# Supplementary material for: Nuclear ATP-citrate lyase regulates chromatin-dependent activation and maintenance of the myofibroblast gene program
Source: Nat Cardiovasc Res. 2024 Jul 5;3(7):869–82. doi: 10.1038/s44161-024-00502-3 (PMC11358007; doi:10.1038/s44161-024-00502-3)
Supplement: Supplementary file 3 — Supplementary Tables 1–4. [file 44161_2024_502_MOESM3_ESM.xlsx]

## Sheet: Table 1. 253 genes GO
Category	Term	Count	%	PValue	Fold Enrichment	Bonferroni	Benjamini	FDR	negative_log10_of_FDR	Genes	List Total	Pop Hits	Pop Total
GOTERM_BP_ALL	GO:0035128~post-embryonic forelimb morphogenesis	2	0.796813	0.0341334	57.6739	1	0.283114	0.26456	0.577477	ATRX, VPS54	231	3	19984
GOTERM_BP_ALL	GO:1902913~positive regulation of neuroepithelial cell differentiation	2	0.796813	0.0341334	57.6739	1	0.283114	0.26456	0.577477	SERPINE1, FGF2	231	3	19984
GOTERM_BP_ALL	GO:2000546~positive regulation of endothelial cell chemotaxis to fibroblast growth factor	2	0.796813	0.0452515	43.2554	1	0.338047	0.315892	0.500462	FGF18, FGF2	231	4	19984
GOTERM_BP_ALL	GO:0035120~post-embryonic appendage morphogenesis	2	0.796813	0.0452515	43.2554	1	0.338047	0.315892	0.500462	ATRX, VPS54	231	4	19984
GOTERM_BP_ALL	GO:0019371~cyclooxygenase pathway	2	0.796813	0.0452515	43.2554	1	0.338047	0.315892	0.500462	SPHK1, PTGS1	231	4	19984
GOTERM_BP_ALL	GO:0061642~chemoattraction of axon	2	0.796813	0.0452515	43.2554	1	0.338047	0.315892	0.500462	LRP1, WNT5A	231	4	19984
GOTERM_BP_ALL	GO:0035127~post-embryonic limb morphogenesis	2	0.796813	0.0452515	43.2554	1	0.338047	0.315892	0.500462	ATRX, VPS54	231	4	19984
GOTERM_BP_ALL	GO:1904849~positive regulation of cell chemotaxis to fibroblast growth factor	2	0.796813	0.0452515	43.2554	1	0.338047	0.315892	0.500462	FGF18, FGF2	231	4	19984
GOTERM_BP_ALL	GO:0010991~negative regulation of SMAD protein complex assembly	2	0.796813	0.0562421	34.6043	1	0.389606	0.364071	0.438813	PMEPA1, LDLRAD4	231	5	19984
GOTERM_BP_ALL	GO:0035768~endothelial cell chemotaxis to fibroblast growth factor	2	0.796813	0.0562421	34.6043	1	0.389606	0.364071	0.438813	FGF18, FGF2	231	5	19984
GOTERM_BP_ALL	GO:0035470~positive regulation of vascular wound healing	2	0.796813	0.0562421	34.6043	1	0.389606	0.364071	0.438813	FOXC2, XBP1	231	5	19984
GOTERM_BP_ALL	GO:0042483~negative regulation of odontogenesis	2	0.796813	0.0562421	34.6043	1	0.389606	0.364071	0.438813	TNFRSF11B, ASPN	231	5	19984
GOTERM_BP_ALL	GO:0060394~negative regulation of pathway-restricted SMAD protein phosphorylation	5	1.99203	1.12655e-05	33.2734	0.05125	0.000862269	0.000805757	3.0938	XBP1, LRP1, PMEPA1, LDLRAD4, SMAD7	231	13	19984
GOTERM_MF_ALL	GO:0034481~chondroitin sulfotransferase activity	2	0.796813	0.0587139	33.1089	1	0.809908	0.807604		CHST12, CHST3	224	5	18541
GOTERM_BP_ALL	GO:0036363~transforming growth factor beta activation	2	0.796813	0.0671067	28.8369	1	0.437599	0.40892	0.388362	LTBP3, LRRC32	231	6	19984
GOTERM_BP_ALL	GO:0010990~regulation of SMAD protein complex assembly	2	0.796813	0.0671067	28.8369	1	0.437599	0.40892	0.388362	PMEPA1, LDLRAD4	231	6	19984
GOTERM_MF_ALL	GO:0098973~structural constituent of postsynaptic actin cytoskeleton	2	0.796813	0.0700382	27.5908	1	0.853229	0.850802		ACTB, ACTG1	224	6	18541
GOTERM_BP_ALL	GO:0061043~regulation of vascular wound healing	3	1.19522	0.00558456	25.9532	1	0.0780668	0.0729504	1.13697	FOXC2, XBP1, SERPINE1	231	10	19984
GOTERM_CC_ALL	GO:0097433~dense body	2	0.796813	0.0774951	24.8383	1	0.452599	0.415309		ACTB, ACTG1	242	7	21038
GOTERM_BP_ALL	GO:2000544~regulation of endothelial cell chemotaxis to fibroblast growth factor	2	0.796813	0.0778468	24.7174	1	0.478246	0.446902	0.349788	FGF18, FGF2	231	7	19984
GOTERM_BP_ALL	GO:0001957~intramembranous ossification	2	0.796813	0.0778468	24.7174	1	0.478246	0.446902	0.349788	FGF18, GIT1	231	7	19984
GOTERM_BP_ALL	GO:0036072~direct ossification	2	0.796813	0.0778468	24.7174	1	0.478246	0.446902	0.349788	FGF18, GIT1	231	7	19984
GOTERM_BP_ALL	GO:1904847~regulation of cell chemotaxis to fibroblast growth factor	2	0.796813	0.0778468	24.7174	1	0.478246	0.446902	0.349788	FGF18, FGF2	231	7	19984
GOTERM_BP_ALL	GO:0003415~chondrocyte hypertrophy	2	0.796813	0.0778468	24.7174	1	0.478246	0.446902	0.349788	MEX3C, SMAD7	231	7	19984
GOTERM_BP_ALL	GO:0035766~cell chemotaxis to fibroblast growth factor	2	0.796813	0.0778468	24.7174	1	0.478246	0.446902	0.349788	FGF18, FGF2	231	7	19984
GOTERM_BP_ALL	GO:0010757~negative regulation of plasminogen activation	2	0.796813	0.0884638	21.6277	1	0.522832	0.488566	0.311076	SERPINE1, THBS1	231	8	19984
GOTERM_BP_ALL	GO:0032926~negative regulation of activin receptor signaling pathway	3	1.19522	0.00946249	19.964	1	0.116264	0.108644	0.963993	SKI, LEMD3, FSTL3	231	13	19984
GOTERM_BP_ALL	GO:0048341~paraxial mesoderm formation	2	0.796813	0.098959	19.2246	1	0.566225	0.529115	0.27645	FOXC2, WNT5A	231	9	19984
GOTERM_BP_ALL	GO:0000185~activation of MAPKKK activity	2	0.796813	0.098959	19.2246	1	0.566225	0.529115	0.27645	GADD45B, DAB2IP	231	9	19984
GOTERM_BP_ALL	GO:0051917~regulation of fibrinolysis	3	1.19522	0.0109565	18.538	1	0.129508	0.12102	0.917142	SERPINE1, PLAUR, THBS1	231	14	19984
GOTERM_BP_ALL	GO:0071732~cellular response to nitric oxide	3	1.19522	0.017874	14.4185	1	0.181817	0.169901	0.769805	GUCY1B1, THBS1, BCAR1	231	18	19984
GOTERM_BP_ALL	GO:0010755~regulation of plasminogen activation	3	1.19522	0.017874	14.4185	1	0.181817	0.169901	0.769805	SERPINE1, PLAUR, THBS1	231	18	19984
GOTERM_BP_ALL	GO:1900242~regulation of synaptic vesicle endocytosis	5	1.99203	0.000421349	13.9534	0.86028	0.0121417	0.0113459	1.94516	VAMP4, MFF, ACTB, PICALM, ACTG1	231	31	19984
GOTERM_BP_ALL	GO:1902236~negative regulation of endoplasmic reticulum stress-induced intrinsic apoptotic signaling pathway	3	1.19522	0.0198272	13.6596	1	0.195715	0.182888	0.737815	XBP1, CREB3L1, SYVN1	231	19	19984
GOTERM_BP_ALL	GO:0061042~vascular wound healing	3	1.19522	0.0198272	13.6596	1	0.195715	0.182888	0.737815	FOXC2, XBP1, SERPINE1	231	19	19984
GOTERM_BP_ALL	GO:0040037~negative regulation of fibroblast growth factor receptor signaling pathway	3	1.19522	0.0198272	13.6596	1	0.195715	0.182888	0.737815	CREB3L1, WNT5A, THBS1	231	19	19984
GOTERM_BP_ALL	GO:0032925~regulation of activin receptor signaling pathway	4	1.59363	0.00358929	12.8164	1	0.0568082	0.053085	1.27503	SKI, LEMD3, FSTL3, SMAD7	231	27	19984
GOTERM_BP_ALL	GO:1902170~cellular response to reactive nitrogen species	3	1.19522	0.0239861	12.3587	1	0.224431	0.209722	0.678355	GUCY1B1, THBS1, BCAR1	231	21	19984
GOTERM_BP_ALL	GO:0090050~positive regulation of cell migration involved in sprouting angiogenesis	3	1.19522	0.0239861	12.3587	1	0.224431	0.209722	0.678355	FOXC2, HMOX1, FGF2	231	21	19984
GOTERM_BP_ALL	GO:0030514~negative regulation of BMP signaling pathway	8	3.18725	5.00826e-06	11.7303	0.0231172	0.000449684	0.000420212	3.37653	SKI, SMURF1, WNT5A, LEMD3, SKIL, LEMD2, FSTL3, SMAD7	231	59	19984
GOTERM_BP_ALL	GO:2001026~regulation of endothelial cell chemotaxis	3	1.19522	0.0284676	11.284	1	0.253323	0.236721	0.625763	FGF18, THBS1, FGF2	231	23	19984
GOTERM_BP_ALL	GO:2000353~positive regulation of endothelial cell apoptotic process	3	1.19522	0.0284676	11.284	1	0.253323	0.236721	0.625763	XBP1, CD40, THBS1	231	23	19984
GOTERM_BP_ALL	GO:1903421~regulation of synaptic vesicle recycling	5	1.99203	0.00102497	11.0911	0.99168	0.0231188	0.0216037	1.66547	VAMP4, MFF, ACTB, PICALM, ACTG1	231	39	19984
GOTERM_BP_ALL	GO:0048010~vascular endothelial growth factor receptor signaling pathway	6	2.39044	0.000200027	11.0439	0.607108	0.00662359	0.00618949	2.20835	FOXC2, XBP1, FGF18, DAB2IP, PTK2B, BCAR1	231	47	19984
GOTERM_BP_ALL	GO:0045606~positive regulation of epidermal cell differentiation	3	1.19522	0.0308239	10.8139	1	0.26363	0.246352	0.608443	TRIM16, ETV4, FGF2	231	24	19984
GOTERM_BP_ALL	GO:0071731~response to nitric oxide	3	1.19522	0.0308239	10.8139	1	0.26363	0.246352	0.608443	GUCY1B1, THBS1, BCAR1	231	24	19984
GOTERM_MF_ALL	GO:0050431~transforming growth factor beta binding	3	1.19522	0.0360324	9.93268	1	0.744329	0.742212		LTBP3, LRRC32, THBS1	224	25	18541
GOTERM_BP_ALL	GO:0002063~chondrocyte development	4	1.59363	0.00750781	9.88695	1	0.097916	0.0914988	1.03858	COL11A1, FGF18, MEX3C, SMAD7	231	35	19984
GOTERM_BP_ALL	GO:0060055~angiogenesis involved in wound healing	3	1.19522	0.0383313	9.61231	1	0.302312	0.282499	0.548983	FOXC2, XBP1, SERPINE1	231	27	19984
GOTERM_BP_ALL	GO:0070168~negative regulation of biomineral tissue development	3	1.19522	0.0383313	9.61231	1	0.302312	0.282499	0.548983	PTK2B, LTBP3, ASPN	231	27	19984
GOTERM_MF_ALL	GO:0070412~R-SMAD binding	3	1.19522	0.0387318	9.55065	1	0.744329	0.742212		SMURF1, PMEPA1, LDLRAD4	224	26	18541
GOTERM_BP_ALL	GO:0002089~lens morphogenesis in camera-type eye	3	1.19522	0.0409732	9.26902	1	0.316728	0.29597	0.528752	SKI, MEIS1, TDRD7	231	28	19984
GOTERM_MF_ALL	GO:0001968~fibronectin binding	4	1.59363	0.0091508	9.19692	0.998425	0.428867	0.427647		CCDC80, THBS1, CTSS, FSTL3	224	36	18541
GOTERM_BP_ALL	GO:0014912~negative regulation of smooth muscle cell migration	4	1.59363	0.00943615	9.1064	1	0.116246	0.108628	0.964059	LRP1, SERPINE1, TPM1, AIF1	231	38	19984
GOTERM_BP_ALL	GO:0001953~negative regulation of cell-matrix adhesion	4	1.59363	0.00943615	9.1064	1	0.116246	0.108628	0.964059	LRP1, RASA1, SERPINE1, THBS1	231	38	19984
GOTERM_BP_ALL	GO:2000369~regulation of clathrin-dependent endocytosis	5	1.99203	0.00223683	9.01154	0.999971	0.0397101	0.0371076	1.43054	VAMP4, MFF, ACTB, PICALM, ACTG1	231	48	19984
GOTERM_BP_ALL	GO:1903861~positive regulation of dendrite extension	3	1.19522	0.0436817	8.9494	1	0.331087	0.309388	0.509496	SMURF1, WNT5A, PICALM	231	29	19984
GOTERM_BP_ALL	GO:1902235~regulation of endoplasmic reticulum stress-induced intrinsic apoptotic signaling pathway	3	1.19522	0.0436817	8.9494	1	0.331087	0.309388	0.509496	XBP1, CREB3L1, SYVN1	231	29	19984
GOTERM_BP_ALL	GO:0030512~negative regulation of transforming growth factor beta receptor signaling pathway	10	3.98406	1.79888e-06	8.91864	0.00836559	0.000190886	0.000178375	3.74867	SKI, XBP1, LRP1, SMURF1, PMEPA1, LDLRAD4, LEMD3, SKIL, ASPN, SMAD7	231	97	19984
GOTERM_BP_ALL	GO:0090049~regulation of cell migration involved in sprouting angiogenesis	4	1.59363	0.0101371	8.8729	1	0.1223	0.114285	0.942013	FOXC2, HMOX1, THBS1, FGF2	231	39	19984
GOTERM_BP_ALL	GO:0043536~positive regulation of blood vessel endothelial cell migration	6	2.39044	0.000583755	8.79771	0.93458	0.0152266	0.0142286	1.84684	FOXC2, CD40, FGF18, HMOX1, THBS1, FGF2	231	59	19984
GOTERM_CC_ALL	GO:0097440~apical dendrite	3	1.19522	0.0460724	8.69339	1	0.320436	0.294035		MYO1D, PTK2B, YKT6	242	30	21038
GOTERM_BP_ALL	GO:1903845~negative regulation of cellular response to transforming growth factor beta stimulus	10	3.98406	2.32395e-06	8.65108	0.0107942	0.000241122	0.000225319	3.6472	SKI, XBP1, LRP1, SMURF1, PMEPA1, LDLRAD4, LEMD3, SKIL, ASPN, SMAD7	231	100	19984
GOTERM_BP_ALL	GO:0045684~positive regulation of epidermis development	4	1.59363	0.0108675	8.65108	1	0.128783	0.120342	0.919581	WNT5A, TRIM16, ETV4, FGF2	231	40	19984
GOTERM_MF_ALL	GO:0098918~structural constituent of synapse	3	1.19522	0.0472685	8.56265	1	0.809908	0.807604		GIT1, ACTB, ACTG1	224	29	18541
GOTERM_BP_ALL	GO:0035767~endothelial cell chemotaxis	3	1.19522	0.0492908	8.37202	1	0.360719	0.337078	0.472269	FGF18, THBS1, FGF2	231	31	19984
GOTERM_CC_ALL	GO:0044305~calyx of Held	3	1.19522	0.0517615	8.15005	1	0.352092	0.323083		GIT1, ACTB, ACTG1	242	32	21038
GOTERM_BP_ALL	GO:0060393~regulation of pathway-restricted SMAD protein phosphorylation	6	2.39044	0.000848642	8.11039	0.981029	0.0204243	0.0190857	1.71929	GDF9, XBP1, LRP1, PMEPA1, LDLRAD4, SMAD7	231	64	19984
GOTERM_BP_ALL	GO:1903573~negative regulation of response to endoplasmic reticulum stress	5	1.99203	0.00344569	8.01026	1	0.0547208	0.0511344	1.29129	PPP1R15B, USP25, XBP1, CREB3L1, SYVN1	231	54	19984
GOTERM_BP_ALL	GO:0060389~pathway-restricted SMAD protein phosphorylation	6	2.39044	0.000910859	7.98561	0.985816	0.0213709	0.0199702	1.69962	GDF9, XBP1, LRP1, PMEPA1, LDLRAD4, SMAD7	231	65	19984
GOTERM_CC_ALL	GO:0042641~actomyosin	9	3.58566	1.71114e-05	7.98372	0.0105361	0.000882661	0.000809938		PSTPIP1, MPRIP, FBLIM1, TPM1, NOX4, ACTB, MYL12A, PDLIM7, STX1A	242	98	21038
GOTERM_BP_ALL	GO:0017015~regulation of transforming growth factor beta receptor signaling pathway	13	5.17928	1.02193e-07	7.86462	0.000477128	1.83515e-05	1.71488e-05	4.76577	XBP1, CDKN2B, LRP1, SMURF1, LDLRAD4, LEMD3, THBS1, ASPN, SMAD7, SKI, PMEPA1, SKIL, FOLR1	231	143	19984
GOTERM_BP_ALL	GO:0055010~ventricular cardiac muscle tissue morphogenesis	5	1.99203	0.00368291	7.86462	1	0.0577031	0.0539213	1.26824	FOXC2, COL11A1, TPM1, PKP2, SMAD7	231	55	19984
GOTERM_BP_ALL	GO:1904037~positive regulation of epithelial cell apoptotic process	4	1.59363	0.0140879	7.86462	1	0.154405	0.144285	0.840778	XBP1, CD40, HMOX1, THBS1	231	44	19984
GOTERM_BP_ALL	GO:0031670~cellular response to nutrient	4	1.59363	0.0140879	7.86462	1	0.154405	0.144285	0.840778	XBP1, CDKN2B, HMOX1, FOLR1	231	44	19984
GOTERM_BP_ALL	GO:1903859~regulation of dendrite extension	3	1.19522	0.0551442	7.86462	1	0.388338	0.362887	0.440229	SMURF1, WNT5A, PICALM	231	33	19984
GOTERM_BP_ALL	GO:0001945~lymph vessel development	3	1.19522	0.0551442	7.86462	1	0.388338	0.362887	0.440229	FOXC2, TMEM204, FGF2	231	33	19984
GOTERM_BP_ALL	GO:0030947~regulation of vascular endothelial growth factor receptor signaling pathway	3	1.19522	0.0551442	7.86462	1	0.388338	0.362887	0.440229	TMEM204, FGF18, DAB2IP	231	33	19984
GOTERM_BP_ALL	GO:0040036~regulation of fibroblast growth factor receptor signaling pathway	3	1.19522	0.0551442	7.86462	1	0.388338	0.362887	0.440229	CREB3L1, WNT5A, THBS1	231	33	19984
GOTERM_BP_ALL	GO:1904752~regulation of vascular associated smooth muscle cell migration	3	1.19522	0.0551442	7.86462	1	0.388338	0.362887	0.440229	LRP1, TPM1, SSH1	231	33	19984
GOTERM_CC_ALL	GO:0097517~contractile actin filament bundle	8	3.18725	7.36029e-05	7.81428	0.0445395	0.00268001	0.0024592		PSTPIP1, MPRIP, FBLIM1, TPM1, NOX4, ACTB, MYL12A, PDLIM7	242	89	21038
GOTERM_CC_ALL	GO:0001725~stress fiber	8	3.18725	7.36029e-05	7.81428	0.0445395	0.00268001	0.0024592		PSTPIP1, MPRIP, FBLIM1, TPM1, NOX4, ACTB, MYL12A, PDLIM7	242	89	21038
GOTERM_BP_ALL	GO:1903844~regulation of cellular response to transforming growth factor beta stimulus	13	5.17928	1.28474e-07	7.70302	0.000599795	2.06844e-05	1.93287e-05	4.7138	XBP1, CDKN2B, LRP1, SMURF1, LDLRAD4, LEMD3, THBS1, ASPN, SMAD7, SKI, PMEPA1, SKIL, FOLR1	231	146	19984
GOTERM_BP_ALL	GO:1904706~negative regulation of vascular smooth muscle cell proliferation	3	1.19522	0.0581581	7.63331	1	0.399912	0.373702	0.427475	CNN1, TPM1, HMOX1	231	34	19984
GOTERM_MF_ALL	GO:0043236~laminin binding	3	1.19522	0.0595949	7.52476	1	0.809908	0.807604		RPSA, THBS1, CTSS	224	33	18541
GOTERM_BP_ALL	GO:0048488~synaptic vesicle endocytosis	6	2.39044	0.00119414	7.52268	0.996227	0.0258122	0.0241205	1.61761	MFF, SYT8, ACTB, STX1A, PICALM, ACTG1	231	69	19984
GOTERM_BP_ALL	GO:0034405~response to fluid shear stress	3	1.19522	0.0612278	7.41521	1	0.41192	0.384923	0.414626	XBP1, PTK2B, SMAD7	231	35	19984
GOTERM_BP_ALL	GO:0061036~positive regulation of cartilage development	3	1.19522	0.0612278	7.41521	1	0.41192	0.384923	0.414626	WNT5A, FGF18, SMAD7	231	35	19984
GOTERM_BP_ALL	GO:0090288~negative regulation of cellular response to growth factor stimulus	16	6.3745	4.65409e-09	7.402	2.17344e-05	1.97545e-06	1.84598e-06	5.73377	XBP1, LRP1, SMURF1, WNT5A, DAB2IP, LDLRAD4, LEMD3, THBS1, LEMD2, ASPN, FSTL3, SMAD7, SKI, CREB3L1, PMEPA1, SKIL	231	187	19984
GOTERM_BP_ALL	GO:0090101~negative regulation of transmembrane receptor protein serine/threonine kinase signaling pathway	13	5.17928	1.99694e-07	7.39895	0.000932135	2.98044e-05	2.7851e-05	4.55516	XBP1, LRP1, SMURF1, WNT5A, LDLRAD4, LEMD3, LEMD2, ASPN, FSTL3, SMAD7, SKI, PMEPA1, SKIL	231	152	19984
GOTERM_BP_ALL	GO:0036465~synaptic vesicle recycling	8	3.18725	0.000106891	7.36262	0.392988	0.00409076	0.00382266	2.41763	VAMP4, MFF, SYT8, GIT1, ACTB, STX1A, PICALM, ACTG1	231	94	19984
GOTERM_BP_ALL	GO:0055008~cardiac muscle tissue morphogenesis	6	2.39044	0.00144585	7.20924	0.998837	0.0293508	0.0274272	1.56182	FOXC2, COL11A1, WNT5A, TPM1, PKP2, SMAD7	231	72	19984
GOTERM_BP_ALL	GO:0060914~heart formation	3	1.19522	0.0643517	7.20924	1	0.424376	0.396562	0.401688	WNT5A, LEMD2, FOLR1	231	36	19984
GOTERM_BP_ALL	GO:0034260~negative regulation of GTPase activity	3	1.19522	0.0643517	7.20924	1	0.424376	0.396562	0.401688	GPSM1, RAP1GDS1, DAB2IP	231	36	19984
GOTERM_BP_ALL	GO:0002719~negative regulation of cytokine production involved in immune response	3	1.19522	0.0643517	7.20924	1	0.424376	0.396562	0.401688	AXL, HMOX1, SMAD7	231	36	19984
GOTERM_CC_ALL	GO:0032432~actin filament bundle	8	3.18725	0.000135456	7.09664	0.0804338	0.0046582	0.0042744		PSTPIP1, MPRIP, FBLIM1, TPM1, NOX4, ACTB, MYL12A, PDLIM7	242	98	21038
GOTERM_CC_ALL	GO:0031201~SNARE complex	4	1.59363	0.0185748	7.09664	0.999991	0.164255	0.150721		GM45785, VAMP4, YKT6, STX1A	242	49	21038
GOTERM_BP_ALL	GO:0035909~aorta morphogenesis	3	1.19522	0.0675281	7.01439	1	0.43912	0.410341	0.386855	LRP1, NOTCH4, NPRL3	231	37	19984
GOTERM_BP_ALL	GO:0070316~regulation of G0 to G1 transition	3	1.19522	0.0675281	7.01439	1	0.43912	0.410341	0.386855	CDKN2B, DAB2IP, ACTB	231	37	19984
GOTERM_BP_ALL	GO:0010812~negative regulation of cell-substrate adhesion	5	1.99203	0.00598979	6.86594	1	0.0815344	0.0761908	1.1181	LRP1, RASA1, SERPINE1, THBS1, BCAR1	231	63	19984
GOTERM_CC_ALL	GO:0031941~filamentous actin	3	1.19522	0.0701905	6.8632	1	0.438945	0.40278		DPYSL3, PDLIM7, ACTG1	242	38	21038
GOTERM_BP_ALL	GO:0010595~positive regulation of endothelial cell migration	9	3.58566	5.26316e-05	6.8298	0.217918	0.00250555	0.00234134	2.63054	FOXC2, CD40, WNT5A, FGF18, HMOX1, PTK2B, THBS1, FGF2, BCAR1	231	114	19984
GOTERM_BP_ALL	GO:0035329~hippo signaling	3	1.19522	0.0707554	6.8298	1	0.451038	0.421477	0.375226	TEAD4, WWTR1, AJUBA	231	38	19984
GOTERM_BP_ALL	GO:2000463~positive regulation of excitatory postsynaptic potential	3	1.19522	0.0707554	6.8298	1	0.451038	0.421477	0.375226	PTK2B, STX1A, SSH1	231	38	19984
GOTERM_BP_ALL	GO:1904738~vascular associated smooth muscle cell migration	3	1.19522	0.0707554	6.8298	1	0.451038	0.421477	0.375226	LRP1, TPM1, SSH1	231	38	19984
GOTERM_BP_ALL	GO:1902041~regulation of extrinsic apoptotic signaling pathway via death domain receptors	4	1.59363	0.0208949	6.78516	1	0.20238	0.189116	0.723271	SERPINE1, HMOX1, THBS1, SKIL	231	51	19984
GOTERM_BP_ALL	GO:0045453~bone resorption	6	2.39044	0.00194928	6.7411	0.99989	0.0355515	0.0332215	1.47858	NOX4, PTK2B, TNFRSF11B, LTBP3, DEF8, CTSS	231	77	19984
GOTERM_MF_ALL	GO:0005484~SNAP receptor activity	3	1.19522	0.0728846	6.71127	1	0.868438	0.865967		GM45785, YKT6, STX1A	224	37	18541
GOTERM_BP_ALL	GO:0003229~ventricular cardiac muscle tissue development	5	1.99203	0.00668805	6.65468	1	0.0897313	0.0838504	1.07649	FOXC2, COL11A1, TPM1, PKP2, SMAD7	231	65	19984
GOTERM_BP_ALL	GO:0070306~lens fiber cell differentiation	3	1.19522	0.0740321	6.65468	1	0.466472	0.4359	0.360613	TDRD7, SKIL, FGF2	231	39	19984
GOTERM_MF_ALL	GO:0046332~SMAD binding	7	2.78884	0.000674953	6.58416	0.377478	0.0790819	0.078857		SKI, SMURF1, CREB3L1, PMEPA1, LDLRAD4, SKIL, SMAD7	224	88	18541
GOTERM_BP_ALL	GO:0007179~transforming growth factor beta receptor signaling pathway	15	5.9761	7.57118e-08	6.55385	0.000353512	1.53695e-05	1.43622e-05	4.84278	XBP1, CDKN2B, LRP1, SMURF1, LTBP3, LDLRAD4, LRRC32, LEMD3, THBS1, ASPN, SMAD7, SKI, FUT8, PMEPA1, SKIL	231	198	19984
GOTERM_BP_ALL	GO:0030510~regulation of BMP signaling pathway	8	3.18725	0.000226527	6.52912	0.652852	0.00734484	0.00686346	2.16346	SKI, SMURF1, WNT5A, LEMD3, SKIL, LEMD2, FSTL3, SMAD7	231	106	19984
GOTERM_BP_ALL	GO:0002042~cell migration involved in sprouting angiogenesis	4	1.59363	0.0231166	6.52912	1	0.218485	0.204165	0.690018	FOXC2, HMOX1, THBS1, FGF2	231	53	19984
GOTERM_CC_ALL	GO:0097431~mitotic spindle pole	3	1.19522	0.0767436	6.52004	1	0.452599	0.415309		FAM83D, GIT1, AURKA	242	40	21038
GOTERM_BP_ALL	GO:0032924~activin receptor signaling pathway	3	1.19522	0.0773565	6.48831	1	0.478246	0.446902	0.349788	SKI, LEMD3, FSTL3	231	40	19984
GOTERM_BP_ALL	GO:0031114~regulation of microtubule depolymerization	3	1.19522	0.0773565	6.48831	1	0.478246	0.446902	0.349788	MAP1S, DYSF, CAMSAP2	231	40	19984
GOTERM_BP_ALL	GO:0048844~artery morphogenesis	6	2.39044	0.00257021	6.33006	0.999994	0.0444456	0.0415327	1.38161	FOXC2, LRP1, NOTCH4, NPRL3, FOLR1, SMAD7	231	82	19984
GOTERM_BP_ALL	GO:0034333~adherens junction assembly	6	2.39044	0.0027098	6.25379	0.999997	0.0466865	0.0436267	1.36025	LRP1, CDH11, PTK2B, AJUBA, ACTB, SMAD7	231	83	19984
GOTERM_BP_ALL	GO:0046580~negative regulation of Ras protein signal transduction	4	1.59363	0.0266804	6.17934	1	0.245701	0.229598	0.639031	RASA1, DAB2IP, KCTD13, GIT1	231	56	19984
GOTERM_BP_ALL	GO:0071560~cellular response to transforming growth factor beta stimulus	19	7.56972	2.38735e-09	6.11043	1.11489e-05	1.23851e-06	1.15734e-06	5.93654	XBP1, CDKN2B, LRP1, SMURF1, SERPINE1, WNT5A, LTBP3, LDLRAD4, LRRC32, LEMD3, THBS1, ASPN, SMAD7, SKI, FUT8, PMEPA1, NOX4, SKIL, FOLR1	231	269	19984
GOTERM_BP_ALL	GO:2000351~regulation of endothelial cell apoptotic process	4	1.59363	0.0279298	6.07093	1	0.252233	0.235702	0.627637	XBP1, CD40, SERPINE1, THBS1	231	57	19984
GOTERM_BP_ALL	GO:0060415~muscle tissue morphogenesis	6	2.39044	0.00316149	6.03564	1	0.0508999	0.047564	1.32272	FOXC2, COL11A1, WNT5A, TPM1, PKP2, SMAD7	231	86	19984
GOTERM_BP_ALL	GO:0071559~response to transforming growth factor beta	19	7.56972	3.19271e-09	5.99893	1.49099e-05	1.49068e-06	1.39298e-06	5.85605	XBP1, CDKN2B, LRP1, SMURF1, SERPINE1, WNT5A, LTBP3, LDLRAD4, LRRC32, LEMD3, THBS1, ASPN, SMAD7, SKI, FUT8, PMEPA1, NOX4, SKIL, FOLR1	231	274	19984
GOTERM_MF_ALL	GO:0043548~phosphatidylinositol 3-kinase binding	3	1.19522	0.0906727	5.91231	1	1	0.998575		XBP1, AXL, DAB2IP	224	42	18541
GOTERM_BP_ALL	GO:0071604~transforming growth factor beta production	3	1.19522	0.0911021	5.89847	1	0.530369	0.495609	0.304861	LTBP3, LRRC32, THBS1	231	44	19984
GOTERM_BP_ALL	GO:0097484~dendrite extension	3	1.19522	0.0911021	5.89847	1	0.530369	0.495609	0.304861	SMURF1, WNT5A, PICALM	231	44	19984
GOTERM_BP_ALL	GO:0032527~protein exit from endoplasmic reticulum	3	1.19522	0.0911021	5.89847	1	0.530369	0.495609	0.304861	SEC16B, RHBDD1, SYVN1	231	44	19984
GOTERM_BP_ALL	GO:1900744~regulation of p38MAPK cascade	3	1.19522	0.0911021	5.89847	1	0.530369	0.495609	0.304861	GADD45B, SPHK1, DAB2IP	231	44	19984
GOTERM_BP_ALL	GO:0043551~regulation of phosphatidylinositol 3-kinase activity	3	1.19522	0.0911021	5.89847	1	0.530369	0.495609	0.304861	DAB2IP, PTK2B, FGF2	231	44	19984
GOTERM_BP_ALL	GO:2000403~positive regulation of lymphocyte migration	3	1.19522	0.0911021	5.89847	1	0.530369	0.495609	0.304861	WNT5A, PTK2B, AIF1	231	44	19984
GOTERM_BP_ALL	GO:0045604~regulation of epidermal cell differentiation	4	1.59363	0.0305207	5.86514	1	0.26363	0.246352	0.608443	MAFF, TRIM16, ETV4, FGF2	231	59	19984
GOTERM_BP_ALL	GO:0072577~endothelial cell apoptotic process	4	1.59363	0.031862	5.76739	1	0.269523	0.251859	0.598842	XBP1, CD40, SERPINE1, THBS1	231	60	19984
GOTERM_CC_ALL	GO:0005884~actin filament	9	3.58566	0.000176363	5.75298	0.10343	0.00574573	0.00527233		PSTPIP1, CALD1, DPYSL3, TPM1, AIF1, ACTB, RHOQ, PDLIM7, ACTG1	242	136	21038
GOTERM_CC_ALL	GO:0005637~nuclear inner membrane	4	1.59363	0.0328551	5.70058	1	0.245626	0.225388		TMX4, DPY19L4, LEMD3, LEMD2	242	61	21038
GOTERM_BP_ALL	GO:0045766~positive regulation of angiogenesis	13	5.17928	3.33075e-06	5.68	0.0154343	0.000323985	0.000302751	3.51891	FOXC2, XBP1, CD40, NOTCH4, SPHK1, SERPINE1, WNT5A, THBS1, FGF2, HK2, FGF18, HMOX1, PTK2B	231	198	19984
GOTERM_BP_ALL	GO:0043534~blood vessel endothelial cell migration	8	3.18725	0.000533297	5.67284	0.917186	0.0143101	0.0133723	1.87379	FOXC2, CD40, FGF18, HMOX1, PTK2B, LEMD3, THBS1, FGF2	231	122	19984
GOTERM_BP_ALL	GO:0008625~extrinsic apoptotic signaling pathway via death domain receptors	5	1.99203	0.0120187	5.61759	1	0.138215	0.129156	0.888884	SERPINE1, DAB2IP, HMOX1, THBS1, SKIL	231	77	19984
GOTERM_BP_ALL	GO:0035924~cellular response to vascular endothelial growth factor stimulus	4	1.59363	0.0346358	5.58134	1	0.284439	0.265797	0.57545	XBP1, PIK3CA, SPHK1, DAB2IP	231	62	19984
GOTERM_BP_ALL	GO:0060038~cardiac muscle cell proliferation	4	1.59363	0.0346358	5.58134	1	0.284439	0.265797	0.57545	FOXC2, MEIS1, NCAM1, FGF2	231	62	19984
GOTERM_BP_ALL	GO:0072583~clathrin-dependent endocytosis	7	2.78884	0.00164558	5.55574	0.999543	0.031638	0.0295645	1.52923	VAMP4, MFF, SYT8, ACTB, STX1A, PICALM, ACTG1	231	109	19984
GOTERM_BP_ALL	GO:0008543~fibroblast growth factor receptor signaling pathway	5	1.99203	0.0125568	5.54557	1	0.142734	0.133379	0.874912	CREB3L1, WNT5A, FGF18, THBS1, FGF2	231	78	19984
GOTERM_BP_ALL	GO:0090287~regulation of cellular response to growth factor stimulus	21	8.36653	1.51139e-09	5.5388	7.05814e-06	1.18965e-06	1.11168e-06	5.95402	XBP1, CDKN2B, LRP1, SMURF1, WNT5A, DAB2IP, LDLRAD4, LEMD3, THBS1, LEMD2, FGF2, ASPN, FSTL3, SMAD7, SKI, TMEM204, CREB3L1, FGF18, PMEPA1, SKIL, FOLR1	231	328	19984
GOTERM_BP_ALL	GO:0048644~muscle organ morphogenesis	6	2.39044	0.00462837	5.52197	1	0.0671113	0.0627129	1.20264	FOXC2, COL11A1, WNT5A, TPM1, PKP2, SMAD7	231	94	19984
GOTERM_BP_ALL	GO:0002088~lens development in camera-type eye	6	2.39044	0.00462837	5.52197	1	0.0671113	0.0627129	1.20264	SKI, PYGO2, MEIS1, TDRD7, SKIL, FGF2	231	94	19984
GOTERM_BP_ALL	GO:0090092~regulation of transmembrane receptor protein serine/threonine kinase signaling pathway	18	7.17131	3.16003e-08	5.52197	0.000147563	7.76536e-06	7.25643e-06	5.13928	WWTR1, XBP1, CDKN2B, LRP1, SMURF1, WNT5A, LDLRAD4, LEMD3, THBS1, LEMD2, ASPN, FSTL3, SMAD7, SKI, GDF9, PMEPA1, SKIL, FOLR1	231	282	19984
GOTERM_BP_ALL	GO:0009948~anterior/posterior axis specification	4	1.59363	0.0360681	5.49275	1	0.291463	0.272361	0.564856	SKI, WNT5A, TDRD7, AURKA	231	63	19984
GOTERM_BP_ALL	GO:0051058~negative regulation of small GTPase mediated signal transduction	4	1.59363	0.0360681	5.49275	1	0.291463	0.272361	0.564856	RASA1, DAB2IP, KCTD13, GIT1	231	63	19984
GOTERM_MF_ALL	GO:0050840~extracellular matrix binding	4	1.59363	0.0371058	5.42769	1	0.744329	0.742212		RPSA, THBS1, FBLN2, CTSS	224	61	18541
GOTERM_BP_ALL	GO:0043535~regulation of blood vessel endothelial cell migration	6	2.39044	0.00528592	5.35118	1	0.0745618	0.0696751	1.15692	FOXC2, CD40, FGF18, HMOX1, THBS1, FGF2	231	97	19984
GOTERM_BP_ALL	GO:0048146~positive regulation of fibroblast proliferation	5	1.99203	0.0142627	5.34017	1	0.155228	0.145054	0.83847	SPHK1, RASA1, WNT5A, SERPINE1, PDGFC	231	81	19984
GOTERM_BP_ALL	GO:0070059~intrinsic apoptotic signaling pathway in response to endoplasmic reticulum stress	4	1.59363	0.0390229	5.32374	1	0.304679	0.284711	0.545596	XBP1, CREB3L1, DAB2IP, SYVN1	231	65	19984
GOTERM_BP_ALL	GO:0003208~cardiac ventricle morphogenesis	5	1.99203	0.0148623	5.27505	1	0.159157	0.148726	0.827614	FOXC2, COL11A1, TPM1, PKP2, SMAD7	231	82	19984
GOTERM_BP_ALL	GO:1903670~regulation of sprouting angiogenesis	5	1.99203	0.0148623	5.27505	1	0.159157	0.148726	0.827614	FOXC2, CREB3L1, HMOX1, THBS1, FGF2	231	82	19984
GOTERM_BP_ALL	GO:0010634~positive regulation of epithelial cell migration	10	3.98406	0.000128147	5.24308	0.450356	0.00456784	0.00426847	2.36973	FOXC2, CD40, WNT5A, SERPINE1, FGF18, HMOX1, PTK2B, THBS1, FGF2, BCAR1	231	165	19984
GOTERM_BP_ALL	GO:0048599~oocyte development	4	1.59363	0.0405451	5.24308	1	0.314098	0.293512	0.532374	GDF9, PTK2B, TDRD7, AURKA	231	66	19984
GOTERM_BP_ALL	GO:0034332~adherens junction organization	8	3.18725	0.000890565	5.20366	0.984405	0.021211	0.0198209	1.70288	LRP1, CDH11, PKP2, PTK2B, AJUBA, ACTB, ACTG1, SMAD7	231	133	19984
GOTERM_BP_ALL	GO:1904018~positive regulation of vasculature development	13	5.17928	9.32791e-06	5.13535	0.0426263	0.000791854	0.000739957	3.13079	FOXC2, XBP1, CD40, NOTCH4, SPHK1, SERPINE1, WNT5A, THBS1, FGF2, HK2, FGF18, HMOX1, PTK2B	231	219	19984
GOTERM_BP_ALL	GO:0060840~artery development	7	2.78884	0.00256516	5.08887	0.999994	0.0444456	0.0415327	1.38161	FOXC2, LRP1, NOTCH4, NPRL3, FOLR1, LOXL1, SMAD7	231	119	19984
GOTERM_BP_ALL	GO:0014911~positive regulation of smooth muscle cell migration	4	1.59363	0.0436784	5.08887	1	0.331087	0.309388	0.509496	LRP1, NOX4, AIF1, SSH1	231	68	19984
GOTERM_BP_ALL	GO:0045682~regulation of epidermis development	5	1.99203	0.017419	5.0297	1	0.179932	0.16814	0.774329	WNT5A, MAFF, TRIM16, ETV4, FGF2	231	86	19984
GOTERM_BP_ALL	GO:1903052~positive regulation of proteolysis involved in cellular protein catabolic process	7	2.78884	0.00278782	5.00476	0.999998	0.0475049	0.0443915	1.3527	SMURF1, RNF180, DAB2IP, PTK2B, SH3RF1, SMAD7, AURKA	231	121	19984
GOTERM_BP_ALL	GO:0048259~regulation of receptor-mediated endocytosis	8	3.18725	0.00120176	4.94348	0.996359	0.0258571	0.0241625	1.61686	LRPAP1, ARF1, SERPINE1, VAMP4, MFF, ACTB, PICALM, ACTG1	231	140	19984
GOTERM_BP_ALL	GO:0009994~oocyte differentiation	4	1.59363	0.0469291	4.94348	1	0.346843	0.324111	0.489306	GDF9, PTK2B, TDRD7, AURKA	231	70	19984
GOTERM_BP_ALL	GO:0014910~regulation of smooth muscle cell migration	6	2.39044	0.00765182	4.89684	1	0.0992399	0.0927358	1.03275	LRP1, SERPINE1, TPM1, NOX4, AIF1, SSH1	231	106	19984
GOTERM_BP_ALL	GO:1903364~positive regulation of cellular protein catabolic process	8	3.18725	0.0013047	4.87385	0.99775	0.0275641	0.0257576	1.58909	LRP1, SMURF1, RNF180, DAB2IP, PTK2B, SH3RF1, SMAD7, AURKA	231	142	19984
GOTERM_BP_ALL	GO:0048041~focal adhesion assembly	4	1.59363	0.048598	4.87385	1	0.356767	0.333385	0.477053	LRP1, CDH11, PTK2B, AJUBA	231	71	19984
GOTERM_BP_ALL	GO:0007045~cell-substrate adherens junction assembly	4	1.59363	0.048598	4.87385	1	0.356767	0.333385	0.477053	LRP1, CDH11, PTK2B, AJUBA	231	71	19984
GOTERM_BP_ALL	GO:0046849~bone remodeling	6	2.39044	0.00795354	4.85107	1	0.10175	0.0950811	1.02191	NOX4, PTK2B, TNFRSF11B, LTBP3, DEF8, CTSS	231	107	19984
GOTERM_BP_ALL	GO:1903036~positive regulation of response to wounding	6	2.39044	0.00795354	4.85107	1	0.10175	0.0950811	1.02191	FOXC2, XBP1, LRP1, SERPINE1, THBS1, ACTG1	231	107	19984
GOTERM_BP_ALL	GO:0010594~regulation of endothelial cell migration	10	3.98406	0.00024632	4.80616	0.683508	0.00775919	0.00725066	2.13962	FOXC2, CD40, WNT5A, FGF18, DAB2IP, HMOX1, PTK2B, THBS1, FGF2, BCAR1	231	180	19984
GOTERM_BP_ALL	GO:0002690~positive regulation of leukocyte chemotaxis	6	2.39044	0.00826343	4.80616	1	0.105415	0.0985065	1.00654	WNT5A, SERPINE1, DYSF, PTK2B, THBS1, AIF1	231	108	19984
GOTERM_BP_ALL	GO:0035904~aorta development	4	1.59363	0.0502957	4.80616	1	0.364618	0.340721	0.467601	LRP1, NOTCH4, NPRL3, LOXL1	231	72	19984
GOTERM_MF_ALL	GO:0001786~phosphatidylserine binding	4	1.59363	0.0504222	4.7984	1	0.809908	0.807604		AXL, ANXA5, THBS1, SYT8	224	69	18541
GOTERM_CC_ALL	GO:0098685~Schaffer collateral - CA1 synapse	8	3.18725	0.00143698	4.79635	0.589398	0.0296497	0.0272068		WNT5A, CDH11, PTK2B, NCAM1, ACTB, STX1A, PICALM, ACTG1	242	145	21038
GOTERM_BP_ALL	GO:0010822~positive regulation of mitochondrion organization	5	1.99203	0.0209792	4.75334	1	0.20238	0.189116	0.723271	SMURF1, PLAUR, MFF, HK2, AURKA	231	91	19984
GOTERM_BP_ALL	GO:0048145~regulation of fibroblast proliferation	7	2.78884	0.00368239	4.73106	1	0.0577031	0.0539213	1.26824	SKI, SPHK1, RASA1, WNT5A, SERPINE1, PDGFC, DAB2IP	231	128	19984
GOTERM_BP_ALL	GO:0043433~negative regulation of sequence-specific DNA binding transcription factor activity	9	3.58566	0.000664794	4.71877	0.955203	0.0165793	0.0154927	1.80987	PKHD1, FOXS1, TRAF3, CEBPG, BHLHE40, DAB2IP, HMOX1, EIF2AK4, SMAD7	231	165	19984
GOTERM_BP_ALL	GO:0090303~positive regulation of wound healing	5	1.99203	0.0217408	4.70168	1	0.209295	0.195578	0.70868	FOXC2, XBP1, SERPINE1, THBS1, ACTG1	231	92	19984
GOTERM_BP_ALL	GO:0032456~endocytic recycling	4	1.59363	0.0537767	4.67626	1	0.382749	0.357665	0.446524	ARL4C, VAMP4, SNX30, RAB11FIP3	231	74	19984
GOTERM_BP_ALL	GO:0006986~response to unfolded protein	7	2.78884	0.00397319	4.65828	1	0.0603655	0.0564093	1.24865	XBP1, RHBDD1, CREB3L1, DAB2IP, SYVN1, EIF2AK4, THBS1	231	130	19984
GOTERM_BP_ALL	GO:0048662~negative regulation of smooth muscle cell proliferation	4	1.59363	0.0555596	4.61391	1	0.388917	0.363428	0.439581	CNN1, TPM1, HMOX1, AIF1	231	75	19984
GOTERM_BP_ALL	GO:0030858~positive regulation of epithelial cell differentiation	4	1.59363	0.0555596	4.61391	1	0.388917	0.363428	0.439581	SERPINE1, TRIM16, ETV4, FGF2	231	75	19984
GOTERM_BP_ALL	GO:1904705~regulation of vascular smooth muscle cell proliferation	4	1.59363	0.0555596	4.61391	1	0.388917	0.363428	0.439581	CNN1, TPM1, HMOX1, FGF2	231	75	19984
GOTERM_BP_ALL	GO:0043406~positive regulation of MAP kinase activity	10	3.98406	0.000339596	4.60164	0.795294	0.0100353	0.00937757	2.02791	CD40, WNT5A, PDGFC, FGF18, DAB2IP, NOX4, PTK2B, THBS1, AJUBA, FGF2	231	188	19984
GOTERM_BP_ALL	GO:1905897~regulation of response to endoplasmic reticulum stress	5	1.99203	0.0233143	4.60164	1	0.219465	0.205081	0.688074	PPP1R15B, USP25, XBP1, CREB3L1, SYVN1	231	94	19984
GOTERM_BP_ALL	GO:0048678~response to axon injury	5	1.99203	0.0233143	4.60164	1	0.219465	0.205081	0.688074	LRP1, DPYSL3, FOLR1, FGF2, AIF1	231	94	19984
GOTERM_BP_ALL	GO:0014909~smooth muscle cell migration	6	2.39044	0.00993912	4.5935	1	0.120848	0.112928	0.947198	LRP1, SERPINE1, TPM1, NOX4, AIF1, SSH1	231	113	19984
GOTERM_BP_ALL	GO:0001952~regulation of cell-matrix adhesion	7	2.78884	0.00444082	4.5532	1	0.0651498	0.06088	1.21553	PKHD1, LRP1, RASA1, SERPINE1, PTK2B, THBS1, ACTG1	231	133	19984
GOTERM_BP_ALL	GO:0048645~animal organ formation	4	1.59363	0.0573705	4.5532	1	0.396021	0.370066	0.43172	WNT5A, LEMD2, FOLR1, FGF2	231	76	19984
GOTERM_BP_ALL	GO:0051017~actin filament bundle assembly	9	3.58566	0.000905226	4.50056	0.985438	0.021346	0.019947	1.70012	CALD1, DPYSL3, TPM1, KCTD13, NOX4, PTK2B, SHROOM1, AIF1, ACTG1	231	173	19984
GOTERM_BP_ALL	GO:0032835~glomerulus development	4	1.59363	0.0592091	4.49407	1	0.402398	0.376025	0.424783	WWTR1, FOXC2, BASP1, MPV17	231	77	19984
GOTERM_BP_ALL	GO:0061035~regulation of cartilage development	4	1.59363	0.0592091	4.49407	1	0.402398	0.376025	0.424783	WNT5A, FGF18, LTBP3, SMAD7	231	77	19984
GOTERM_BP_ALL	GO:0030509~BMP signaling pathway	9	3.58566	0.000939609	4.4747	0.9876	0.021611	0.0201946	1.69476	SKI, GDF9, SMURF1, WNT5A, LEMD3, SKIL, LEMD2, FSTL3, SMAD7	231	174	19984
GOTERM_MF_ALL	GO:0005518~collagen binding	4	1.59363	0.0597664	4.47418	1	0.809908	0.807604		THBS1, CTSS, ASPN, SMAD7	224	74	18541
GOTERM_BP_ALL	GO:1990874~vascular smooth muscle cell proliferation	4	1.59363	0.0610752	4.43645	1	0.41192	0.384923	0.414626	CNN1, TPM1, HMOX1, FGF2	231	78	19984
GOTERM_MF_ALL	GO:0072341~modified amino acid binding	6	2.39044	0.0114217	4.43423	0.999685	0.458822	0.457517		AXL, ANXA5, NOX4, THBS1, FOLR1, SYT8	224	112	18541
GOTERM_CC_ALL	GO:0030027~lamellipodium	11	4.38247	0.000204548	4.42719	0.118939	0.00633075	0.00580915		PSTPIP1, PIK3CA, DPYSL3, DYSF, PTK2B, AJUBA, AIF1, GIT1, SH3RF1, ACTB, BCAR1	242	216	21038
GOTERM_BP_ALL	GO:0061572~actin filament bundle organization	9	3.58566	0.00101127	4.42385	0.99113	0.0230323	0.0215228	1.6671	CALD1, DPYSL3, TPM1, KCTD13, NOX4, PTK2B, SHROOM1, AIF1, ACTG1	231	176	19984
GOTERM_BP_ALL	GO:0007178~transmembrane receptor protein serine/threonine kinase signaling pathway	21	8.36653	8.78414e-08	4.34624	0.000410135	1.6551e-05	1.54663e-05	4.81061	WWTR1, XBP1, CDKN2B, LRP1, SMURF1, WNT5A, LTBP3, LDLRAD4, LRRC32, LEMD3, THBS1, LEMD2, ASPN, FSTL3, SMAD7, SKI, GDF9, FUT8, PMEPA1, SKIL, FOLR1	231	418	19984
GOTERM_BP_ALL	GO:0070613~regulation of protein processing	5	1.99203	0.028442	4.32554	1	0.253323	0.236721	0.625763	RHBDD1, NOTCH4, SERPINE1, PLAUR, THBS1	231	100	19984
GOTERM_BP_ALL	GO:1901879~regulation of protein depolymerization	5	1.99203	0.028442	4.32554	1	0.253323	0.236721	0.625763	PIK3CA, MAP1S, TPM1, DYSF, CAMSAP2	231	100	19984
GOTERM_BP_ALL	GO:0007044~cell-substrate junction assembly	5	1.99203	0.028442	4.32554	1	0.253323	0.236721	0.625763	LRP1, CDH11, PTK2B, AJUBA, ACTG1	231	100	19984
GOTERM_BP_ALL	GO:0014855~striated muscle cell proliferation	4	1.59363	0.0648889	4.32554	1	0.427315	0.399309	0.398691	FOXC2, MEIS1, NCAM1, FGF2	231	80	19984
GOTERM_BP_ALL	GO:0042116~macrophage activation	5	1.99203	0.0293567	4.28271	1	0.256199	0.239408	0.620862	SPHK1, WNT5A, DYSF, THBS1, AIF1	231	101	19984
GOTERM_BP_ALL	GO:0061045~negative regulation of wound healing	4	1.59363	0.0668361	4.27214	1	0.437055	0.408411	0.388902	SERPINE1, ANXA5, THBS1, FGF2	231	81	19984
GOTERM_BP_ALL	GO:1904035~regulation of epithelial cell apoptotic process	6	2.39044	0.0135174	4.25463	1	0.150627	0.140755	0.851535	PKHD1, XBP1, CD40, SERPINE1, HMOX1, THBS1	231	122	19984
GOTERM_MF_ALL	GO:0017022~myosin binding	4	1.59363	0.0677828	4.24473	1	0.853229	0.850802		CALD1, AXL, SHROOM1, STX1A	224	78	18541
GOTERM_MF_ALL	GO:0005200~structural constituent of cytoskeleton	4	1.59363	0.0677828	4.24473	1	0.853229	0.850802		TUBB6, TPM1, ACTB, ACTG1	224	78	18541
GOTERM_BP_ALL	GO:1903317~regulation of protein maturation	5	1.99203	0.0302886	4.24073	1	0.26237	0.245175	0.610524	RHBDD1, NOTCH4, SERPINE1, PLAUR, THBS1	231	102	19984
GOTERM_BP_ALL	GO:0050921~positive regulation of chemotaxis	8	3.18725	0.00295092	4.22004	0.999999	0.0490314	0.045818	1.33896	WNT5A, SERPINE1, FGF18, DYSF, PTK2B, THBS1, FGF2, AIF1	231	164	19984
GOTERM_BP_ALL	GO:2001243~negative regulation of intrinsic apoptotic signaling pathway	5	1.99203	0.0312378	4.19955	1	0.266149	0.248706	0.604314	IVNS1ABP, XBP1, CREB3L1, PLAUR, SYVN1	231	103	19984
GOTERM_BP_ALL	GO:0043542~endothelial cell migration	11	4.38247	0.00031242	4.19215	0.767584	0.009291	0.00868208	2.06138	FOXC2, CD40, WNT5A, FGF18, DAB2IP, HMOX1, PTK2B, LEMD3, THBS1, FGF2, BCAR1	231	227	19984
GOTERM_BP_ALL	GO:0061041~regulation of wound healing	9	3.58566	0.00144032	4.18601	0.998807	0.0293508	0.0274272	1.56182	FOXC2, XBP1, TNFRSF12A, SERPINE1, ANXA5, PLAUR, THBS1, FGF2, ACTG1	231	186	19984
GOTERM_BP_ALL	GO:0007405~neuroblast proliferation	4	1.59363	0.0708097	4.1692	1	0.451038	0.421477	0.375226	DAGLA, CIP2A, FGF2, ZZEF1	231	83	19984
GOTERM_BP_ALL	GO:1901880~negative regulation of protein depolymerization	4	1.59363	0.0708097	4.1692	1	0.451038	0.421477	0.375226	PIK3CA, TPM1, DYSF, CAMSAP2	231	83	19984
GOTERM_BP_ALL	GO:0044344~cellular response to fibroblast growth factor stimulus	5	1.99203	0.0322045	4.15917	1	0.271903	0.254083	0.595024	CREB3L1, WNT5A, FGF18, THBS1, FGF2	231	104	19984
GOTERM_BP_ALL	GO:0048144~fibroblast proliferation	7	2.78884	0.00694696	4.14778	1	0.0922521	0.0862061	1.06446	SKI, SPHK1, RASA1, WNT5A, SERPINE1, PDGFC, DAB2IP	231	146	19984
GOTERM_BP_ALL	GO:1901800~positive regulation of proteasomal protein catabolic process	5	1.99203	0.0331885	4.11956	1	0.279202	0.260903	0.583521	RNF180, DAB2IP, SH3RF1, SMAD7, AURKA	231	105	19984
GOTERM_BP_ALL	GO:2000573~positive regulation of DNA biosynthetic process	4	1.59363	0.0728357	4.11956	1	0.460477	0.430298	0.366231	XRCC5, NOX4, PTK2B, FGF2	231	84	19984
GOTERM_BP_ALL	GO:0071773~cellular response to BMP stimulus	9	3.58566	0.00164661	4.09788	0.999545	0.031638	0.0295645	1.52923	SKI, GDF9, SMURF1, WNT5A, LEMD3, SKIL, LEMD2, FSTL3, SMAD7	231	190	19984
GOTERM_BP_ALL	GO:0071772~response to BMP	9	3.58566	0.00164661	4.09788	0.999545	0.031638	0.0295645	1.52923	SKI, GDF9, SMURF1, WNT5A, LEMD3, SKIL, LEMD2, FSTL3, SMAD7	231	190	19984
GOTERM_BP_ALL	GO:1902803~regulation of synaptic vesicle transport	7	2.78884	0.00740803	4.09173	1	0.0968854	0.0905356	1.04318	VAMP4, MFF, GIT1, ACTB, STX1A, PICALM, ACTG1	231	148	19984
GOTERM_BP_ALL	GO:0050772~positive regulation of axonogenesis	5	1.99203	0.0341899	4.0807	1	0.283114	0.26456	0.577477	LRP1, TNFRSF12A, SMURF1, SKIL, PICALM	231	106	19984
GOTERM_BP_ALL	GO:0045765~regulation of angiogenesis	16	6.3745	1.00609e-05	4.0711	0.0458978	0.000805161	0.000752392	3.12356	FOXC2, XBP1, CD40, TNFRSF12A, NOTCH4, SPHK1, SERPINE1, WNT5A, DAB2IP, THBS1, FGF2, HK2, CREB3L1, FGF18, HMOX1, PTK2B	231	340	19984
GOTERM_BP_ALL	GO:0042147~retrograde transport, endosome to Golgi	4	1.59363	0.0748874	4.0711	1	0.470591	0.439749	0.356795	SLC66A2, GM45785, VPS54, YKT6	231	85	19984
GOTERM_BP_ALL	GO:0014812~muscle cell migration	6	2.39044	0.0163329	4.05519	1	0.170219	0.159063	0.79843	LRP1, SERPINE1, TPM1, NOX4, AIF1, SSH1	231	128	19984
GOTERM_BP_ALL	GO:0010810~regulation of cell-substrate adhesion	11	4.38247	0.000411139	4.04944	0.853454	0.0119976	0.0112112	1.95035	PKHD1, CCDC80, LRP1, RASA1, SERPINE1, PKP2, PTK2B, THBS1, FBLN2, BCAR1, ACTG1	231	235	19984
GOTERM_BP_ALL	GO:0010508~positive regulation of autophagy	8	3.18725	0.00371705	4.04729	1	0.0580431	0.054239	1.26569	GPSM1, XBP1, SMURF1, NPRL3, HMOX1, EIF2AK4, SNX30, HK2	231	171	19984
GOTERM_BP_ALL	GO:0090630~activation of GTPase activity	5	1.99203	0.0352088	4.04256	1	0.286893	0.268091	0.571718	TBC1D1, RASA1, WNT5A, PTK2B, TBC1D9	231	107	19984
GOTERM_BP_ALL	GO:0002040~sprouting angiogenesis	6	2.39044	0.0168372	4.02376	1	0.174695	0.163246	0.787158	FOXC2, CREB3L1, HMOX1, PTK2B, THBS1, FGF2	231	129	19984
GOTERM_BP_ALL	GO:0016239~positive regulation of macroautophagy	4	1.59363	0.0769645	4.02376	1	0.478246	0.446902	0.349788	GPSM1, SMURF1, HMOX1, SNX30	231	86	19984
GOTERM_CC_ALL	GO:0016605~PML body	5	1.99203	0.0367849	3.98779	1	0.264766	0.242951		SKI, BASP1, ATRX, TRIM16, SKIL	242	109	21038
GOTERM_BP_ALL	GO:1903725~regulation of phospholipid metabolic process	4	1.59363	0.0790669	3.97751	1	0.481458	0.449904	0.34688	ARF1, DAB2IP, PTK2B, FGF2	231	87	19984
GOTERM_BP_ALL	GO:0003151~outflow tract morphogenesis	4	1.59363	0.0790669	3.97751	1	0.481458	0.449904	0.34688	FOXC2, WNT5A, THBS1, FOLR1	231	87	19984
GOTERM_BP_ALL	GO:0030279~negative regulation of ossification	5	1.99203	0.037299	3.96839	1	0.298706	0.279129	0.554195	SKI, SMURF1, PTK2B, LTBP3, SMAD7	231	109	19984
GOTERM_BP_ALL	GO:0003231~cardiac ventricle development	7	2.78884	0.00864754	3.95801	1	0.109123	0.101971	0.991524	FOXC2, COL11A1, NPRL3, WNT5A, TPM1, PKP2, SMAD7	231	153	19984
GOTERM_BP_ALL	GO:0043242~negative regulation of protein complex disassembly	4	1.59363	0.0811942	3.93231	1	0.491057	0.458873	0.338307	PIK3CA, TPM1, DYSF, CAMSAP2	231	88	19984
GOTERM_CC_ALL	GO:0005925~focal adhesion	9	3.58566	0.00215863	3.93168	0.737535	0.0417561	0.0383157		FBLIM1, NOX4, PTK2B, AJUBA, GIT1, ACTB, PDLIM7, BCAR1, ACTG1	242	199	21038
GOTERM_BP_ALL	GO:0035966~response to topologically incorrect protein	7	2.78884	0.00922264	3.90694	1	0.114523	0.107017	0.970547	XBP1, RHBDD1, CREB3L1, DAB2IP, SYVN1, EIF2AK4, THBS1	231	155	19984
GOTERM_BP_ALL	GO:1903034~regulation of response to wounding	10	3.98406	0.00111729	3.89688	0.994596	0.0249599	0.0233241	1.6322	FOXC2, XBP1, LRP1, TNFRSF12A, SERPINE1, ANXA5, PLAUR, THBS1, FGF2, ACTG1	231	222	19984
GOTERM_BP_ALL	GO:0032006~regulation of TOR signaling	5	1.99203	0.0394592	3.89688	1	0.307059	0.286934	0.542217	PKHD1, XBP1, RHEB, NPRL3, FAM83D	231	111	19984
GOTERM_BP_ALL	GO:0030856~regulation of epithelial cell differentiation	8	3.18725	0.00476463	3.86641	1	0.0686607	0.0641607	1.19273	WWTR1, RHEB, NOTCH4, SERPINE1, MAFF, TRIM16, ETV4, FGF2	231	179	19984
GOTERM_BP_ALL	GO:0048639~positive regulation of developmental growth	10	3.98406	0.00118762	3.86209	0.99611	0.0258122	0.0241205	1.61761	FOXS1, LRP1, TNFRSF12A, SMURF1, WNT5A, SERPINE1, NCAM1, FGF2, PICALM, SMAD7	231	224	19984
GOTERM_BP_ALL	GO:0071774~response to fibroblast growth factor	5	1.99203	0.0405656	3.86209	1	0.314098	0.293512	0.532374	CREB3L1, WNT5A, FGF18, THBS1, FGF2	231	112	19984
GOTERM_BP_ALL	GO:0002688~regulation of leukocyte chemotaxis	6	2.39044	0.0206584	3.81665	1	0.200529	0.187386	0.727262	WNT5A, SERPINE1, DYSF, PTK2B, THBS1, AIF1	231	136	19984
GOTERM_CC_ALL	GO:0005924~cell-substrate adherens junction	9	3.58566	0.00259341	3.81661	0.799594	0.0463898	0.0425677		FBLIM1, NOX4, PTK2B, AJUBA, GIT1, ACTB, PDLIM7, BCAR1, ACTG1	242	205	21038
GOTERM_MF_ALL	GO:0017124~SH3 domain binding	6	2.39044	0.0211398	3.7911	1	0.571587	0.569961		FUT8, KHDRBS3, DPYSL3, DAB2IP, BCAR1, PICALM	224	131	18541
GOTERM_BP_ALL	GO:0010632~regulation of epithelial cell migration	11	4.38247	0.000707422	3.77627	0.963295	0.017384	0.0162446	1.78929	FOXC2, CD40, WNT5A, SERPINE1, FGF18, DAB2IP, HMOX1, PTK2B, THBS1, FGF2, BCAR1	231	252	19984
GOTERM_BP_ALL	GO:0034103~regulation of tissue remodeling	4	1.59363	0.0899468	3.76134	1	0.530369	0.495609	0.304861	LRP1, TNFRSF11B, LTBP3, DEF8	231	92	19984
GOTERM_BP_ALL	GO:1903076~regulation of protein localization to plasma membrane	5	1.99203	0.0451663	3.72891	1	0.338047	0.315892	0.500462	LRP1, VAMP4, ACTB, RHOQ, PICALM	231	116	19984
GOTERM_BP_ALL	GO:0060021~palate development	4	1.59363	0.0921944	3.7209	1	0.534728	0.499682	0.301306	SKI, PYGO2, NPRL3, ANP32B	231	93	19984
GOTERM_MF_ALL	GO:0047485~protein N-terminus binding	6	2.39044	0.023049	3.70622	1	0.578694	0.577048		THAP7, TPM1, DAB2IP, TDRD7, GTF2H2, STX1A	224	134	18541
GOTERM_BP_ALL	GO:2000648~positive regulation of stem cell proliferation	4	1.59363	0.0944652	3.68131	1	0.545189	0.509458	0.292892	WNT5A, LTBP3, CIP2A, FGF2	231	94	19984
GOTERM_BP_ALL	GO:0032436~positive regulation of proteasomal ubiquitin-dependent protein catabolic process	4	1.59363	0.0944652	3.68131	1	0.545189	0.509458	0.292892	RNF180, SH3RF1, SMAD7, AURKA	231	94	19984
GOTERM_BP_ALL	GO:0048514~blood vessel morphogenesis	29	11.5538	5.88511e-09	3.67861	2.74831e-05	2.25942e-06	2.11134e-06	5.67544	FOXC2, CD40, LRP1, NOTCH4, NPRL3, SERPINE1, DYSF, THBS1, FGF2, HK2, ACTG1, ELK3, CALD1, CREB3L1, HMOX1, PTK2B, JUNB, XBP1, TNFRSF12A, SPHK1, WNT5A, DAB2IP, LEMD3, SMAD7, MEIS1, PIK3CA, RASA1, FGF18, FOLR1	231	682	19984
GOTERM_BP_ALL	GO:0071363~cellular response to growth factor stimulus	32	12.749	7.77375e-10	3.67642	3.63034e-06	1.18965e-06	1.11168e-06	5.95402	LRP1, SERPINE1, LTBP3, LDLRAD4, LRRC32, THBS1, FGF2, FSTL3, FUT8, TMEM204, CREB3L1, PMEPA1, SKIL, GIT1, XBP1, CDKN2B, SMURF1, SPHK1, WNT5A, DAB2IP, LEMD3, LEMD2, ASPN, SMAD7, SKI, GDF9, PIK3CA, RASA1, FGF18, NOX4, FOLR1, BCAR1	231	753	19984
GOTERM_CC_ALL	GO:0030055~cell-substrate junction	9	3.58566	0.00327794	3.67326	0.868977	0.0520268	0.0477403		FBLIM1, NOX4, PTK2B, AJUBA, GIT1, ACTB, PDLIM7, BCAR1, ACTG1	242	213	21038
GOTERM_BP_ALL	GO:1901342~regulation of vasculature development	16	6.3745	3.36245e-05	3.67155	0.145321	0.00186896	0.00174647	2.75784	FOXC2, XBP1, CD40, TNFRSF12A, NOTCH4, SPHK1, SERPINE1, WNT5A, DAB2IP, THBS1, FGF2, HK2, CREB3L1, FGF18, HMOX1, PTK2B	231	377	19984
GOTERM_BP_ALL	GO:0099504~synaptic vesicle cycle	8	3.18725	0.00636728	3.66183	1	0.0856738	0.0800589	1.09659	VAMP4, MFF, SYT8, GIT1, ACTB, STX1A, PICALM, ACTG1	231	189	19984
GOTERM_BP_ALL	GO:1903035~negative regulation of response to wounding	4	1.59363	0.0967588	3.64256	1	0.557737	0.521184	0.283009	SERPINE1, ANXA5, THBS1, FGF2	231	95	19984
GOTERM_BP_ALL	GO:0045732~positive regulation of protein catabolic process	10	3.98406	0.00180691	3.63491	0.999785	0.0334054	0.0312161	1.50562	LRP1, SMURF1, RHBDD1, RNF180, WNT5A, DAB2IP, PTK2B, SH3RF1, SMAD7, AURKA	231	238	19984
GOTERM_BP_ALL	GO:0031589~cell-substrate adhesion	16	6.3745	3.79191e-05	3.633	0.162292	0.00203499	0.00190162	2.72088	LRP1, TNFRSF12A, SERPINE1, ITGAE, THBS1, FBLN2, ACTG1, PKHD1, CCDC80, AXL, RASA1, CDH11, PKP2, PTK2B, AJUBA, BCAR1	231	381	19984
GOTERM_BP_ALL	GO:0051592~response to calcium ion	7	2.78884	0.0129352	3.6262	1	0.145529	0.135991	0.866489	WNT5A, ANXA5, VPS54, PTK2B, THBS1, SYT8, JUNB	231	167	19984
GOTERM_BP_ALL	GO:0043405~regulation of MAP kinase activity	12	4.78088	0.000516689	3.61718	0.910504	0.0141907	0.0132607	1.87743	CD40, GADD45B, WNT5A, STK38, PDGFC, FGF18, DAB2IP, NOX4, PTK2B, THBS1, AJUBA, FGF2	231	287	19984
GOTERM_BP_ALL	GO:0061025~membrane fusion	8	3.18725	0.00693351	3.60462	1	0.0922521	0.0862061	1.06446	UBXN2A, SPHK1, DYSF, VAMP4, SPACA6, MFF, FOLR1, STX1A	231	192	19984
GOTERM_BP_ALL	GO:0010821~regulation of mitochondrion organization	7	2.78884	0.0132892	3.60462	1	0.148794	0.139043	0.856852	SMURF1, RAP1GDS1, PLAUR, MPV17, MFF, HK2, AURKA	231	168	19984
GOTERM_BP_ALL	GO:0048661~positive regulation of smooth muscle cell proliferation	5	1.99203	0.0500469	3.60462	1	0.363405	0.339588	0.469048	PIK3CA, HMOX1, THBS1, FGF2, AIF1	231	120	19984
GOTERM_BP_ALL	GO:0002062~chondrocyte differentiation	5	1.99203	0.0500469	3.60462	1	0.363405	0.339588	0.469048	COL11A1, FGF18, LTBP3, MEX3C, SMAD7	231	120	19984
GOTERM_BP_ALL	GO:0031331~positive regulation of cellular catabolic process	17	6.77291	2.39745e-05	3.57831	0.105922	0.00153338	0.00143289	2.84379	GPSM1, XBP1, LRP1, SMURF1, RNF180, NPRL3, DAB2IP, EIF2AK4, SNX30, SH3RF1, HK2, SMAD7, AURKA, HMOX1, PTK2B, CNOT8, GIT1	231	411	19984
GOTERM_BP_ALL	GO:0048771~tissue remodeling	9	3.58566	0.0038847	3.57155	1	0.0600584	0.0561223	1.25086	FOXC2, LRP1, AXL, NOX4, PTK2B, TNFRSF11B, LTBP3, DEF8, CTSS	231	218	19984
GOTERM_BP_ALL	GO:0043244~regulation of protein complex disassembly	5	1.99203	0.0525918	3.54553	1	0.377823	0.353061	0.45215	PIK3CA, MAP1S, TPM1, DYSF, CAMSAP2	231	122	19984
GOTERM_BP_ALL	GO:1903008~organelle disassembly	5	1.99203	0.0525918	3.54553	1	0.377823	0.353061	0.45215	UFM1, SMURF1, SNX30, HK2, AURKA	231	122	19984
GOTERM_CC_ALL	GO:0031252~cell leading edge	19	7.56972	7.79517e-06	3.54451	0.0048136	0.000482521	0.000442765		ARF1, DAGLA, TNFRSF12A, TPM1, DYSF, AIF1, SH3RF1, ACTB, SSH1, MYO1D, PSTPIP1, PIK3CA, RASA1, DPYSL3, PTK2B, AJUBA, GIT1, PDLIM7, BCAR1	242	466	21038
GOTERM_MF_ALL	GO:0031490~chromatin DNA binding	5	1.99203	0.0528729	3.53728	1	0.809908	0.807604		FOXC2, XBP1, ATRX, LEMD3, LEMD2	224	117	18541
GOTERM_BP_ALL	GO:0070848~response to growth factor	32	12.749	2.03838e-09	3.53105	9.51919e-06	1.18965e-06	1.11168e-06	5.95402	LRP1, SERPINE1, LTBP3, LDLRAD4, LRRC32, THBS1, FGF2, FSTL3, FUT8, TMEM204, CREB3L1, PMEPA1, SKIL, GIT1, XBP1, CDKN2B, SMURF1, SPHK1, WNT5A, DAB2IP, LEMD3, LEMD2, ASPN, SMAD7, SKI, GDF9, PIK3CA, RASA1, FGF18, NOX4, FOLR1, BCAR1	231	784	19984
GOTERM_BP_ALL	GO:0001837~epithelial to mesenchymal transition	6	2.39044	0.0284467	3.5072	1	0.253323	0.236721	0.625763	WWTR1, NOTCH4, WNT5A, DAB2IP, LDLRAD4, FAM83D	231	148	19984
GOTERM_BP_ALL	GO:0044801~single-organism membrane fusion	7	2.78884	0.0151626	3.50044	1	0.16163	0.151037	0.820916	SPHK1, DYSF, VAMP4, SPACA6, MFF, FOLR1, STX1A	231	173	19984
GOTERM_BP_ALL	GO:0046330~positive regulation of JNK cascade	6	2.39044	0.029169	3.48366	1	0.255037	0.238322	0.622835	GADD45B, TRAF3, WNT5A, DAB2IP, PTK2B, SH3RF1	231	149	19984
GOTERM_BP_ALL	GO:0001525~angiogenesis	23	9.16335	8.6298e-07	3.47251	0.00402201	0.000106033	9.90837e-05	4.004	FOXC2, XBP1, CD40, TNFRSF12A, NOTCH4, SPHK1, SERPINE1, WNT5A, DAB2IP, DYSF, LEMD3, THBS1, FGF2, HK2, ACTG1, ELK3, MEIS1, PIK3CA, CALD1, CREB3L1, FGF18, HMOX1, PTK2B	231	573	19984
GOTERM_CC_ALL	GO:0005912~adherens junction	14	5.57769	0.000219064	3.46745	0.126822	0.00645717	0.00592516		FBLIM1, SHROOM1, ACTB, ACTG1, SMAD7, TMEM204, CDH11, PKP2, NOX4, PTK2B, AJUBA, GIT1, PDLIM7, BCAR1	242	351	21038
GOTERM_BP_ALL	GO:0048738~cardiac muscle tissue development	11	4.38247	0.00136991	3.46043	0.998342	0.0284272	0.0265641	1.57571	FOXC2, MEIS1, COL11A1, NPRL3, WNT5A, TPM1, PKP2, NOX4, NCAM1, FGF2, SMAD7	231	275	19984
GOTERM_BP_ALL	GO:0048660~regulation of smooth muscle cell proliferation	8	3.18725	0.00858615	3.46043	1	0.108937	0.101797	0.992264	CNN1, PIK3CA, XRCC5, TPM1, HMOX1, THBS1, FGF2, AIF1	231	200	19984
GOTERM_BP_ALL	GO:0003205~cardiac chamber development	8	3.18725	0.00858615	3.46043	1	0.108937	0.101797	0.992264	FOXC2, LRP1, COL11A1, NPRL3, WNT5A, TPM1, PKP2, SMAD7	231	200	19984
GOTERM_BP_ALL	GO:0001944~vasculature development	33	13.1474	1.90616e-09	3.4479	8.90172e-06	1.18965e-06	1.11168e-06	5.95402	FOXC2, CD40, LRP1, NOTCH4, NPRL3, SERPINE1, DYSF, THBS1, FGF2, HK2, LOXL1, ACTG1, ELK3, FOXS1, TMEM204, CALD1, CREB3L1, HMOX1, PTK2B, JUNB, XBP1, TNFRSF12A, SPHK1, WNT5A, DAB2IP, LEMD3, SMAD7, MEIS1, PIK3CA, RASA1, FGF18, ANP32B, FOLR1	231	828	19984
GOTERM_BP_ALL	GO:0072358~cardiovascular system development	33	13.1474	1.90616e-09	3.4479	8.90172e-06	1.18965e-06	1.11168e-06	5.95402	FOXC2, CD40, LRP1, NOTCH4, NPRL3, SERPINE1, DYSF, THBS1, FGF2, HK2, LOXL1, ACTG1, ELK3, FOXS1, TMEM204, CALD1, CREB3L1, HMOX1, PTK2B, JUNB, XBP1, TNFRSF12A, SPHK1, WNT5A, DAB2IP, LEMD3, SMAD7, MEIS1, PIK3CA, RASA1, FGF18, ANP32B, FOLR1	231	828	19984
GOTERM_BP_ALL	GO:0071902~positive regulation of protein serine/threonine kinase activity	11	4.38247	0.00140754	3.4479	0.998609	0.0288237	0.0269346	1.56969	CD40, GADD45B, WNT5A, PDGFC, FGF18, DAB2IP, NOX4, PTK2B, THBS1, AJUBA, FGF2	231	276	19984
GOTERM_BP_ALL	GO:0003206~cardiac chamber morphogenesis	6	2.39044	0.0306163	3.43752	1	0.26363	0.246352	0.608443	FOXC2, COL11A1, WNT5A, TPM1, PKP2, SMAD7	231	151	19984
GOTERM_BP_ALL	GO:0001568~blood vessel development	31	12.3506	8.33708e-09	3.41635	3.89334e-05	2.78042e-06	2.59819e-06	5.58533	FOXC2, CD40, LRP1, NOTCH4, NPRL3, SERPINE1, DYSF, THBS1, FGF2, HK2, LOXL1, ACTG1, ELK3, FOXS1, CALD1, CREB3L1, HMOX1, PTK2B, JUNB, XBP1, TNFRSF12A, SPHK1, WNT5A, DAB2IP, LEMD3, SMAD7, MEIS1, PIK3CA, RASA1, FGF18, FOLR1	231	785	19984
GOTERM_BP_ALL	GO:0007517~muscle organ development	18	7.17131	2.37993e-05	3.40743	0.10519	0.00153338	0.00143289	2.84379	FOXC2, XBP1, COL11A1, WNT5A, TPM1, DYSF, LEMD3, LEMD2, FGF2, SMAD7, SKI, FXR1, MEIS1, MAFF, PKP2, VPS54, NCAM1, SKIL	231	457	19984
GOTERM_BP_ALL	GO:0002687~positive regulation of leukocyte migration	7	2.78884	0.0176284	3.3831	1	0.180895	0.169039	0.772013	FUT7, WNT5A, SERPINE1, DYSF, PTK2B, THBS1, AIF1	231	179	19984
GOTERM_BP_ALL	GO:0034614~cellular response to reactive oxygen species	7	2.78884	0.0176284	3.3831	1	0.180895	0.169039	0.772013	GUCY1B1, AXL, SPHK1, TPM1, MPV17, THBS1, BCAR1	231	179	19984
GOTERM_BP_ALL	GO:0000302~response to reactive oxygen species	10	3.98406	0.00294661	3.37933	0.999999	0.0490314	0.045818	1.33896	PPP1R15B, GUCY1B1, AXL, SPHK1, TPM1, HMOX1, PTK2B, MPV17, THBS1, BCAR1	231	256	19984
GOTERM_BP_ALL	GO:0030879~mammary gland development	7	2.78884	0.0180798	3.36431	1	0.182718	0.170743	0.767657	PYGO2, XBP1, NOTCH4, WNT5A, ETV4, FGF2, HK2	231	180	19984
GOTERM_BP_ALL	GO:1904589~regulation of protein import	5	1.99203	0.0620434	3.35313	1	0.415015	0.387816	0.411375	WWTR1, XBP1, UFM1, LRP1, TOMT	231	129	19984
GOTERM_BP_ALL	GO:1904375~regulation of protein localization to cell periphery	5	1.99203	0.0620434	3.35313	1	0.415015	0.387816	0.411375	LRP1, VAMP4, ACTB, RHOQ, PICALM	231	129	19984
GOTERM_BP_ALL	GO:0007160~cell-matrix adhesion	9	3.58566	0.00572986	3.34162	1	0.0793039	0.0741064	1.13014	LRP1, RASA1, SERPINE1, CDH11, PTK2B, ITGAE, THBS1, AJUBA, ACTG1	231	233	19984
GOTERM_BP_ALL	GO:0009896~positive regulation of catabolic process	19	7.56972	1.78958e-05	3.32734	0.0801771	0.0012471	0.00116536	2.93354	GPSM1, XBP1, LRP1, SMURF1, RHBDD1, RNF180, NPRL3, WNT5A, DAB2IP, EIF2AK4, SNX30, SH3RF1, HK2, SMAD7, AURKA, HMOX1, PTK2B, CNOT8, GIT1	231	494	19984
GOTERM_BP_ALL	GO:0006979~response to oxidative stress	19	7.56972	1.78958e-05	3.32734	0.0801771	0.0012471	0.00116536	2.93354	PPP1R15B, USP25, XBP1, GUCY1B1, PON2, SPHK1, TPM1, MILL2, THBS1, AIF1, PTGS1, FUT8, ACOX2, AXL, HMOX1, MSRB3, PTK2B, MPV17, BCAR1	231	494	19984
GOTERM_BP_ALL	GO:0001503~ossification	17	6.77291	5.74839e-05	3.32734	0.235442	0.0026313	0.00245885	2.60927	WWTR1, FOXC2, SMURF1, COL11A1, WNT5A, LTBP3, FGF2, ASPN, FSTL3, SMAD7, SKI, CREB3L1, FGF18, PTK2B, JUNB, GIT1, PDLIM7	231	442	19984
GOTERM_BP_ALL	GO:0043491~protein kinase B signaling	8	3.18725	0.0105117	3.32734	1	0.125844	0.117597	0.929606	PKHD1, CD40, PIK3CA, AXL, NOX4, THBS1, LEMD2, FGF2	231	208	19984
GOTERM_BP_ALL	GO:0051261~protein depolymerization	5	1.99203	0.0634622	3.32734	1	0.420887	0.393303	0.405273	PIK3CA, MAP1S, TPM1, DYSF, CAMSAP2	231	130	19984
GOTERM_BP_ALL	GO:0014065~phosphatidylinositol 3-kinase signaling	5	1.99203	0.0634622	3.32734	1	0.420887	0.393303	0.405273	XBP1, PIK3CA, PDGFC, DAB2IP, FGF2	231	130	19984
GOTERM_BP_ALL	GO:0032874~positive regulation of stress-activated MAPK cascade	7	2.78884	0.0194449	3.30916	1	0.193578	0.180891	0.742583	GADD45B, TRAF3, SPHK1, WNT5A, DAB2IP, PTK2B, SH3RF1	231	183	19984
GOTERM_BP_ALL	GO:0030100~regulation of endocytosis	13	5.17928	0.000606101	3.30777	0.941067	0.0156347	0.0146101	1.83535	LRPAP1, ARF1, LRP1, SPHK1, SERPINE1, WNT5A, DYSF, MFF, ACTB, ACTG1, AXL, VAMP4, PICALM	231	340	19984
GOTERM_CC_ALL	GO:0070161~anchoring junction	14	5.57769	0.000345853	3.30727	0.192748	0.00930794	0.00854105		FBLIM1, SHROOM1, ACTB, ACTG1, SMAD7, TMEM204, CDH11, PKP2, NOX4, PTK2B, AJUBA, GIT1, PDLIM7, BCAR1	242	368	21038
GOTERM_BP_ALL	GO:1904019~epithelial cell apoptotic process	6	2.39044	0.0353267	3.30615	1	0.287352	0.26852	0.571024	PKHD1, XBP1, CD40, SERPINE1, HMOX1, THBS1	231	157	19984
GOTERM_BP_ALL	GO:0051897~positive regulation of protein kinase B signaling	5	1.99203	0.0663506	3.27693	1	0.435712	0.407156	0.39024	PIK3CA, AXL, NOX4, THBS1, FGF2	231	132	19984
GOTERM_BP_ALL	GO:0006898~receptor-mediated endocytosis	12	4.78088	0.00116504	3.27486	0.995677	0.0256583	0.0239767	1.62021	LRPAP1, ARF1, LRP1, SERPINE1, GTF2H2, VAMP4, MFF, SYT8, ACTB, STX1A, PICALM, ACTG1	231	317	19984
GOTERM_BP_ALL	GO:0070304~positive regulation of stress-activated protein kinase signaling cascade	7	2.78884	0.0204832	3.27338	1	0.199294	0.186233	0.729944	GADD45B, TRAF3, SPHK1, WNT5A, DAB2IP, PTK2B, SH3RF1	231	185	19984
GOTERM_CC_ALL	GO:0015629~actin cytoskeleton	20	7.96813	1.31363e-05	3.26819	0.00809844	0.000739214	0.000678309		FBLIM1, TPM1, SHROOM1, AIF1, CCDC102A, ACTB, MYL12A, ACTG1, MYO1D, PSTPIP1, MPRIP, CALD1, AXL, DPYSL3, STK38L, NOX4, PDLIM7, STX1A, RHOQ, BCAR1	242	532	21038
GOTERM_BP_ALL	GO:2000278~regulation of DNA biosynthetic process	5	1.99203	0.0678202	3.25229	1	0.440077	0.411235	0.38591	DNAJC2, XRCC5, NOX4, PTK2B, FGF2	231	133	19984
GOTERM_BP_ALL	GO:0014706~striated muscle tissue development	18	7.17131	4.39111e-05	3.24416	0.185409	0.00227801	0.00212871	2.67188	FOXC2, COL11A1, NPRL3, WNT5A, TPM1, DYSF, LEMD3, LEMD2, FGF2, SMAD7, SKI, MEIS1, MAFF, PKP2, NOX4, VPS54, NCAM1, SKIL	231	480	19984
GOTERM_BP_ALL	GO:0061448~connective tissue development	12	4.78088	0.00125407	3.24416	0.997149	0.0266149	0.0248706	1.60431	FOXC2, XBP1, PIK3CA, COL11A1, WNT5A, FGF18, LTBP3, THBS1, FGF2, MEX3C, CREB5, SMAD7	231	320	19984
GOTERM_BP_ALL	GO:0030278~regulation of ossification	10	3.98406	0.00389985	3.24011	1	0.0600937	0.0561552	1.25061	SKI, WWTR1, SMURF1, CREB3L1, WNT5A, PTK2B, LTBP3, FGF2, PDLIM7, SMAD7	231	267	19984
GOTERM_BP_ALL	GO:0048762~mesenchymal cell differentiation	9	3.58566	0.00695497	3.23069	1	0.0922521	0.0862061	1.06446	WWTR1, FOXC2, NOTCH4, WNT5A, DAB2IP, PLAUR, LDLRAD4, FAM83D, FOLR1	231	241	19984
GOTERM_BP_ALL	GO:0034976~response to endoplasmic reticulum stress	10	3.98406	0.00399506	3.22802	1	0.0603655	0.0564093	1.24865	PPP1R15B, USP25, XBP1, UFM1, RHBDD1, CREB3L1, DAB2IP, SYVN1, EIF2AK4, THBS1	231	268	19984
GOTERM_BP_ALL	GO:0048489~synaptic vesicle transport	9	3.58566	0.00712141	3.21734	1	0.0936616	0.0875231	1.05788	ARF1, VAMP4, MFF, SYT8, GIT1, ACTB, STX1A, PICALM, ACTG1	231	242	19984
GOTERM_BP_ALL	GO:0097480~establishment of synaptic vesicle localization	9	3.58566	0.00712141	3.21734	1	0.0936616	0.0875231	1.05788	ARF1, VAMP4, MFF, SYT8, GIT1, ACTB, STX1A, PICALM, ACTG1	231	242	19984
GOTERM_BP_ALL	GO:0033002~muscle cell proliferation	10	3.98406	0.00408737	3.21602	1	0.0611028	0.0570982	1.24338	FOXC2, CNN1, MEIS1, PIK3CA, TPM1, HMOX1, NCAM1, THBS1, FGF2, AIF1	231	269	19984
GOTERM_BP_ALL	GO:0016197~endosomal transport	12	4.78088	0.00134756	3.21402	0.998159	0.0282142	0.0263651	1.57897	ARL4C, RAB32, MYO1D, ARF1, SLC66A2, GM45785, VPS54, VAMP4, SNX30, YKT6, RAB11FIP3, PICALM	231	323	19984
GOTERM_BP_ALL	GO:0030307~positive regulation of cell growth	8	3.18725	0.012736	3.2041	1	0.143982	0.134546	0.87113	LRP1, TNFRSF12A, SMURF1, SPHK1, WNT5A, PTK2B, PICALM, SMAD7	231	216	19984
GOTERM_BP_ALL	GO:0016241~regulation of macroautophagy	5	1.99203	0.0708096	3.2041	1	0.451038	0.421477	0.375226	GPSM1, SMURF1, NPRL3, HMOX1, SNX30	231	135	19984
GOTERM_BP_ALL	GO:0018210~peptidyl-threonine modification	5	1.99203	0.0708096	3.2041	1	0.451038	0.421477	0.375226	DYRK2, GALNT3, SPHK1, WNT5A, SMAD7	231	135	19984
GOTERM_BP_ALL	GO:0051896~regulation of protein kinase B signaling	7	2.78884	0.0228701	3.18724	1	0.217034	0.20281	0.692911	PKHD1, PIK3CA, AXL, NOX4, THBS1, LEMD2, FGF2	231	190	19984
GOTERM_BP_ALL	GO:0007015~actin filament organization	17	6.77291	0.0001001	3.16958	0.373427	0.00399545	0.0037336	2.42787	ARF1, TPM1, SHROOM1, AIF1, ACTG1, SSH1, MYO1D, PSTPIP1, PIK3CA, MPRIP, CALD1, RASA1, DPYSL3, KCTD13, NOX4, PTK2B, BCAR1	231	464	19984
GOTERM_CC_ALL	GO:0030139~endocytic vesicle	8	3.18725	0.0137933	3.16123	0.999815	0.133407	0.122415		RAB32, SPHK1, DAB2IP, DYSF, VAMP4, RAB11FIP3, CTSS, ACTG1	242	220	21038
GOTERM_BP_ALL	GO:0010631~epithelial cell migration	12	4.78088	0.00160941	3.14585	0.999459	0.0314407	0.0293801	1.53195	FOXC2, CD40, WNT5A, SERPINE1, FGF18, DAB2IP, HMOX1, PTK2B, LEMD3, THBS1, FGF2, BCAR1	231	330	19984
GOTERM_BP_ALL	GO:0045927~positive regulation of growth	12	4.78088	0.00164122	3.13634	0.999534	0.031638	0.0295645	1.52923	FOXS1, LRP1, TNFRSF12A, SMURF1, SPHK1, WNT5A, SERPINE1, PTK2B, NCAM1, FGF2, PICALM, SMAD7	231	331	19984
GOTERM_BP_ALL	GO:0043112~receptor metabolic process	7	2.78884	0.0250311	3.12152	1	0.232773	0.217518	0.662506	LRPAP1, FUT8, LRP1, SMURF1, GTF2H2, GIT1, PICALM	231	194	19984
GOTERM_BP_ALL	GO:0090132~epithelium migration	12	4.78088	0.00172301	3.11751	0.999682	0.0327021	0.0305588	1.51486	FOXC2, CD40, WNT5A, SERPINE1, FGF18, DAB2IP, HMOX1, PTK2B, LEMD3, THBS1, FGF2, BCAR1	231	333	19984
GOTERM_BP_ALL	GO:0097479~synaptic vesicle localization	9	3.58566	0.00861515	3.11439	1	0.109009	0.101864	0.991978	ARF1, VAMP4, MFF, SYT8, GIT1, ACTB, STX1A, PICALM, ACTG1	231	250	19984
GOTERM_BP_ALL	GO:0048588~developmental cell growth	10	3.98406	0.00504038	3.1119	1	0.0719679	0.0672513	1.1723	GDF9, LRP1, TNFRSF12A, SMURF1, WNT5A, EIF2AK4, MEX3C, PICALM, SMAD7, AURKA	231	278	19984
GOTERM_BP_ALL	GO:1903729~regulation of plasma membrane organization	5	1.99203	0.0769877	3.1119	1	0.478246	0.446902	0.349788	LRP1, VAMP4, ACTB, RHOQ, PICALM	231	139	19984
GOTERM_BP_ALL	GO:2000027~regulation of organ morphogenesis	8	3.18725	0.0148554	3.10353	1	0.159157	0.148726	0.827614	PKHD1, FOXC2, XBP1, WNT5A, FGF18, TNFRSF11B, FGF2, ASPN	231	223	19984
GOTERM_BP_ALL	GO:2001236~regulation of extrinsic apoptotic signaling pathway	6	2.39044	0.0450695	3.08967	1	0.338047	0.315892	0.500462	TNFRSF12A, SERPINE1, HMOX1, THBS1, SKIL, SH3RF1	231	168	19984
GOTERM_BP_ALL	GO:0099003~vesicle-mediated transport in synapse	9	3.58566	0.00918495	3.07746	1	0.114359	0.106864	0.971169	ARF1, VAMP4, MFF, SYT8, GIT1, ACTB, STX1A, PICALM, ACTG1	231	253	19984
GOTERM_BP_ALL	GO:1905475~regulation of protein localization to membrane	7	2.78884	0.0268081	3.07399	1	0.246392	0.230243	0.637813	LRP1, VAMP4, MFF, ACTB, RHOQ, PICALM, SSH1	231	197	19984
GOTERM_BP_ALL	GO:0001935~endothelial cell proliferation	6	2.39044	0.0460338	3.07139	1	0.341299	0.318931	0.496303	XBP1, WNT5A, DYSF, HMOX1, THBS1, FGF2	231	169	19984
GOTERM_BP_ALL	GO:0045727~positive regulation of translation	6	2.39044	0.0460338	3.07139	1	0.341299	0.318931	0.496303	FXR1, TRMT10C, YTHDF3, PTK2B, EIF2AK4, THBS1	231	169	19984
GOTERM_BP_ALL	GO:0042176~regulation of protein catabolic process	15	5.9761	0.000414345	3.06776	0.855632	0.012016	0.0112285	1.94968	USP25, LRP1, UBXN2A, SMURF1, RHBDD1, RNF180, WNT5A, ODC1, DAB2IP, DYSF, SH3RF1, SMAD7, AURKA, PTK2B, FAM83D	231	423	19984
GOTERM_BP_ALL	GO:0051271~negative regulation of cellular component movement	13	5.17928	0.00117245	3.06442	0.995825	0.0257003	0.024016	1.6195	LRP1, SERPINE1, WNT5A, TPM1, DAB2IP, LDLRAD4, THBS1, AIF1, FGF2, PKHD1, DPYSL3, CDH11, PKP2	231	367	19984
GOTERM_BP_ALL	GO:0090130~tissue migration	12	4.78088	0.00198435	3.06233	0.999906	0.0360504	0.0336877	1.47253	FOXC2, CD40, WNT5A, SERPINE1, FGF18, DAB2IP, HMOX1, PTK2B, LEMD3, THBS1, FGF2, BCAR1	231	339	19984
GOTERM_BP_ALL	GO:0051216~cartilage development	8	3.18725	0.0159642	3.06233	1	0.166749	0.15582	0.807376	COL11A1, WNT5A, FGF18, LTBP3, THBS1, FGF2, MEX3C, SMAD7	231	226	19984
GOTERM_BP_ALL	GO:0031398~positive regulation of protein ubiquitination	5	1.99203	0.0817932	3.04616	1	0.493401	0.461064	0.336238	SMURF1, RNF180, SPHK1, PTK2B, SMAD7	231	142	19984
GOTERM_BP_ALL	GO:0048659~smooth muscle cell proliferation	7	2.78884	0.0278854	3.04309	1	0.252233	0.235702	0.627637	CNN1, PIK3CA, TPM1, HMOX1, THBS1, FGF2, AIF1	231	199	19984
GOTERM_BP_ALL	GO:0001678~cellular glucose homeostasis	7	2.78884	0.0278854	3.04309	1	0.252233	0.235702	0.627637	TBC1D1, XBP1, PIK3CA, LRP1, NOX4, HK2, POLG	231	199	19984
GOTERM_BP_ALL	GO:0034250~positive regulation of cellular amide metabolic process	7	2.78884	0.0278854	3.04309	1	0.252233	0.235702	0.627637	FXR1, TRMT10C, YTHDF3, PTK2B, EIF2AK4, THBS1, PICALM	231	199	19984
GOTERM_BP_ALL	GO:0060537~muscle tissue development	18	7.17131	9.65846e-05	3.0414	0.363055	0.00399545	0.0037336	2.42787	FOXC2, COL11A1, NPRL3, WNT5A, TPM1, DYSF, LEMD3, LEMD2, FGF2, SMAD7, SKI, MEIS1, MAFF, PKP2, NOX4, VPS54, NCAM1, SKIL	231	512	19984
GOTERM_BP_ALL	GO:1990138~neuron projection extension	7	2.78884	0.0284846	3.02788	1	0.253323	0.236721	0.625763	LRP1, TNFRSF12A, SMURF1, WNT5A, EIF2AK4, PICALM, AURKA	231	200	19984
GOTERM_BP_ALL	GO:0043524~negative regulation of neuron apoptotic process	7	2.78884	0.0290996	3.01281	1	0.254909	0.238202	0.623054	PIK3CA, LRP1, AXL, RASA1, HMOX1, VPS54, PTK2B	231	201	19984
GOTERM_MF_ALL	GO:0030695~GTPase regulator activity	10	3.98406	0.00621547	3.0099	0.987435	0.370668	0.369613		GPSM1, TBC1D1, RABEP2, RASA1, NPRL3, RAP1GDS1, DAB2IP, ARHGAP19, TBC1D9, GIT1	224	275	18541
GOTERM_BP_ALL	GO:0030336~negative regulation of cell migration	11	4.38247	0.00382698	3.00195	1	0.0593627	0.0554721	1.25593	LRP1, DPYSL3, SERPINE1, TPM1, CDH11, DAB2IP, PKP2, LDLRAD4, THBS1, FGF2, AIF1	231	317	19984
GOTERM_BP_ALL	GO:0008154~actin polymerization or depolymerization	8	3.18725	0.0178081	2.99605	1	0.181817	0.169901	0.769805	ARF1, PSTPIP1, PIK3CA, RASA1, TPM1, PTK2B, AIF1, SSH1	231	231	19984
GOTERM_BP_ALL	GO:0060538~skeletal muscle organ development	8	3.18725	0.0181842	2.98313	1	0.183374	0.171356	0.766101	SKI, FXR1, MAFF, DYSF, VPS54, LEMD3, SKIL, LEMD2	231	232	19984
GOTERM_BP_ALL	GO:0007167~enzyme linked receptor protein signaling pathway	34	13.5458	3.74538e-08	2.97408	0.000174894	8.74359e-06	8.17055e-06	5.08775	FOXC2, LRP1, LTBP3, LDLRAD4, LRRC32, THBS1, FGF2, FSTL3, FUT8, CREB3L1, PDGFC, PMEPA1, PTK2B, SKIL, GIT1, WWTR1, XBP1, CDKN2B, SMURF1, WNT5A, DAB2IP, PLAUR, LEMD3, LEMD2, ASPN, SMAD7, SKI, GDF9, PIK3CA, AXL, FGF18, FOLR1, RHOQ, BCAR1	231	989	19984
GOTERM_BP_ALL	GO:0030335~positive regulation of cell migration	21	8.36653	2.91895e-05	2.96851	0.127434	0.00172514	0.00161207	2.79261	FOXC2, XBP1, CD40, LRP1, SPHK1, SERPINE1, WNT5A, DAB2IP, DYSF, THBS1, AIF1, FGF2, ACTG1, SSH1, FUT7, PDGFC, FGF18, HMOX1, NOX4, PTK2B, BCAR1	231	612	19984
GOTERM_BP_ALL	GO:0030198~extracellular matrix organization	11	4.38247	0.00423681	2.95534	1	0.0626002	0.0584974	1.23286	MFAP4, FOXC2, CCDC80, CREB3L1, COL11A1, TNFRSF11B, LTBP3, MPV17, FBLN2, CTSS, LOXL1	231	322	19984
GOTERM_BP_ALL	GO:0071333~cellular response to glucose stimulus	6	2.39044	0.0530477	2.94923	1	0.380197	0.355279	0.44943	TBC1D1, XBP1, PIK3CA, LRP1, NOX4, POLG	231	176	19984
GOTERM_MF_ALL	GO:0005096~GTPase activator activity	9	3.58566	0.0117479	2.94447	0.99975	0.458822	0.457517		TBC1D1, RABEP2, RASA1, NPRL3, RAP1GDS1, DAB2IP, ARHGAP19, TBC1D9, GIT1	224	253	18541
GOTERM_BP_ALL	GO:0043062~extracellular structure organization	11	4.38247	0.00445123	2.9371	1	0.0651498	0.06088	1.21553	MFAP4, FOXC2, CCDC80, CREB3L1, COL11A1, TNFRSF11B, LTBP3, MPV17, FBLN2, CTSS, LOXL1	231	324	19984
GOTERM_BP_ALL	GO:0043624~cellular protein complex disassembly	5	1.99203	0.0918363	2.92266	1	0.533313	0.498361	0.302456	PIK3CA, MAP1S, TPM1, DYSF, CAMSAP2	231	148	19984
GOTERM_BP_ALL	GO:0071331~cellular response to hexose stimulus	6	2.39044	0.0554512	2.9161	1	0.388917	0.363428	0.439581	TBC1D1, XBP1, PIK3CA, LRP1, NOX4, POLG	231	178	19984
GOTERM_BP_ALL	GO:0072089~stem cell proliferation	7	2.78884	0.033563	2.91142	1	0.281339	0.2629	0.580209	DAGLA, XRCC5, WNT5A, LTBP3, CIP2A, FGF2, ZZEF1	231	208	19984
GOTERM_BP_ALL	GO:0022411~cellular component disassembly	13	5.17928	0.00182814	2.90605	0.999806	0.0336047	0.0314023	1.50304	SMURF1, MAP1S, CEBPG, TPM1, DYSF, SNX30, HK2, CTSS, AURKA, CAMSAP2, UFM1, PIK3CA, VPS54	231	387	19984
GOTERM_BP_ALL	GO:0051099~positive regulation of binding	7	2.78884	0.0339827	2.89749	1	0.283114	0.26456	0.577477	SKI, GPSM1, PYGO2, LRP1, CALD1, WNT5A, PLAUR	231	209	19984
GOTERM_BP_ALL	GO:0051272~positive regulation of cellular component movement	22	8.76494	2.53918e-05	2.89686	0.11182	0.00160208	0.00149709	2.82475	FOXC2, XBP1, CD40, LRP1, SPHK1, SERPINE1, WNT5A, DAB2IP, DYSF, THBS1, AIF1, FGF2, ACTG1, SSH1, FUT7, PDGFC, FGF18, HMOX1, NOX4, PTK2B, BCAR1, CHST3	231	657	19984
GOTERM_BP_ALL	GO:0031099~regeneration	8	3.18725	0.0209675	2.89576	1	0.20238	0.189116	0.723271	LRP1, AXL, SERPINE1, DYSF, HMOX1, VPS54, FOLR1, AURKA	231	239	19984
GOTERM_BP_ALL	GO:0048638~regulation of developmental growth	14	5.57769	0.00121654	2.88369	0.996602	0.0260552	0.0243475	1.61354	FOXC2, LRP1, TNFRSF12A, SMURF1, SERPINE1, WNT5A, FGF2, SMAD7, RAI1, MEIS1, FOXS1, PIK3CA, NCAM1, PICALM	231	420	19984
GOTERM_BP_ALL	GO:0071326~cellular response to monosaccharide stimulus	6	2.39044	0.0573558	2.88369	1	0.396021	0.370066	0.43172	TBC1D1, XBP1, PIK3CA, LRP1, NOX4, POLG	231	180	19984
GOTERM_BP_ALL	GO:0042060~wound healing	16	6.3745	0.00048224	2.8777	0.894875	0.0134423	0.0125613	1.90096	FOXC2, XBP1, SERPINE1, ANXA5, WNT5A, TPM1, PLAUR, DYSF, THBS1, FGF2, ACTG1, ELK3, AXL, HMOX1, VPS54, AJUBA	231	481	19984
GOTERM_BP_ALL	GO:0050679~positive regulation of epithelial cell proliferation	8	3.18725	0.0218777	2.87173	1	0.210179	0.196405	0.706848	PKHD1, XBP1, WNT5A, FGF18, DAB2IP, DYSF, HMOX1, FGF2	231	241	19984
GOTERM_BP_ALL	GO:0030041~actin filament polymerization	6	2.39044	0.0584623	2.86776	1	0.400177	0.37395	0.427187	ARF1, PSTPIP1, TPM1, PTK2B, AIF1, SSH1	231	181	19984
GOTERM_BP_ALL	GO:2000146~negative regulation of cell motility	11	4.38247	0.00527949	2.86632	1	0.0745618	0.0696751	1.15692	LRP1, DPYSL3, SERPINE1, TPM1, CDH11, DAB2IP, PKP2, LDLRAD4, THBS1, FGF2, AIF1	231	332	19984
GOTERM_MF_ALL	GO:0051015~actin filament binding	8	3.18725	0.0224589	2.85422	1	0.578694	0.577048		MYO1D, PSTPIP1, MPRIP, MAP1S, TPM1, SHROOM1, AJUBA, AIF1	224	232	18541
GOTERM_BP_ALL	GO:0051650~establishment of vesicle localization	12	4.78088	0.00340347	2.85201	1	0.0542348	0.0506803	1.29516	MYO1D, SEC16B, ARF1, VAMP4, MFF, YKT6, SYT8, GIT1, ACTB, STX1A, PICALM, ACTG1	231	364	19984
GOTERM_CC_ALL	GO:0030426~growth cone	8	3.18725	0.0227976	2.85029	0.999999	0.190699	0.174987		FXR1, LRP1, BASP1, DPYSL3, PTK2B, NCAM1, GIT1, SSH1	242	244	21038
GOTERM_BP_ALL	GO:0009611~response to wounding	22	8.76494	3.28582e-05	2.84916	0.142257	0.00186896	0.00174647	2.75784	FOXC2, XBP1, LRP1, TNFRSF12A, SERPINE1, ANXA5, WNT5A, TPM1, PLAUR, DYSF, THBS1, AIF1, FGF2, ACTG1, AURKA, ELK3, AXL, DPYSL3, HMOX1, VPS54, FOLR1, AJUBA	231	668	19984
GOTERM_BP_ALL	GO:0071241~cellular response to inorganic substance	10	3.98406	0.00888687	2.84575	1	0.11154	0.10423	0.982009	GUCY1B1, WNT5A, ATRX, HMOX1, THBS1, SYT8, ADCY7, JUNB, BCAR1, FSTL3	231	304	19984
GOTERM_BP_ALL	GO:2000147~positive regulation of cell motility	21	8.36653	5.36634e-05	2.84308	0.221678	0.00250555	0.00234134	2.63054	FOXC2, XBP1, CD40, LRP1, SPHK1, SERPINE1, WNT5A, DAB2IP, DYSF, THBS1, AIF1, FGF2, ACTG1, SSH1, FUT7, PDGFC, FGF18, HMOX1, NOX4, PTK2B, BCAR1	231	639	19984
GOTERM_BP_ALL	GO:0071897~DNA biosynthetic process	6	2.39044	0.0607144	2.83642	1	0.410834	0.383909	0.415772	DNAJC2, XRCC5, SPHK1, NOX4, PTK2B, FGF2	231	183	19984
GOTERM_BP_ALL	GO:1903050~regulation of proteolysis involved in cellular protein catabolic process	7	2.78884	0.0377531	2.82979	1	0.301211	0.28147	0.550568	SMURF1, RNF180, DAB2IP, PTK2B, SH3RF1, SMAD7, AURKA	231	214	19984
GOTERM_MF_ALL	GO:0008201~heparin binding	6	2.39044	0.0613587	2.82178	1	0.813871	0.811556		LRPAP1, CCDC80, COL11A1, NCAM1, THBS1, FGF2	224	176	18541
GOTERM_BP_ALL	GO:2001242~regulation of intrinsic apoptotic signaling pathway	6	2.39044	0.0618426	2.82101	1	0.415015	0.387816	0.411375	IVNS1ABP, XBP1, CREB3L1, PLAUR, SYVN1, SKIL	231	184	19984
GOTERM_CC_ALL	GO:0072686~mitotic spindle	6	2.39044	0.0625758	2.81948	1	0.403483	0.37024		PKHD1, TUBB6, MAP1S, FAM83D, GIT1, AURKA	242	185	21038
GOTERM_BP_ALL	GO:0045807~positive regulation of endocytosis	7	2.78884	0.0384674	2.81663	1	0.302874	0.283024	0.548176	ARF1, LRP1, AXL, WNT5A, SERPINE1, MFF, PICALM	231	215	19984
GOTERM_BP_ALL	GO:0050920~regulation of chemotaxis	8	3.18725	0.0240978	2.81336	1	0.225025	0.210277	0.677208	WNT5A, SERPINE1, FGF18, DYSF, PTK2B, THBS1, FGF2, AIF1	231	246	19984
GOTERM_BP_ALL	GO:0060485~mesenchyme development	10	3.98406	0.00973106	2.7997	1	0.118627	0.110853	0.955253	WWTR1, FOXC2, NOTCH4, WNT5A, DAB2IP, PLAUR, LDLRAD4, FAM83D, THBS1, FOLR1	231	309	19984
GOTERM_BP_ALL	GO:1903362~regulation of cellular protein catabolic process	8	3.18725	0.0250771	2.79067	1	0.232773	0.217518	0.662506	LRP1, SMURF1, RNF180, DAB2IP, PTK2B, SH3RF1, SMAD7, AURKA	231	248	19984
GOTERM_BP_ALL	GO:2001234~negative regulation of apoptotic signaling pathway	8	3.18725	0.0255601	2.77946	1	0.236317	0.22083	0.655943	IVNS1ABP, XBP1, CREB3L1, SERPINE1, PLAUR, SYVN1, HMOX1, SH3RF1	231	249	19984
GOTERM_BP_ALL	GO:0009749~response to glucose	8	3.18725	0.0255601	2.77946	1	0.236317	0.22083	0.655943	TBC1D1, XBP1, PIK3CA, LRP1, NOX4, PTK2B, THBS1, POLG	231	249	19984
GOTERM_BP_ALL	GO:0007519~skeletal muscle tissue development	7	2.78884	0.041269	2.77787	1	0.317962	0.297123	0.527064	SKI, MAFF, DYSF, VPS54, LEMD3, SKIL, LEMD2	231	218	19984
GOTERM_CC_ALL	GO:0030427~site of polarized growth	8	3.18725	0.0259834	2.7708	1	0.208879	0.19167		FXR1, LRP1, BASP1, DPYSL3, PTK2B, NCAM1, GIT1, SSH1	242	251	21038
GOTERM_BP_ALL	GO:0034599~cellular response to oxidative stress	10	3.98406	0.0105888	2.76392	1	0.12612	0.117854	0.928655	XBP1, GUCY1B1, AXL, SPHK1, TPM1, HMOX1, MPV17, THBS1, AIF1, BCAR1	231	313	19984
GOTERM_BP_ALL	GO:0051648~vesicle localization	12	4.78088	0.00465987	2.73913	1	0.067359	0.0629444	1.20104	MYO1D, SEC16B, ARF1, VAMP4, MFF, YKT6, SYT8, GIT1, ACTB, STX1A, PICALM, ACTG1	231	379	19984
GOTERM_BP_ALL	GO:0048754~branching morphogenesis of an epithelial tube	6	2.39044	0.0688749	2.73192	1	0.445397	0.416206	0.380691	PKHD1, FOXC2, NOTCH4, WNT5A, ETV4, FGF2	231	190	19984
GOTERM_BP_ALL	GO:2001235~positive regulation of apoptotic signaling pathway	6	2.39044	0.0688749	2.73192	1	0.445397	0.416206	0.380691	TNFRSF12A, DAB2IP, PLAUR, MFF, THBS1, SKIL	231	190	19984
GOTERM_BP_ALL	GO:0071322~cellular response to carbohydrate stimulus	6	2.39044	0.0701468	2.71762	1	0.451038	0.421477	0.375226	TBC1D1, XBP1, PIK3CA, LRP1, NOX4, POLG	231	191	19984
GOTERM_BP_ALL	GO:0071900~regulation of protein serine/threonine kinase activity	14	5.57769	0.00211058	2.70951	0.999948	0.0377559	0.0352814	1.45245	CDKN2B, CD40, GADD45B, WNT5A, DAB2IP, THBS1, FGF2, ACTB, STK38, PDGFC, FGF18, NOX4, PTK2B, AJUBA	231	447	19984
GOTERM_BP_ALL	GO:0040017~positive regulation of locomotion	21	8.36653	0.000103147	2.70749	0.382279	0.00406068	0.00379455	2.42084	FOXC2, XBP1, CD40, LRP1, SPHK1, SERPINE1, WNT5A, DAB2IP, DYSF, THBS1, AIF1, FGF2, ACTG1, SSH1, FUT7, PDGFC, FGF18, HMOX1, NOX4, PTK2B, BCAR1	231	671	19984
GOTERM_BP_ALL	GO:0009746~response to hexose	8	3.18725	0.0290532	2.70346	1	0.254909	0.238202	0.623054	TBC1D1, XBP1, PIK3CA, LRP1, NOX4, PTK2B, THBS1, POLG	231	256	19984
GOTERM_BP_ALL	GO:0031396~regulation of protein ubiquitination	8	3.18725	0.0290532	2.70346	1	0.254909	0.238202	0.623054	IVNS1ABP, UBXN2A, SMURF1, RNF180, SPHK1, DYSF, PTK2B, SMAD7	231	256	19984
GOTERM_CC_ALL	GO:0001726~ruffle	6	2.39044	0.0722011	2.70261	1	0.4425	0.406042		TNFRSF12A, RASA1, TPM1, AIF1, PDLIM7, BCAR1	242	193	21038
GOTERM_BP_ALL	GO:0072359~circulatory system development	40	15.9363	2.27953e-08	2.69925	0.000106448	6.26066e-06	5.85034e-06	5.23282	FOXC2, CD40, LRP1, COL11A1, NOTCH4, NPRL3, SERPINE1, DYSF, THBS1, FGF2, HK2, LOXL1, ACTG1, ELK3, FOXS1, TMEM204, CALD1, CREB3L1, HMOX1, PTK2B, NCAM1, JUNB, PDLIM7, XBP1, TNFRSF12A, SPHK1, WNT5A, TPM1, DAB2IP, LEMD3, LEMD2, SMAD7, MEIS1, PIK3CA, RASA1, FGF18, PKP2, NOX4, ANP32B, FOLR1	231	1282	19984
GOTERM_CC_ALL	GO:0036464~cytoplasmic ribonucleoprotein granule	8	3.18725	0.0297859	2.69562	1	0.227623	0.208869		FXR1, YTHDF3, PCBP1, TDRD7, CNOT8, AJUBA, ACTB, CKAP4	242	258	21038
GOTERM_BP_ALL	GO:0097435~supramolecular fiber organization	26	10.3586	1.32656e-05	2.68731	0.0600709	0.000967768	0.000904342	3.04367	FOXC2, ARF1, COL11A1, DYSF, AIF1, LOXL1, ACTG1, CAMSAP2, PSTPIP1, MPRIP, CALD1, DPYSL3, PTK2B, GIT1, MAP1S, TPM1, SHROOM1, SSH1, MYO1D, MFAP4, PIK3CA, RASA1, KCTD13, PKP2, NOX4, BCAR1	231	837	19984
GOTERM_BP_ALL	GO:0045216~cell-cell junction organization	9	3.58566	0.0199311	2.67559	1	0.196165	0.183309	0.736817	PKHD1, LRP1, CDH11, PKP2, PTK2B, AJUBA, ACTB, ACTG1, SMAD7	231	291	19984
GOTERM_BP_ALL	GO:0010976~positive regulation of neuron projection development	12	4.78088	0.0056059	2.66871	1	0.0781312	0.0730106	1.13661	ARF1, LRP1, TNFRSF12A, SMURF1, SPHK1, DPYSL3, WNT5A, DAB2IP, PTK2B, MAPK6, SKIL, PICALM	231	389	19984
GOTERM_CC_ALL	GO:0005769~early endosome	13	5.17928	0.00373121	2.66543	0.901129	0.0533834	0.0489851		DAGLA, LRP1, SPHK1, DYSF, LDLRAD4, SNX30, CTSS, RAB32, MYO1D, RABEP2, SNX15, PMEPA1, PICALM	242	424	21038
GOTERM_BP_ALL	GO:0040013~negative regulation of locomotion	12	4.78088	0.00581328	2.65506	1	0.07983	0.074598	1.12727	LRP1, DPYSL3, WNT5A, SERPINE1, TPM1, CDH11, DAB2IP, PKP2, LDLRAD4, THBS1, FGF2, AIF1	231	391	19984
GOTERM_BP_ALL	GO:0007584~response to nutrient	6	2.39044	0.0764496	2.64829	1	0.478246	0.446902	0.349788	XBP1, CDKN2B, CD40, HMOX1, TNFRSF11B, FOLR1	231	196	19984
GOTERM_CC_ALL	GO:0090575~RNA polymerase II transcription factor complex	7	2.78884	0.0499472	2.64581	1	0.343526	0.315222		PYGO2, XBP1, TLE1, CEBPG, MAFF, GTF2H2, JUNB	242	230	21038
GOTERM_CC_ALL	GO:0014069~postsynaptic density	14	5.57769	0.00266823	2.64007	0.808686	0.0463898	0.0425677		ARF1, DAGLA, ACTB, AURKA, FXR1, ADGRA1, RHEB, CALD1, PCBP1, BAALC, PTK2B, GIT1, STX1A, PICALM	242	461	21038
GOTERM_BP_ALL	GO:0030036~actin cytoskeleton organization	22	8.76494	0.000103496	2.62516	0.383286	0.00406068	0.00379455	2.42084	ARF1, TPM1, RAP1GDS1, SHROOM1, AIF1, ACTB, ACTG1, SSH1, MYO1D, CNN1, PSTPIP1, PIK3CA, MPRIP, CALD1, RASA1, DPYSL3, KCTD13, NOX4, PTK2B, PDLIM7, RHOQ, BCAR1	231	725	19984
GOTERM_BP_ALL	GO:0001667~ameboidal-type cell migration	14	5.57769	0.00280823	2.62154	0.999998	0.0476787	0.0445539	1.35111	FOXC2, CD40, SERPINE1, WNT5A, DAB2IP, LEMD3, THBS1, FGF2, FUT8, FGF18, HMOX1, PTK2B, FOLR1, BCAR1	231	462	19984
GOTERM_BP_ALL	GO:0003007~heart morphogenesis	9	3.58566	0.0220655	2.62154	1	0.211541	0.197677	0.704044	FOXC2, COL11A1, WNT5A, TPM1, PKP2, THBS1, LEMD2, FOLR1, SMAD7	231	297	19984
GOTERM_BP_ALL	GO:0001889~liver development	6	2.39044	0.0790915	2.62154	1	0.481458	0.449904	0.34688	XBP1, PIK3CA, CEBPG, FGF18, HMOX1, AURKA	231	198	19984
GOTERM_CC_ALL	GO:0031012~extracellular matrix	11	4.38247	0.00974234	2.61993	0.997666	0.0992895	0.0911089		MFAP4, CCDC80, COL11A1, WNT5A, RPSA, TNFRSF11B, LTBP3, LRRC32, THBS1, LOXL1, ASPN	242	365	21038
GOTERM_BP_ALL	GO:0034284~response to monosaccharide	8	3.18725	0.0341658	2.61165	1	0.283114	0.26456	0.577477	TBC1D1, XBP1, PIK3CA, LRP1, NOX4, PTK2B, THBS1, POLG	231	265	19984
GOTERM_MF_ALL	GO:0060589~nucleoside-triphosphatase regulator activity	10	3.98406	0.0148953	2.61111	0.999973	0.52167	0.520185		GPSM1, TBC1D1, RABEP2, RASA1, NPRL3, RAP1GDS1, DAB2IP, ARHGAP19, TBC1D9, GIT1	224	317	18541
GOTERM_CC_ALL	GO:0032279~asymmetric synapse	14	5.57769	0.00299632	2.60615	0.843938	0.0488084	0.044787		ARF1, DAGLA, ACTB, AURKA, FXR1, ADGRA1, RHEB, CALD1, PCBP1, BAALC, PTK2B, GIT1, STX1A, PICALM	242	467	21038
GOTERM_BP_ALL	GO:0034329~cell junction assembly	8	3.18725	0.0344275	2.60183	1	0.283997	0.265384	0.576126	LRP1, CDH11, PKP2, PTK2B, AJUBA, ACTB, ACTG1, SMAD7	231	266	19984
GOTERM_BP_ALL	GO:0043087~regulation of GTPase activity	11	4.38247	0.0103092	2.59297	1	0.123736	0.115627	0.936941	GPSM1, TBC1D1, CD40, RASA1, WNT5A, RAP1GDS1, DAB2IP, PTK2B, TBC1D9, AJUBA, PICALM	231	367	19984
GOTERM_BP_ALL	GO:0046328~regulation of JNK cascade	6	2.39044	0.0830727	2.58241	1	0.499828	0.46707	0.330618	GADD45B, TRAF3, WNT5A, DAB2IP, PTK2B, SH3RF1	231	201	19984
GOTERM_BP_ALL	GO:0061008~hepaticobiliary system development	6	2.39044	0.0830727	2.58241	1	0.499828	0.46707	0.330618	XBP1, PIK3CA, CEBPG, FGF18, HMOX1, AURKA	231	201	19984
GOTERM_BP_ALL	GO:0042326~negative regulation of phosphorylation	15	5.9761	0.00219753	2.57473	0.999965	0.0391613	0.0365948	1.43658	WWTR1, PPP1R15B, XBP1, CDKN2B, LRP1, GADD45B, DAB2IP, LDLRAD4, LEMD2, ACTB, SMAD7, STK38, PMEPA1, AJUBA, GIT1	231	504	19984
GOTERM_CC_ALL	GO:0098984~neuron to neuron synapse	14	5.57769	0.00337237	2.56767	0.876439	0.0521873	0.0478876		ARF1, DAGLA, ACTB, AURKA, FXR1, ADGRA1, RHEB, CALD1, PCBP1, BAALC, PTK2B, GIT1, STX1A, PICALM	242	474	21038
GOTERM_BP_ALL	GO:0043393~regulation of protein binding	7	2.78884	0.0558507	2.566	1	0.389606	0.364071	0.438813	LRPAP1, LRP1, CALD1, WNT5A, DYSF, ACTB, AURKA	231	236	19984
GOTERM_BP_ALL	GO:0043547~positive regulation of GTPase activity	8	3.18725	0.0371946	2.56328	1	0.298388	0.278832	0.554658	TBC1D1, CD40, RASA1, WNT5A, RAP1GDS1, PTK2B, TBC1D9, PICALM	231	270	19984
GOTERM_BP_ALL	GO:1902532~negative regulation of intracellular signal transduction	17	6.77291	0.00104658	2.56217	0.992479	0.0234926	0.0219529	1.65851	IVNS1ABP, XBP1, DYRK2, TLE1, NPRL3, DAB2IP, PLAUR, SYVN1, THBS1, LEMD2, PKHD1, CREB3L1, RASA1, STK38, KCTD13, AJUBA, GIT1	231	574	19984
GOTERM_CC_ALL	GO:0044449~contractile fiber part	7	2.78884	0.0572021	2.55688	1	0.376682	0.345647		FXR1, ARF1, ANXA5, TPM1, MYL12A, PDLIM7, ACTG1	242	238	21038
GOTERM_CC_ALL	GO:0044448~cell cortex part	6	2.39044	0.0866892	2.55688	1	0.494774	0.454009		PSTPIP1, GUCY1B1, CALD1, SHROOM1, ACTB, MYL12A	242	204	21038
GOTERM_BP_ALL	GO:0001822~kidney development	11	4.38247	0.0115038	2.55126	1	0.134278	0.125477	0.901435	PKHD1, WWTR1, FOXC2, PYGO2, BASP1, WNT5A, ODC1, MPV17, FGF2, FSTL3, SMAD7	231	373	19984
GOTERM_BP_ALL	GO:2001233~regulation of apoptotic signaling pathway	13	5.17928	0.00522071	2.55021	1	0.0743156	0.069445	1.15836	IVNS1ABP, XBP1, TNFRSF12A, SERPINE1, DAB2IP, PLAUR, SYVN1, MFF, THBS1, SH3RF1, CREB3L1, HMOX1, SKIL	231	441	19984
GOTERM_MF_ALL	GO:0003714~transcription corepressor activity	6	2.39044	0.0867885	2.54684	1	1	0.998575		SKI, WWTR1, TLE1, BASP1, KMT5A, AJUBA	224	195	18541
GOTERM_BP_ALL	GO:1902903~regulation of supramolecular fiber organization	12	4.78088	0.0078886	2.54444	1	0.101745	0.0950772	1.02192	ARF1, PIK3CA, MAP1S, RASA1, TPM1, DYSF, NOX4, PTK2B, GIT1, SSH1, ACTG1, CAMSAP2	231	408	19984
GOTERM_BP_ALL	GO:0010770~positive regulation of cell morphogenesis involved in differentiation	6	2.39044	0.0871389	2.54444	1	0.518046	0.484094	0.31507	LRP1, TNFRSF12A, SMURF1, WNT5A, SKIL, PICALM	231	204	19984
GOTERM_BP_ALL	GO:0008064~regulation of actin polymerization or depolymerization	6	2.39044	0.0871389	2.54444	1	0.518046	0.484094	0.31507	ARF1, PIK3CA, RASA1, TPM1, PTK2B, SSH1	231	204	19984
GOTERM_BP_ALL	GO:0097191~extrinsic apoptotic signaling pathway	7	2.78884	0.0585395	2.53379	1	0.400177	0.37395	0.427187	TNFRSF12A, SERPINE1, DAB2IP, HMOX1, THBS1, SKIL, SH3RF1	231	239	19984
GOTERM_BP_ALL	GO:0031032~actomyosin structure organization	6	2.39044	0.087951	2.53202	1	0.521783	0.487586	0.311949	CNN1, TPM1, KCTD13, NOX4, PTK2B, ACTG1	231	205	19984
GOTERM_MF_ALL	GO:0031625~ubiquitin protein ligase binding	10	3.98406	0.0177837	2.53126	0.999997	0.523561	0.522072		SKI, USP25, XBP1, CD40, XRCC5, TRAF3, PTK2B, ACTG1, SMAD7, AURKA	224	327	18541
GOTERM_CC_ALL	GO:0035770~ribonucleoprotein granule	8	3.18725	0.0402201	2.51982	1	0.286163	0.262586		FXR1, YTHDF3, PCBP1, TDRD7, CNOT8, AJUBA, ACTB, CKAP4	242	276	21038
GOTERM_BP_ALL	GO:0032984~macromolecular complex disassembly	6	2.39044	0.090038	2.51973	1	0.530369	0.495609	0.304861	PIK3CA, MAP1S, CEBPG, TPM1, DYSF, CAMSAP2	231	206	19984
GOTERM_MF_ALL	GO:0000287~magnesium ion binding	7	2.78884	0.0599078	2.51916	1	0.809908	0.807604		ARF1, DYRK2, RHEB, SPHK1, STK38, STK38L, NUDT18	224	230	18541
GOTERM_BP_ALL	GO:0061061~muscle structure development	23	9.16335	0.00012914	2.51231	0.452899	0.00456784	0.00426847	2.36973	FOXC2, XBP1, COL11A1, WNT5A, TPM1, DYSF, LEMD3, LEMD2, FGF2, ACTB, ACTG1, SMAD7, SKI, FXR1, MEIS1, TMEM204, MAFF, PKP2, NOX4, VPS54, NCAM1, SKIL, PDLIM7	231	792	19984
GOTERM_BP_ALL	GO:0070372~regulation of ERK1 and ERK2 cascade	10	3.98406	0.0188809	2.50756	1	0.188768	0.176397	0.75351	PKHD1, XBP1, LRP1, PDGFC, FGF18, DAB2IP, NOX4, PTK2B, FAM83D, FGF2	231	345	19984
GOTERM_BP_ALL	GO:0001894~tissue homeostasis	8	3.18725	0.0410841	2.50756	1	0.317061	0.296281	0.528296	WWTR1, NOX4, VPS54, PTK2B, TNFRSF11B, LTBP3, DEF8, CTSS	231	276	19984
GOTERM_BP_ALL	GO:0030832~regulation of actin filament length	6	2.39044	0.0913568	2.50756	1	0.531189	0.496376	0.304189	ARF1, PIK3CA, RASA1, TPM1, PTK2B, SSH1	231	207	19984
GOTERM_CC_ALL	GO:0005667~transcription factor complex	14	5.57769	0.00410947	2.50427	0.921841	0.0552992	0.0507431		TEAD4, WWTR1, XBP1, TLE1, CEBPG, GTF2H2, SMAD7, SKI, PYGO2, MEIS1, MAFF, SKIL, AJUBA, JUNB	242	486	21038
GOTERM_BP_ALL	GO:0060627~regulation of vesicle-mediated transport	19	7.56972	0.000646917	2.49424	0.9513	0.0164155	0.0153397	1.81418	LRPAP1, ARF1, LRP1, SPHK1, SERPINE1, WNT5A, DYSF, MFF, SYT8, ACTB, ACTG1, AXL, GM45785, HMOX1, NCAM1, VAMP4, GIT1, STX1A, PICALM	231	659	19984
GOTERM_BP_ALL	GO:0003015~heart process	7	2.78884	0.0629767	2.49208	1	0.420055	0.392525	0.406133	WWTR1, PIK3CA, TPM1, RAP1GDS1, PKP2, NOX4, SMAD7	231	243	19984
GOTERM_BP_ALL	GO:0045860~positive regulation of protein kinase activity	13	5.17928	0.00633516	2.48814	1	0.085488	0.0798853	1.09753	CD40, GADD45B, XRCC5, WNT5A, DAB2IP, THBS1, FGF2, PIK3CA, PDGFC, FGF18, NOX4, PTK2B, AJUBA	231	452	19984
GOTERM_BP_ALL	GO:0030155~regulation of cell adhesion	25	9.96016	7.02851e-05	2.48594	0.279812	0.00315539	0.00294859	2.53039	FOXC2, LRP1, NOTCH4, SERPINE1, DYSF, LRRC32, THBS1, FBLN2, AIF1, SH3RF1, ACTB, ACTG1, FSTL3, PKHD1, FUT7, PTK2B, XBP1, WNT5A, TPM1, PLAUR, SMAD7, CCDC80, RASA1, PKP2, BCAR1	231	870	19984
GOTERM_MF_ALL	GO:0005516~calmodulin binding	6	2.39044	0.0934934	2.48317	1	1	0.998575		MYO1D, CNN1, CALD1, SPHK1, IQCG, CAMSAP2	224	200	18541
GOTERM_BP_ALL	GO:0045785~positive regulation of cell adhesion	15	5.9761	0.00313582	2.47645	1	0.0506967	0.0473741	1.32446	FOXC2, XBP1, WNT5A, TPM1, PLAUR, DYSF, THBS1, FBLN2, AIF1, ACTB, FSTL3, SMAD7, FUT7, CCDC80, PTK2B	231	524	19984
GOTERM_BP_ALL	GO:0030029~actin filament-based process	24	9.56175	0.000111185	2.47468	0.405041	0.00418647	0.00391209	2.40759	ARF1, LRP1, TPM1, RAP1GDS1, SHROOM1, AIF1, ACTB, ACTG1, SSH1, MYO1D, CNN1, PSTPIP1, PIK3CA, MPRIP, CALD1, RASA1, DPYSL3, KCTD13, PKP2, NOX4, PTK2B, PDLIM7, RHOQ, BCAR1	231	839	19984
GOTERM_BP_ALL	GO:0071495~cellular response to endogenous stimulus	42	16.7331	1.15531e-07	2.46169	0.000539385	1.99783e-05	1.8669e-05	4.72888	FOXC2, LRP1, SERPINE1, RAP1GDS1, LTBP3, LDLRAD4, LRRC32, THBS1, FGF2, AIF1, ACTB, CTSS, FSTL3, FUT8, FUT7, CREB3L1, PDGFC, PMEPA1, VPS54, SKIL, GIT1, XBP1, CDKN2B, SMURF1, WNT5A, ANXA5, DAB2IP, LEMD3, LEMD2, ASPN, SSH1, SMAD7, SKI, GDF9, UFM1, PIK3CA, RASA1, FGF18, NOX4, FOLR1, RHOQ, BCAR1	231	1476	19984
GOTERM_BP_ALL	GO:0007254~JNK cascade	6	2.39044	0.0970546	2.46002	1	0.558064	0.521489	0.282755	GADD45B, TRAF3, WNT5A, DAB2IP, PTK2B, SH3RF1	231	211	19984
GOTERM_BP_ALL	GO:0072001~renal system development	11	4.38247	0.0144635	2.45896	1	0.156682	0.146413	0.834419	PKHD1, WWTR1, FOXC2, PYGO2, BASP1, WNT5A, ODC1, MPV17, FGF2, FSTL3, SMAD7	231	387	19984
GOTERM_BP_ALL	GO:0034330~cell junction organization	9	3.58566	0.0308293	2.45614	1	0.26363	0.246352	0.608443	PKHD1, LRP1, CDH11, PKP2, PTK2B, AJUBA, ACTB, ACTG1, SMAD7	231	317	19984
GOTERM_BP_ALL	GO:0002685~regulation of leukocyte migration	7	2.78884	0.0665901	2.45172	1	0.436291	0.407697	0.389662	FUT7, WNT5A, SERPINE1, DYSF, PTK2B, THBS1, AIF1	231	247	19984
GOTERM_CC_ALL	GO:0030016~myofibril	7	2.78884	0.0668414	2.44392	1	0.426545	0.391401		FXR1, ARF1, ANXA5, TPM1, MYL12A, PDLIM7, ACTG1	242	249	21038
GOTERM_BP_ALL	GO:0007169~transmembrane receptor protein tyrosine kinase signaling pathway	17	6.77291	0.00170193	2.443	0.999649	0.032434	0.0303083	1.51844	FOXC2, XBP1, LRP1, WNT5A, DAB2IP, PLAUR, THBS1, FGF2, PIK3CA, AXL, CREB3L1, PDGFC, FGF18, PTK2B, GIT1, RHOQ, BCAR1	231	602	19984
GOTERM_BP_ALL	GO:0048589~developmental growth	24	9.56175	0.000134916	2.44266	0.467461	0.0047009	0.00439281	2.35726	WWTR1, FOXC2, LRP1, TNFRSF12A, SMURF1, SERPINE1, WNT5A, ATRX, DYSF, EIF2AK4, THBS1, MEX3C, FGF2, SMAD7, AURKA, GDF9, PYGO2, RAI1, MEIS1, FOXS1, PIK3CA, VPS54, NCAM1, PICALM	231	850	19984
GOTERM_BP_ALL	GO:0032271~regulation of protein polymerization	7	2.78884	0.0700209	2.4223	1	0.451038	0.421477	0.375226	ARF1, RASA1, TPM1, PTK2B, GIT1, SSH1, CAMSAP2	231	250	19984
GOTERM_CC_ALL	GO:0099572~postsynaptic specialization	14	5.57769	0.00553021	2.41963	0.9677	0.0645886	0.0592671		ARF1, DAGLA, ACTB, AURKA, FXR1, ADGRA1, RHEB, CALD1, PCBP1, BAALC, PTK2B, GIT1, STX1A, PICALM	242	503	21038
GOTERM_BP_ALL	GO:0051656~establishment of organelle localization	17	6.77291	0.00194079	2.41492	0.999885	0.0355355	0.0332066	1.47878	GPSM1, SEC16B, ARF1, MAP1S, MFF, SYT8, ACTB, ACTG1, PKHD1, MYO1D, HMOX1, FAM83D, VAMP4, YKT6, GIT1, STX1A, PICALM	231	609	19984
GOTERM_CC_ALL	GO:0044798~nuclear transcription factor complex	7	2.78884	0.0707779	2.41483	1	0.438945	0.40278		PYGO2, XBP1, TLE1, CEBPG, MAFF, GTF2H2, JUNB	242	252	21038
GOTERM_BP_ALL	GO:0010038~response to metal ion	12	4.78088	0.0113962	2.41426	1	0.13369	0.124928	0.90334	WNT5A, ANXA5, HMOX1, VPS54, PTK2B, NCAM1, TNFRSF11B, THBS1, SYT8, ADCY7, JUNB, FSTL3	231	430	19984
GOTERM_MF_ALL	GO:0005539~glycosaminoglycan binding	7	2.78884	0.0703944	2.41419	1	0.853229	0.850802		LRPAP1, CCDC80, COL11A1, DPYSL3, NCAM1, THBS1, FGF2	224	240	18541
GOTERM_BP_ALL	GO:0050678~regulation of epithelial cell proliferation	12	4.78088	0.0114918	2.40865	1	0.134278	0.125477	0.901435	PKHD1, PYGO2, XBP1, CDKN2B, WNT5A, FGF18, DAB2IP, DYSF, HMOX1, THBS1, ETV4, FGF2	231	431	19984
GOTERM_BP_ALL	GO:0010648~negative regulation of cell communication	41	16.3347	3.23129e-07	2.40308	0.00150788	4.43732e-05	4.14651e-05	4.38232	ARF1, DYRK2, LRP1, NOTCH4, NPRL3, SERPINE1, LDLRAD4, THBS1, SH3RF1, PTGS1, FSTL3, PKHD1, CREB3L1, STK38, HMOX1, PMEPA1, PTK2B, SKIL, RAB11FIP3, GIT1, IVNS1ABP, WWTR1, XBP1, TLE1, YTHDF3, SMURF1, WNT5A, ANXA5, SYVN1, DAB2IP, PLAUR, GTF2H2, LEMD3, LEMD2, ASPN, SMAD7, SKI, TBC1D1, RASA1, KCTD13, AJUBA	231	1476	19984
GOTERM_BP_ALL	GO:0001655~urogenital system development	12	4.78088	0.0119868	2.40308	1	0.138189	0.129132	0.888965	PKHD1, WWTR1, FOXC2, PYGO2, BASP1, WNT5A, ODC1, PLAUR, MPV17, FGF2, FSTL3, SMAD7	231	432	19984
GOTERM_BP_ALL	GO:0043254~regulation of protein complex assembly	15	5.9761	0.00414042	2.39864	1	0.0613702	0.0573481	1.24148	FOXC2, ARF1, FBLIM1, TPM1, DAB2IP, LDLRAD4, CAMSAP2, SSH1, RASA1, PMEPA1, PTK2B, NCAM1, AJUBA, GIT1, STX1A	231	541	19984
GOTERM_BP_ALL	GO:0023057~negative regulation of signaling	41	16.3347	3.46581e-07	2.39658	0.00161723	4.49837e-05	4.20355e-05	4.37638	ARF1, DYRK2, LRP1, NOTCH4, NPRL3, SERPINE1, LDLRAD4, THBS1, SH3RF1, PTGS1, FSTL3, PKHD1, CREB3L1, STK38, HMOX1, PMEPA1, PTK2B, SKIL, RAB11FIP3, GIT1, IVNS1ABP, WWTR1, XBP1, TLE1, YTHDF3, SMURF1, WNT5A, ANXA5, SYVN1, DAB2IP, PLAUR, GTF2H2, LEMD3, LEMD2, ASPN, SMAD7, SKI, TBC1D1, RASA1, KCTD13, AJUBA	231	1480	19984
GOTERM_BP_ALL	GO:0097193~intrinsic apoptotic signaling pathway	9	3.58566	0.0350507	2.39568	1	0.286605	0.267822	0.572154	IVNS1ABP, XBP1, DYRK2, CREB3L1, DAB2IP, PLAUR, SYVN1, HMOX1, SKIL	231	325	19984
GOTERM_BP_ALL	GO:0006936~muscle contraction	9	3.58566	0.0350507	2.39568	1	0.286605	0.267822	0.572154	PIK3CA, CALD1, SPHK1, TPM1, RAP1GDS1, PKP2, VPS54, PTGS1, SMAD7	231	325	19984
GOTERM_BP_ALL	GO:0031346~positive regulation of cell projection organization	14	5.57769	0.00598158	2.39358	1	0.0815344	0.0761908	1.1181	ARF1, LRP1, TNFRSF12A, SMURF1, SPHK1, WNT5A, DAB2IP, DEF8, DPYSL3, PTK2B, MAPK6, SKIL, RHOQ, PICALM	231	506	19984
GOTERM_BP_ALL	GO:0032872~regulation of stress-activated MAPK cascade	7	2.78884	0.0728834	2.39358	1	0.460477	0.430298	0.366231	GADD45B, TRAF3, SPHK1, WNT5A, DAB2IP, PTK2B, SH3RF1	231	253	19984
GOTERM_BP_ALL	GO:0040008~regulation of growth	21	8.36653	0.000527245	2.38729	0.914811	0.0142295	0.0132969	1.87625	FOXC2, XBP1, LRP1, TNFRSF12A, SMURF1, SPHK1, SERPINE1, WNT5A, DAB2IP, FGF2, SMAD7, GDF9, DNAJC2, RAI1, MEIS1, FOXS1, PIK3CA, VPS54, PTK2B, NCAM1, PICALM	231	761	19984
GOTERM_BP_ALL	GO:0051098~regulation of binding	12	4.78088	0.0123522	2.38651	1	0.141353	0.132089	0.879132	SKI, GPSM1, LRPAP1, PYGO2, LRP1, CALD1, WNT5A, DYSF, PLAUR, HMOX1, ACTB, AURKA	231	435	19984
GOTERM_BP_ALL	GO:1903320~regulation of protein modification by small protein conjugation or removal	8	3.18725	0.0513593	2.38651	1	0.370629	0.346338	0.4605	IVNS1ABP, UBXN2A, SMURF1, RNF180, SPHK1, DYSF, PTK2B, SMAD7	231	290	19984
GOTERM_MF_ALL	GO:0044389~ubiquitin-like protein ligase binding	10	3.98406	0.0249412	2.38537	1	0.60461	0.60289		SKI, USP25, XBP1, CD40, XRCC5, TRAF3, PTK2B, ACTG1, SMAD7, AURKA	224	347	18541
GOTERM_BP_ALL	GO:0010563~negative regulation of phosphorus metabolic process	16	6.3745	0.003138	2.3783	1	0.0506967	0.0473741	1.32446	WWTR1, PPP1R15B, XBP1, CDKN2B, LRP1, GADD45B, DAB2IP, LDLRAD4, LEMD2, ACTB, SMAD7, MPRIP, STK38, PMEPA1, AJUBA, GIT1	231	582	19984
GOTERM_BP_ALL	GO:0045936~negative regulation of phosphate metabolic process	16	6.3745	0.003138	2.3783	1	0.0506967	0.0473741	1.32446	WWTR1, PPP1R15B, XBP1, CDKN2B, LRP1, GADD45B, DAB2IP, LDLRAD4, LEMD2, ACTB, SMAD7, MPRIP, STK38, PMEPA1, AJUBA, GIT1	231	582	19984
GOTERM_BP_ALL	GO:0030334~regulation of cell migration	28	11.1554	4.99834e-05	2.37248	0.208186	0.00245655	0.00229555	2.63911	FOXC2, CD40, LRP1, SERPINE1, DYSF, LDLRAD4, THBS1, FGF2, AIF1, ACTG1, FUT7, DPYSL3, PDGFC, HMOX1, PTK2B, XBP1, YTHDF3, SPHK1, WNT5A, TPM1, DAB2IP, SSH1, CDH11, FGF18, PKP2, NOX4, AJUBA, BCAR1	231	1021	19984
GOTERM_CC_ALL	GO:0005802~trans-Golgi network	7	2.78884	0.075972	2.36785	1	0.452599	0.415309		RAB32, ARF1, FUT7, SLC66A2, VPS54, VAMP4, CHST3	242	257	21038
GOTERM_BP_ALL	GO:0051258~protein polymerization	9	3.58566	0.0370603	2.36656	1	0.297822	0.278303	0.555482	ARF1, PSTPIP1, RASA1, TPM1, PTK2B, AIF1, GIT1, SSH1, CAMSAP2	231	329	19984
GOTERM_BP_ALL	GO:0016236~macroautophagy	7	2.78884	0.07598	2.36553	1	0.476175	0.444967	0.351672	GPSM1, UFM1, UBXN2A, SMURF1, NPRL3, HMOX1, SNX30	231	256	19984
GOTERM_BP_ALL	GO:0070302~regulation of stress-activated protein kinase signaling cascade	7	2.78884	0.07598	2.36553	1	0.476175	0.444967	0.351672	GADD45B, TRAF3, SPHK1, WNT5A, DAB2IP, PTK2B, SH3RF1	231	256	19984
GOTERM_BP_ALL	GO:0060326~cell chemotaxis	9	3.58566	0.0378691	2.35939	1	0.301211	0.28147	0.550568	WNT5A, SERPINE1, FGF18, DYSF, PTK2B, THBS1, FGF2, AIF1, BCAR1	231	330	19984
GOTERM_CC_ALL	GO:0043292~contractile fiber	7	2.78884	0.0777029	2.35867	1	0.452599	0.415309		FXR1, ARF1, ANXA5, TPM1, MYL12A, PDLIM7, ACTG1	242	258	21038
GOTERM_BP_ALL	GO:0031668~cellular response to extracellular stimulus	8	3.18725	0.0542625	2.35404	1	0.385044	0.359809	0.443928	XBP1, CDKN2B, AXL, NPRL3, HMOX1, EIF2AK4, FOLR1, AIF1	231	294	19984
GOTERM_BP_ALL	GO:0016049~cell growth	14	5.57769	0.00689206	2.35175	1	0.0922035	0.0861606	1.06469	LRP1, TNFRSF12A, SMURF1, SPHK1, WNT5A, DAB2IP, EIF2AK4, MEX3C, SMAD7, AURKA, GDF9, DNAJC2, PTK2B, PICALM	231	515	19984
GOTERM_BP_ALL	GO:0009894~regulation of catabolic process	24	9.56175	0.000236616	2.34871	0.668831	0.00756684	0.00707092	2.15052	GPSM1, USP25, XBP1, LRP1, UBXN2A, SMURF1, RHBDD1, RNF180, NPRL3, WNT5A, ODC1, DAB2IP, DYSF, EIF2AK4, SNX30, SH3RF1, HK2, SMAD7, AURKA, HMOX1, PTK2B, CNOT8, FAM83D, GIT1	231	884	19984
GOTERM_BP_ALL	GO:0043413~macromolecule glycosylation	7	2.78884	0.0783555	2.34719	1	0.480107	0.448642	0.3481	GALNT7, OST4, FUT8, FUT7, GALNT3, DPY19L4, POMK	231	258	19984
GOTERM_BP_ALL	GO:0006486~protein glycosylation	7	2.78884	0.0783555	2.34719	1	0.480107	0.448642	0.3481	GALNT7, OST4, FUT8, FUT7, GALNT3, DPY19L4, POMK	231	258	19984
GOTERM_BP_ALL	GO:0051090~regulation of sequence-specific DNA binding transcription factor activity	12	4.78088	0.0140224	2.34341	1	0.154405	0.144285	0.840778	PKHD1, CD40, FOXS1, TRAF3, SPHK1, WNT5A, CEBPG, BHLHE40, DAB2IP, HMOX1, EIF2AK4, SMAD7	231	443	19984
GOTERM_BP_ALL	GO:0009743~response to carbohydrate	8	3.18725	0.0558801	2.33813	1	0.389606	0.364071	0.438813	TBC1D1, XBP1, PIK3CA, LRP1, NOX4, PTK2B, THBS1, POLG	231	296	19984
GOTERM_MF_ALL	GO:0019904~protein domain specific binding	24	9.56175	0.000251483	2.33435	0.161854	0.0589309	0.0587633		ARF1, CD40, KHDRBS3, WNT5A, TPM1, ATRX, DAB2IP, PLAUR, SKI, MYO1D, FUT8, BASP1, THAP7, DPYSL3, BHLHE40, KCTD13, PMEPA1, NCAM1, TRIM16, SKIL, STX1A, RHOQ, BCAR1, PICALM	224	851	18541
GOTERM_CC_ALL	GO:0070382~exocytic vesicle	8	3.18725	0.0566208	2.3338	1	0.376682	0.345647		SPHK1, DPYSL3, ANXA5, VAMP4, MFF, SYT8, STX1A, PICALM	242	298	21038
GOTERM_BP_ALL	GO:0010035~response to inorganic substance	19	7.56972	0.00138456	2.3315	0.998451	0.0286041	0.0267294	1.57301	PPP1R15B, GUCY1B1, SPHK1, ANXA5, WNT5A, ATRX, TNFRSF11B, THBS1, SYT8, ADCY7, FSTL3, PIK3CA, AXL, HMOX1, VPS54, PTK2B, NCAM1, JUNB, BCAR1	231	705	19984
GOTERM_BP_ALL	GO:0031098~stress-activated protein kinase signaling cascade	8	3.18725	0.0576137	2.32244	1	0.396753	0.37075	0.430919	USP25, GADD45B, TRAF3, SPHK1, WNT5A, DAB2IP, PTK2B, SH3RF1	231	298	19984
GOTERM_BP_ALL	GO:0051640~organelle localization	19	7.56972	0.00145962	2.32162	0.99891	0.029502	0.0275685	1.55959	GPSM1, SEC16B, ARF1, MAP1S, DEF8, MFF, SYT8, ACTB, ACTG1, AURKA, PKHD1, MYO1D, HMOX1, FAM83D, VAMP4, YKT6, GIT1, STX1A, PICALM	231	708	19984
GOTERM_BP_ALL	GO:2000145~regulation of cell motility	29	11.5538	5.24511e-05	2.31868	0.217259	0.00250555	0.00234134	2.63054	FOXC2, CD40, LRP1, SERPINE1, DYSF, LDLRAD4, THBS1, FGF2, AIF1, ACTG1, FUT7, DPYSL3, PDGFC, HMOX1, PTK2B, XBP1, YTHDF3, SPHK1, WNT5A, ANXA5, TPM1, DAB2IP, SSH1, CDH11, FGF18, PKP2, NOX4, AJUBA, BCAR1	231	1082	19984
GOTERM_CC_ALL	GO:0098791~Golgi subcompartment	10	3.98406	0.0294102	2.31824	1	0.227623	0.208869		RAB32, ARF1, FUT8, FUT7, GALNT3, SLC66A2, GM45785, VPS54, VAMP4, CHST3	242	375	21038
GOTERM_MF_ALL	GO:0003779~actin binding	13	5.17928	0.0109002	2.31406	0.999544	0.458822	0.457517		MAP1S, TPM1, SHROOM1, AIF1, SSH1, MYO1D, CNN1, PSTPIP1, MPRIP, CALD1, STK38L, AJUBA, PDLIM7	224	465	18541
GOTERM_BP_ALL	GO:0045862~positive regulation of proteolysis	10	3.98406	0.0297501	2.31312	1	0.258665	0.241712	0.616701	SMURF1, RHBDD1, RNF180, DAB2IP, PTK2B, ANP32B, SH3RF1, PICALM, SMAD7, AURKA	231	374	19984
GOTERM_BP_ALL	GO:0033674~positive regulation of kinase activity	14	5.57769	0.0079543	2.31136	1	0.10175	0.0950811	1.02191	CD40, GADD45B, XRCC5, WNT5A, DAB2IP, THBS1, FGF2, PIK3CA, AXL, PDGFC, FGF18, NOX4, PTK2B, AJUBA	231	524	19984
GOTERM_BP_ALL	GO:0032386~regulation of intracellular transport	15	5.9761	0.00575341	2.30901	1	0.0793039	0.0741064	1.13014	WWTR1, SEC16B, ARF1, XBP1, LRP1, MFF, ACTB, ACTG1, UFM1, HMOX1, ANP32B, VAMP4, GIT1, STX1A, PICALM	231	562	19984
GOTERM_BP_ALL	GO:0043408~regulation of MAPK cascade	21	8.36653	0.00083098	2.30257	0.979396	0.0201028	0.0187853	1.72618	XBP1, CD40, LRP1, GADD45B, SPHK1, WNT5A, RAP1GDS1, DAB2IP, THBS1, LEMD2, FGF2, SH3RF1, PKHD1, TRAF3, STK38, PDGFC, FGF18, NOX4, PTK2B, FAM83D, AJUBA	231	789	19984
GOTERM_BP_ALL	GO:0001933~negative regulation of protein phosphorylation	12	4.78088	0.015962	2.29675	1	0.166749	0.15582	0.807376	WWTR1, PPP1R15B, XBP1, GADD45B, LRP1, STK38, DAB2IP, PMEPA1, LDLRAD4, LEMD2, ACTB, SMAD7	231	452	19984
GOTERM_BP_ALL	GO:0045666~positive regulation of neuron differentiation	13	5.17928	0.0116403	2.29519	1	0.135196	0.126335	0.898475	ARF1, LRP1, TNFRSF12A, SMURF1, SPHK1, WNT5A, DAB2IP, FGF2, DPYSL3, PTK2B, MAPK6, SKIL, PICALM	231	490	19984
GOTERM_BP_ALL	GO:0021700~developmental maturation	10	3.98406	0.031036	2.29472	1	0.264913	0.247551	0.606336	RAB32, XBP1, L3MBTL3, AXL, WNT5A, DAB2IP, PTK2B, TDRD7, PICALM, AURKA	231	377	19984
GOTERM_BP_ALL	GO:0043410~positive regulation of MAPK cascade	15	5.9761	0.00612101	2.29269	1	0.0828377	0.0774087	1.11121	CD40, LRP1, GADD45B, SPHK1, WNT5A, DAB2IP, THBS1, FGF2, SH3RF1, TRAF3, PDGFC, FGF18, NOX4, PTK2B, AJUBA	231	566	19984
GOTERM_BP_ALL	GO:0009968~negative regulation of signal transduction	35	13.9442	8.54151e-06	2.29211	0.0391039	0.000738524	0.000690122	3.16107	DYRK2, LRP1, NOTCH4, NPRL3, SERPINE1, LDLRAD4, THBS1, SH3RF1, FSTL3, PKHD1, CREB3L1, STK38, HMOX1, PMEPA1, SKIL, GIT1, IVNS1ABP, WWTR1, XBP1, TLE1, YTHDF3, SMURF1, WNT5A, SYVN1, DAB2IP, PLAUR, GTF2H2, LEMD3, LEMD2, ASPN, SMAD7, SKI, RASA1, KCTD13, AJUBA	231	1321	19984
GOTERM_BP_ALL	GO:0022603~regulation of anatomical structure morphogenesis	31	12.3506	3.34052e-05	2.29021	0.144445	0.00186896	0.00174647	2.75784	FOXC2, CD40, LRP1, FBLIM1, NOTCH4, SERPINE1, TNFRSF11B, MFF, THBS1, FGF2, MYL12A, HK2, AURKA, PKHD1, CREB3L1, HMOX1, PTK2B, SKIL, XBP1, TNFRSF12A, SMURF1, SPHK1, WNT5A, TPM1, DAB2IP, ASPN, FGF18, PKP2, RHOQ, BCAR1, PICALM	231	1171	19984
GOTERM_BP_ALL	GO:0051270~regulation of cellular component movement	31	12.3506	3.44776e-05	2.2863	0.148719	0.00189383	0.00176971	2.7521	FOXC2, CD40, LRP1, SERPINE1, DYSF, LDLRAD4, THBS1, FGF2, AIF1, ACTG1, PKHD1, FUT7, DPYSL3, PDGFC, HMOX1, PTK2B, XBP1, YTHDF3, SPHK1, WNT5A, ANXA5, TPM1, DAB2IP, SSH1, CDH11, FGF18, PKP2, NOX4, AJUBA, BCAR1, CHST3	231	1173	19984
GOTERM_BP_ALL	GO:0032103~positive regulation of response to external stimulus	10	3.98406	0.0333444	2.26468	1	0.280009	0.261658	0.582267	LRP1, WNT5A, SERPINE1, FGF18, DYSF, PTK2B, THBS1, FGF2, AIF1, CTSS	231	382	19984
GOTERM_BP_ALL	GO:0040007~growth	29	11.5538	8.14663e-05	2.26019	0.316455	0.00352191	0.00329109	2.48266	FOXC2, LRP1, SERPINE1, DYSF, THBS1, FGF2, AURKA, RAI1, FOXS1, PTK2B, VPS54, NCAM1, WWTR1, XBP1, TNFRSF12A, SMURF1, SPHK1, WNT5A, ATRX, DAB2IP, EIF2AK4, MEX3C, SMAD7, DNAJC2, GDF9, PYGO2, MEIS1, PIK3CA, PICALM	231	1110	19984
GOTERM_BP_ALL	GO:0009101~glycoprotein biosynthetic process	9	3.58566	0.046949	2.2568	1	0.346843	0.324111	0.489306	GALNT7, OST4, FUT8, FUT7, GALNT3, DPY19L4, CHST12, POMK, CHST3	231	345	19984
GOTERM_CC_ALL	GO:0098978~glutamatergic synapse	17	6.77291	0.00379996	2.2563	0.905263	0.0533834	0.0489851		ARF1, GUCY1B1, WNT5A, RPSA, ACTB, AURKA, FXR1, ADGRA1, RHEB, CALD1, CDH11, STK38, STK38L, PTK2B, NCAM1, GIT1, STX1A	242	655	21038
GOTERM_BP_ALL	GO:0043623~cellular protein complex assembly	18	7.17131	0.00293695	2.24057	0.999999	0.0490314	0.045818	1.33896	ARF1, TPM1, RAP1GDS1, TBCC, LDLRAD4, AIF1, FOXRED1, CAMSAP2, SSH1, PSTPIP1, RASA1, PDGFC, PMEPA1, PTK2B, VAMP4, GIT1, STX1A, PICALM	231	695	19984
GOTERM_BP_ALL	GO:0001505~regulation of neurotransmitter levels	7	2.78884	0.0938127	2.2346	1	0.543439	0.507823	0.294288	XBP1, DAGLA, TOMT, SPHK1, SYT8, GIT1, STX1A	231	271	19984
GOTERM_BP_ALL	GO:0051054~positive regulation of DNA metabolic process	9	3.58566	0.0495288	2.23094	1	0.361328	0.337647	0.471537	CD40, XRCC5, CEBPG, ATRX, KCTD13, NOX4, PTK2B, FGF2, ACTB	231	349	19984
GOTERM_MF_ALL	GO:1901681~sulfur compound binding	8	3.18725	0.0691759	2.22208	1	0.853229	0.850802		LRPAP1, CCDC80, COL11A1, DPYSL3, ACOT12, NCAM1, THBS1, FGF2	224	298	18541
GOTERM_BP_ALL	GO:0010506~regulation of autophagy	8	3.18725	0.0700305	2.21823	1	0.451038	0.421477	0.375226	GPSM1, XBP1, SMURF1, NPRL3, HMOX1, EIF2AK4, SNX30, HK2	231	312	19984
GOTERM_CC_ALL	GO:0031965~nuclear membrane	8	3.18725	0.070912	2.21488	1	0.438945	0.40278		DNAJC2, TMX4, THAP7, DPY19L4, RASA1, LEMD3, LEMD2, STX1A	242	314	21038
GOTERM_BP_ALL	GO:0050769~positive regulation of neurogenesis	16	6.3745	0.00603766	2.21468	1	0.0819472	0.0765765	1.1159	ARF1, LRP1, TNFRSF12A, XRCC5, SMURF1, SPHK1, WNT5A, DAB2IP, CIP2A, FGF2, RHEB, DPYSL3, PTK2B, MAPK6, SKIL, PICALM	231	625	19984
GOTERM_BP_ALL	GO:0044087~regulation of cellular component biogenesis	29	11.5538	0.000122403	2.20652	0.435411	0.00446484	0.00417222	2.37963	FOXC2, ARF1, LRP1, FBLIM1, NPRL3, LDLRAD4, SNX30, ACTG1, CAMSAP2, FXR1, DPYSL3, PMEPA1, PTK2B, NCAM1, GIT1, XRCC5, SPHK1, WNT5A, TPM1, DAB2IP, DEF8, SSH1, RABEP2, RASA1, PKP2, NOX4, AJUBA, RHOQ, STX1A	231	1137	19984
GOTERM_BP_ALL	GO:0045596~negative regulation of cell differentiation	24	9.56175	0.000605407	2.19478	0.940875	0.0156347	0.0146101	1.83535	WWTR1, XBP1, CDKN2B, LRP1, BICRAL, NOTCH4, WNT5A, DAB2IP, TNFRSF11B, LTBP3, LDLRAD4, EIF2AK4, ACTB, FSTL3, SMAD7, SKI, DGUOK, MEIS1, DPYSL3, PKP2, PTK2B, ANP32B, SKIL, BCAR1	231	946	19984
GOTERM_CC_ALL	GO:0005938~cell cortex	9	3.58566	0.0542793	2.19161	1	0.365205	0.335115		MYO1D, GPSM1, PSTPIP1, GUCY1B1, CALD1, PTK2B, SHROOM1, ACTB, MYL12A	242	357	21038
GOTERM_CC_ALL	GO:0000139~Golgi membrane	16	6.3745	0.00688548	2.18702	0.986114	0.075874	0.0696226		GALNT7, GPSM1, SEC16B, GASK1B, ARF1, GALNT3, LDLRAD4, FUT8, FUT7, RHEB, CHST12, CREB3L1, GM45785, PMEPA1, YKT6, CHST3	242	636	21038
GOTERM_BP_ALL	GO:0001558~regulation of cell growth	12	4.78088	0.02234	2.18554	1	0.213303	0.199324	0.700441	GDF9, DNAJC2, XBP1, LRP1, TNFRSF12A, SMURF1, SPHK1, WNT5A, DAB2IP, PTK2B, PICALM, SMAD7	231	475	19984
GOTERM_BP_ALL	GO:0023014~signal transduction by protein phosphorylation	21	8.36653	0.00157152	2.18357	0.999354	0.0308296	0.0288091	1.54047	XBP1, CD40, LRP1, GADD45B, SPHK1, WNT5A, RAP1GDS1, DAB2IP, THBS1, LEMD2, FGF2, SH3RF1, PKHD1, TRAF3, STK38, PDGFC, FGF18, NOX4, PTK2B, FAM83D, AJUBA	231	832	19984
GOTERM_BP_ALL	GO:0000165~MAPK cascade	21	8.36653	0.00157152	2.18357	0.999354	0.0308296	0.0288091	1.54047	XBP1, CD40, LRP1, GADD45B, SPHK1, WNT5A, RAP1GDS1, DAB2IP, THBS1, LEMD2, FGF2, SH3RF1, PKHD1, TRAF3, STK38, PDGFC, FGF18, NOX4, PTK2B, FAM83D, AJUBA	231	832	19984
GOTERM_BP_ALL	GO:0061564~axon development	14	5.57769	0.0125645	2.17833	1	0.142734	0.133379	0.874912	LRP1, TNFRSF12A, SMURF1, MAP1S, WNT5A, ETV4, ACTB, CAMSAP2, CDH11, NCAM1, TSPAN2, SKIL, FOLR1, PICALM	231	556	19984
GOTERM_BP_ALL	GO:0000902~cell morphogenesis	29	11.5538	0.000156842	2.17402	0.5193	0.00534524	0.00499492	2.30147	LRP1, FBLIM1, NOTCH4, ACTB, MYL12A, AURKA, PKHD1, PTK2B, VPS54, NCAM1, SKIL, TNFRSF12A, SMURF1, MAP1S, WNT5A, TPM1, DAB2IP, TBCC, SHROOM1, EIF2AK4, ETV4, SSH1, AXL, CDH11, PKP2, NOX4, RHOQ, BCAR1, PICALM	231	1154	19984
GOTERM_BP_ALL	GO:0010720~positive regulation of cell development	18	7.17131	0.00406804	2.16879	1	0.0610729	0.0570703	1.24359	ARF1, LRP1, TNFRSF12A, XRCC5, SMURF1, SPHK1, WNT5A, DAB2IP, CIP2A, FGF2, SMAD7, AURKA, RHEB, DPYSL3, PTK2B, MAPK6, SKIL, PICALM	231	718	19984
GOTERM_BP_ALL	GO:0031400~negative regulation of protein modification process	16	6.3745	0.00754032	2.1594	1	0.0980662	0.0916391	1.03792	IVNS1ABP, WWTR1, PPP1R15B, XBP1, LRP1, GADD45B, DAB2IP, DYSF, LDLRAD4, LEMD2, ACTB, SMAD7, MPRIP, THAP7, STK38, PMEPA1	231	641	19984
GOTERM_BP_ALL	GO:0048732~gland development	14	5.57769	0.0135093	2.15892	1	0.150627	0.140755	0.851535	XBP1, NOTCH4, CEBPG, WNT5A, PLAUR, ETV4, FGF2, HK2, FSTL3, AURKA, PYGO2, PIK3CA, FGF18, HMOX1	231	561	19984
GOTERM_CC_ALL	GO:0031984~organelle subcompartment	10	3.98406	0.043062	2.15717	1	0.302902	0.277946		RAB32, ARF1, FUT8, FUT7, GALNT3, SLC66A2, GM45785, VPS54, VAMP4, CHST3	242	403	21038
GOTERM_BP_ALL	GO:0010942~positive regulation of cell death	19	7.56972	0.00323922	2.15709	1	0.0519723	0.0485661	1.31367	XBP1, CD40, LRP1, TNFRSF12A, GADD45B, ANXA5, CTRB1, WNT5A, DAB2IP, PLAUR, MFF, THBS1, SSH1, ACOX2, HMOX1, NOX4, ANP32B, SKIL, PICALM	231	762	19984
GOTERM_BP_ALL	GO:0008284~positive regulation of cell proliferation	28	11.1554	0.000242912	2.15507	0.678429	0.00771535	0.00720969	2.14208	CD40, ODC1, SERPINE1, DYSF, LTBP3, THBS1, FGF2, AIF1, ACTB, PKHD1, PDGFC, HMOX1, PTK2B, NCAM1, WWTR1, XBP1, BICRAL, SPHK1, WNT5A, DAB2IP, CIP2A, GDF9, MEIS1, PIK3CA, RASA1, FGF18, ANP32B, CNOT8	231	1124	19984
GOTERM_BP_ALL	GO:0006897~endocytosis	22	8.76494	0.00140734	2.15298	0.998608	0.0288237	0.0269346	1.56969	LRPAP1, ARF1, LRP1, SPHK1, SERPINE1, WNT5A, DYSF, GTF2H2, MFF, THBS1, AIF1, SYT8, ACTB, ACTG1, PSTPIP1, RABEP2, PIK3CA, AXL, VAMP4, STX1A, RHOQ, PICALM	231	884	19984
GOTERM_BP_ALL	GO:0007162~negative regulation of cell adhesion	8	3.18725	0.0785761	2.14934	1	0.480828	0.449315	0.347449	LRP1, NOTCH4, RASA1, SERPINE1, LRRC32, THBS1, BCAR1, SMAD7	231	322	19984
GOTERM_BP_ALL	GO:0048646~anatomical structure formation involved in morphogenesis	32	12.749	7.97648e-05	2.14767	0.311002	0.00348924	0.00326056	2.48671	FOXC2, CD40, COL11A1, NOTCH4, SERPINE1, DYSF, THBS1, FGF2, HK2, ACTG1, ELK3, CALD1, CREB3L1, HMOX1, PTK2B, SKIL, JUNB, TEAD4, XBP1, TNFRSF12A, SPHK1, WNT5A, TPM1, DAB2IP, LEMD3, LEMD2, SKI, MEIS1, PIK3CA, FGF18, FOLR1, FJX1	231	1289	19984
GOTERM_BP_ALL	GO:0040012~regulation of locomotion	29	11.5538	0.000194179	2.14612	0.596227	0.00647587	0.00605145	2.21814	FOXC2, CD40, LRP1, SERPINE1, DYSF, LDLRAD4, THBS1, FGF2, AIF1, ACTG1, FUT7, DPYSL3, PDGFC, HMOX1, PTK2B, XBP1, YTHDF3, SPHK1, WNT5A, ANXA5, TPM1, DAB2IP, SSH1, CDH11, FGF18, PKP2, NOX4, AJUBA, BCAR1	231	1169	19984
GOTERM_CC_ALL	GO:0030424~axon	17	6.77291	0.0060105	2.14496	0.976048	0.0688981	0.0632215		CD40, DAGLA, LRP1, SMURF1, SPHK1, DAB2IP, SYT8, ACTB, AURKA, FXR1, MYO1D, PTK2B, NCAM1, GARS, STX1A, BCAR1, POLG	242	689	21038
GOTERM_BP_ALL	GO:0016477~cell migration	39	15.5378	1.01406e-05	2.1449	0.0462532	0.000805161	0.000752392	3.12356	FOXC2, CD40, LRP1, SERPINE1, DYSF, LDLRAD4, THBS1, FGF2, AIF1, SH3RF1, ACTG1, FUT8, FUT7, DPYSL3, PDGFC, HMOX1, PTK2B, FAM83D, XBP1, TNFRSF12A, YTHDF3, SPHK1, WNT5A, TPM1, DAB2IP, LEMD3, SSH1, PIK3CA, AXL, CDH11, FGF18, KCTD13, POMK, PKP2, NOX4, FOLR1, AJUBA, RHOQ, BCAR1	231	1573	19984
GOTERM_MF_ALL	GO:0008092~cytoskeletal protein binding	27	10.757	0.000368678	2.13453	0.228069	0.0647952	0.0646108		FBLIM1, RTCB, DYSF, CASC1, AIF1, ACTB, CAMSAP2, CNN1, PSTPIP1, MPRIP, CALD1, DPYSL3, STK38L, FAM83D, GIT1, PDLIM7, MAP1S, TPM1, TBCC, SHROOM1, SSH1, ARL4C, MYO1D, AXL, AJUBA, STX1A, PICALM	224	1047	18541
GOTERM_BP_ALL	GO:0001816~cytokine production	21	8.36653	0.00238246	2.11002	0.999985	0.0419762	0.0392251	1.40644	USP25, XBP1, CD40, LRP1, SPHK1, CEBPG, SERPINE1, WNT5A, RAP1GDS1, DYSF, LTBP3, LRRC32, THBS1, AIF1, ADCY7, SMAD7, TRAF3, AXL, HMOX1, TRIM16, GIT1	231	861	19984
GOTERM_BP_ALL	GO:0045859~regulation of protein kinase activity	17	6.77291	0.00701203	2.11002	1	0.0927455	0.0866671	1.06215	WWTR1, CDKN2B, CD40, GADD45B, XRCC5, WNT5A, DAB2IP, THBS1, FGF2, ACTB, PIK3CA, STK38, PDGFC, FGF18, NOX4, PTK2B, AJUBA	231	697	19984
GOTERM_BP_ALL	GO:0071375~cellular response to peptide hormone stimulus	8	3.18725	0.085952	2.11002	1	0.5145	0.48078	0.318053	FOXC2, XBP1, FUT7, PIK3CA, ANXA5, RAP1GDS1, RHOQ, BCAR1	231	328	19984
GOTERM_BP_ALL	GO:0002263~cell activation involved in immune response	8	3.18725	0.085952	2.11002	1	0.5145	0.48078	0.318053	XBP1, CD40, LRP1, DYSF, HMOX1, PTK2B, EIF2AK4, SMAD7	231	328	19984
GOTERM_BP_ALL	GO:0001932~regulation of protein phosphorylation	38	15.1394	2.02081e-05	2.10731	0.0900564	0.00132889	0.0012418	2.90595	PPP1R15B, CD40, LRP1, RAP1GDS1, LDLRAD4, THBS1, FGF2, AIF1, SH3RF1, ACTB, PKHD1, FXR1, MPRIP, STK38, PDGFC, PMEPA1, PTK2B, FAM83D, WWTR1, XBP1, CDKN2B, GADD45B, XRCC5, SPHK1, WNT5A, DAB2IP, PLAUR, EIF2AK4, LEMD2, ZZEF1, SMAD7, GDF9, PIK3CA, TRAF3, RASA1, FGF18, NOX4, AJUBA	231	1560	19984
GOTERM_BP_ALL	GO:0007010~cytoskeleton organization	37	14.741	2.73923e-05	2.10586	0.12008	0.00163968	0.00153222	2.81468	GPSM1, ARF1, LRP1, RAP1GDS1, DYSF, AIF1, ACTB, ACTG1, AURKA, CAMSAP2, PKHD1, CNN1, PSTPIP1, TUBB6, MPRIP, CALD1, DPYSL3, PTK2B, VPS54, GIT1, PDLIM7, MAP1S, TPM1, ATRX, SHROOM1, IQCG, SSH1, MYO1D, PIK3CA, RASA1, KCTD13, PKP2, NOX4, VAMP4, AJUBA, RHOQ, BCAR1	231	1520	19984
GOTERM_BP_ALL	GO:0048585~negative regulation of response to stimulus	44	17.5299	3.53542e-06	2.10535	0.0163749	0.000336875	0.000314797	3.50197	PPP1R15B, DYRK2, LRP1, NOTCH4, NPRL3, SERPINE1, MILL2, LDLRAD4, THBS1, FGF2, AIF1, ADCY7, SH3RF1, FSTL3, PKHD1, CREB3L1, STK38, HMOX1, PMEPA1, SKIL, GIT1, IVNS1ABP, USP25, WWTR1, XBP1, TLE1, YTHDF3, SMURF1, WNT5A, ANXA5, SYVN1, DAB2IP, PLAUR, GTF2H2, LEMD3, LEMD2, ASPN, SMAD7, SKI, TBC1D1, AXL, RASA1, KCTD13, AJUBA	231	1808	19984
GOTERM_BP_ALL	GO:0044802~single-organism membrane organization	21	8.36653	0.00240727	2.10513	0.999987	0.0422539	0.0394846	1.40357	ARF1, LRP1, SLC66A2, UBXN2A, SMURF1, SPHK1, DYSF, MFF, LEMD3, LEMD2, ACTB, MYL12A, HK2, SSH1, PKP2, SPACA6, VAMP4, FOLR1, STX1A, RHOQ, PICALM	231	863	19984
GOTERM_BP_ALL	GO:0051093~negative regulation of developmental process	31	12.3506	0.000154233	2.1034	0.513405	0.00529495	0.00494792	2.30558	FOXC2, LRP1, NOTCH4, SERPINE1, TNFRSF11B, LTBP3, LDLRAD4, THBS1, ACTB, FSTL3, DGUOK, RAI1, CREB3L1, DPYSL3, PTK2B, SKIL, WWTR1, XBP1, CDKN2B, BICRAL, WNT5A, DAB2IP, EIF2AK4, ETV4, ASPN, SMAD7, SKI, MEIS1, PKP2, ANP32B, BCAR1	231	1275	19984
GOTERM_BP_ALL	GO:0009719~response to endogenous stimulus	47	18.7251	1.53382e-06	2.10021	0.00713735	0.000174668	0.000163221	3.78722	FOXC2, CD40, LRP1, SERPINE1, RAP1GDS1, LTBP3, LDLRAD4, LRRC32, THBS1, FGF2, AIF1, ACTB, CTSS, FSTL3, FUT8, FUT7, CREB3L1, PDGFC, HMOX1, PMEPA1, PTK2B, VPS54, NCAM1, SKIL, GIT1, XBP1, CDKN2B, SMURF1, WNT5A, ANXA5, DAB2IP, LEMD3, LEMD2, ASPN, SSH1, SMAD7, SKI, GDF9, UFM1, PIK3CA, RASA1, FGF18, NOX4, TRIM16, FOLR1, RHOQ, BCAR1	231	1936	19984
GOTERM_BP_ALL	GO:0050673~epithelial cell proliferation	12	4.78088	0.0287722	2.09723	1	0.254909	0.238202	0.623054	PKHD1, PYGO2, XBP1, CDKN2B, WNT5A, FGF18, DAB2IP, DYSF, HMOX1, THBS1, ETV4, FGF2	231	495	19984
GOTERM_BP_ALL	GO:0022409~positive regulation of cell-cell adhesion	8	3.18725	0.0881334	2.09723	1	0.522012	0.4878	0.311758	XBP1, FUT7, WNT5A, PLAUR, AIF1, ACTB, FSTL3, SMAD7	231	330	19984
GOTERM_BP_ALL	GO:0032535~regulation of cellular component size	11	4.38247	0.0379568	2.09608	1	0.301395	0.281642	0.550303	ARF1, PIK3CA, LRP1, TNFRSF12A, SMURF1, RASA1, WNT5A, TPM1, PTK2B, PICALM, SSH1	231	454	19984
GOTERM_BP_ALL	GO:1901214~regulation of neuron death	10	3.98406	0.0503702	2.09469	1	0.364618	0.340721	0.467601	PIK3CA, LRP1, AXL, RASA1, WNT5A, HMOX1, VPS54, PTK2B, PICALM, SSH1	231	413	19984
GOTERM_BP_ALL	GO:0030855~epithelial cell differentiation	20	7.96813	0.00334075	2.09216	1	0.0534177	0.0499168	1.30175	WWTR1, FOXC2, XBP1, TOMT, NOTCH4, SERPINE1, WNT5A, ATRX, PLAUR, RPSA, TDRD7, ETV4, FGF2, PTGS1, PKHD1, RHEB, BASP1, MAFF, TRIM16, SKIL	231	827	19984
GOTERM_BP_ALL	GO:0032989~cellular component morphogenesis	31	12.3506	0.000171936	2.09028	0.552021	0.00578542	0.00540625	2.2671	LRP1, FBLIM1, NOTCH4, MFF, ACTB, MYL12A, ACTG1, AURKA, PKHD1, PTK2B, VPS54, NCAM1, SKIL, TNFRSF12A, SMURF1, MAP1S, WNT5A, TPM1, DAB2IP, TBCC, SHROOM1, EIF2AK4, ETV4, SSH1, AXL, CDH11, PKP2, NOX4, RHOQ, BCAR1, PICALM	231	1283	19984
GOTERM_CC_ALL	GO:0044431~Golgi apparatus part	21	8.36653	0.00269795	2.08641	0.812184	0.0463898	0.0425677		GALNT7, GPSM1, SEC16B, LRPAP1, GASK1B, ARF1, GALNT3, SLC66A2, LDLRAD4, RAB32, FUT8, FUT7, RHEB, CHST12, CREB3L1, GM45785, PMEPA1, VPS54, VAMP4, YKT6, CHST3	242	875	21038
GOTERM_BP_ALL	GO:0031329~regulation of cellular catabolic process	17	6.77291	0.00788318	2.08312	1	0.101745	0.0950772	1.02192	GPSM1, XBP1, LRP1, SMURF1, RNF180, NPRL3, DAB2IP, EIF2AK4, SNX30, SH3RF1, HK2, SMAD7, AURKA, HMOX1, PTK2B, CNOT8, GIT1	231	706	19984
GOTERM_BP_ALL	GO:0009100~glycoprotein metabolic process	10	3.98406	0.0511279	2.07959	1	0.36953	0.345311	0.461789	GALNT7, OST4, FUT8, FUT7, GALNT3, DPY19L4, CHST12, COL11A1, POMK, CHST3	231	416	19984
GOTERM_BP_ALL	GO:0006914~autophagy	11	4.38247	0.0395923	2.07777	1	0.307582	0.287423	0.541478	GPSM1, SEC16B, XBP1, UFM1, UBXN2A, SMURF1, NPRL3, HMOX1, EIF2AK4, SNX30, HK2	231	458	19984
GOTERM_MF_ALL	GO:0003924~GTPase activity	8	3.18725	0.0904923	2.07579	1	1	0.998575		ARL4C, RAB32, ARL11, ARF1, TUBB6, RHEB, TBCC, RHOQ	224	319	18541
GOTERM_BP_ALL	GO:0051052~regulation of DNA metabolic process	14	5.57769	0.019804	2.04933	1	0.195715	0.182888	0.737815	SMARCAL1, CD40, L3MBTL3, XRCC5, CEBPG, ATRX, FGF2, ACTB, DNAJC2, PIK3CA, KCTD13, NOX4, PTK2B, MPV17	231	591	19984
GOTERM_BP_ALL	GO:0080135~regulation of cellular response to stress	20	7.96813	0.00436591	2.04276	1	0.0643042	0.0600898	1.2212	PPP1R15B, USP25, XBP1, LRP1, GADD45B, SPHK1, CEBPG, WNT5A, DAB2IP, SYVN1, SH3RF1, ACTB, FXR1, FUT8, TRAF3, CREB3L1, PTK2B, KMT5A, SKIL, AJUBA	231	847	19984
GOTERM_BP_ALL	GO:0033043~regulation of organelle organization	35	13.9442	9.91078e-05	2.03077	0.370517	0.00399545	0.0037336	2.42787	ARF1, L3MBTL3, LRP1, ZWILCH, NPRL3, RAP1GDS1, DYSF, MFF, SNX30, ACTB, HK2, ACTG1, AURKA, CAMSAP2, PKHD1, PTK2B, MPV17, GIT1, XBP1, XRCC5, SMURF1, MAP1S, SPHK1, WNT5A, TPM1, ATRX, PLAUR, GTF2H2, SSH1, PYGO2, PIK3CA, RABEP2, THAP7, RASA1, NOX4	231	1491	19984
GOTERM_BP_ALL	GO:0060548~negative regulation of cell death	29	11.5538	0.000476353	2.02978	0.891943	0.0134423	0.0125613	1.90096	LRPAP1, FOXC2, MCFD2, LRP1, SERPINE1, THBS1, FGF2, AIF1, SH3RF1, AURKA, PKHD1, CREB3L1, HMOX1, PTK2B, VPS54, NCAM1, IVNS1ABP, XBP1, TLE1, RHBDD1, SPHK1, WNT5A, SYVN1, PLAUR, UFM1, PIK3CA, AXL, RASA1, ANP32B	231	1236	19984
GOTERM_BP_ALL	GO:0042325~regulation of phosphorylation	40	15.9363	2.7165e-05	2.0272	0.119145	0.00163968	0.00153222	2.81468	PPP1R15B, CD40, LRP1, RAP1GDS1, LDLRAD4, THBS1, FGF2, AIF1, SH3RF1, ACTB, PKHD1, FXR1, MPRIP, STK38, PDGFC, PMEPA1, PTK2B, FAM83D, GIT1, WWTR1, XBP1, CDKN2B, GADD45B, XRCC5, SPHK1, WNT5A, DAB2IP, PLAUR, EIF2AK4, LEMD2, ZZEF1, SMAD7, GDF9, PIK3CA, TRAF3, AXL, RASA1, FGF18, NOX4, AJUBA	231	1707	19984
GOTERM_BP_ALL	GO:0022604~regulation of cell morphogenesis	13	5.17928	0.0276728	2.02638	1	0.25186	0.235354	0.628279	LRP1, TNFRSF12A, SMURF1, FBLIM1, WNT5A, TPM1, MYL12A, PKP2, PTK2B, SKIL, RHOQ, BCAR1, PICALM	231	555	19984
GOTERM_BP_ALL	GO:0032956~regulation of actin cytoskeleton organization	9	3.58566	0.0778023	2.02233	1	0.478246	0.446902	0.349788	ARF1, PIK3CA, LRP1, RASA1, TPM1, NOX4, PTK2B, SSH1, ACTG1	231	385	19984
GOTERM_CC_ALL	GO:0098794~postsynapse	21	8.36653	0.00388086	2.02172	0.909908	0.0533834	0.0489851		ARF1, DAGLA, WNT5A, RPSA, ACTB, ZZEF1, ACTG1, AURKA, FXR1, ADGRA1, RHEB, CALD1, PCBP1, SSPN, BAALC, PTK2B, NCAM1, RAB11FIP3, GIT1, STX1A, PICALM	242	903	21038
GOTERM_BP_ALL	GO:0045597~positive regulation of cell differentiation	29	11.5538	0.000527132	2.01673	0.914766	0.0142295	0.0132969	1.87625	ARF1, LRP1, SERPINE1, LTBP3, FGF2, ACTB, AURKA, DPYSL3, PTK2B, MAPK6, SKIL, JUNB, PDLIM7, WWTR1, XBP1, TNFRSF12A, XRCC5, SMURF1, SPHK1, WNT5A, DAB2IP, CIP2A, ETV4, SMAD7, RHEB, AXL, FGF18, TRIM16, PICALM	231	1244	19984
GOTERM_BP_ALL	GO:0071822~protein complex subunit organization	32	12.749	0.000256003	2.01188	0.697504	0.00786368	0.0073483	2.13381	FOXC2, ARF1, FBLIM1, COL11A1, RAP1GDS1, DYSF, LDLRAD4, AIF1, FOXRED1, LOXL1, CAMSAP2, PSTPIP1, PDGFC, PMEPA1, PTK2B, NCAM1, GIT1, CBR4, SEC16B, MAP1S, TPM1, DAB2IP, TBCC, SSH1, SKI, PIK3CA, RASA1, KCTD13, VAMP4, AJUBA, STX1A, PICALM	231	1376	19984
GOTERM_BP_ALL	GO:0042063~gliogenesis	9	3.58566	0.0792199	2.01188	1	0.481611	0.450047	0.346742	SKI, CDKN2B, LRP1, RHEB, DAB2IP, VPS54, PTK2B, TSPAN2, FGF2	231	387	19984
GOTERM_BP_ALL	GO:0007420~brain development	20	7.96813	0.0052817	2.00954	1	0.0745618	0.0696751	1.15692	LRP1, XRCC5, MAP1S, SPHK1, WNT5A, ATRX, DAB2IP, AIF1, FGF2, SKI, MYO1D, PYGO2, UFM1, MEIS1, AXL, POMK, NCAM1, TSPAN2, ANP32B, GIT1	231	861	19984
GOTERM_BP_ALL	GO:0043066~negative regulation of apoptotic process	25	9.96016	0.00152677	2.00814	0.999204	0.0303339	0.0283459	1.54751	FOXC2, LRP1, SERPINE1, THBS1, AIF1, SH3RF1, AURKA, PKHD1, CREB3L1, HMOX1, PTK2B, VPS54, IVNS1ABP, XBP1, TLE1, RHBDD1, SPHK1, WNT5A, SYVN1, PLAUR, UFM1, PIK3CA, AXL, RASA1, ANP32B	231	1077	19984
GOTERM_BP_ALL	GO:0044092~negative regulation of molecular function	25	9.96016	0.00154572	2.00628	0.999271	0.0305803	0.0285761	1.544	GPSM1, LRPAP1, CEBPG, SERPINE1, RAP1GDS1, DYSF, THBS1, SH3RF1, ACTB, AURKA, PKHD1, FOXS1, MPRIP, STK38, HMOX1, WWTR1, GADD45B, DAB2IP, PLAUR, EIF2AK4, SMAD7, TRAF3, BHLHE40, AJUBA, PICALM	231	1078	19984
GOTERM_BP_ALL	GO:0007155~cell adhesion	36	14.3426	0.000100122	2.00282	0.373491	0.00399545	0.0037336	2.42787	FOXC2, LRP1, FBLIM1, NOTCH4, SERPINE1, DYSF, ITGAE, LRRC32, THBS1, FBLN2, AIF1, SH3RF1, ACTB, ACTG1, FSTL3, PKHD1, PSTPIP1, FUT7, PTK2B, NCAM1, XBP1, TNFRSF12A, WNT5A, TPM1, PLAUR, RPSA, SMAD7, MFAP4, CCDC80, AXL, RASA1, CDH11, PKP2, FOLR1, AJUBA, BCAR1	231	1555	19984
GOTERM_CC_ALL	GO:0030054~cell junction	20	7.96813	0.00549032	2.00078	0.966889	0.0645886	0.0592671		MAP1S, FBLIM1, ANXA5, SHROOM1, ACTB, ACTG1, SMAD7, PIK3CA, BASP1, TMEM204, GJB3, CDH11, PKP2, NOX4, PTK2B, NCAM1, AJUBA, GIT1, PDLIM7, BCAR1	242	869	21038
GOTERM_BP_ALL	GO:0032970~regulation of actin filament-based process	10	3.98406	0.0641873	1.99794	1	0.424376	0.396562	0.401688	ARF1, PIK3CA, LRP1, RASA1, TPM1, PKP2, NOX4, PTK2B, SSH1, ACTG1	231	433	19984
GOTERM_BP_ALL	GO:0010638~positive regulation of organelle organization	17	6.77291	0.0115496	1.9955	1	0.134477	0.125663	0.900791	ARF1, XBP1, XRCC5, SMURF1, SPHK1, WNT5A, TPM1, ATRX, PLAUR, GTF2H2, SNX30, MFF, HK2, AURKA, NOX4, PTK2B, GIT1	231	737	19984
GOTERM_BP_ALL	GO:0051094~positive regulation of developmental process	40	15.9363	4.15132e-05	1.98875	0.176236	0.00220256	0.00205821	2.68651	FOXC2, ARF1, CD40, LRP1, NOTCH4, SERPINE1, LTBP3, MFF, THBS1, FGF2, ACTB, HK2, AURKA, FOXS1, DPYSL3, HMOX1, PTK2B, NCAM1, MAPK6, SKIL, JUNB, PDLIM7, TEAD4, WWTR1, XBP1, TNFRSF12A, XRCC5, SMURF1, BICRAL, SPHK1, WNT5A, DAB2IP, CIP2A, ETV4, SMAD7, RHEB, AXL, FGF18, TRIM16, PICALM	231	1740	19984
GOTERM_BP_ALL	GO:0051493~regulation of cytoskeleton organization	14	5.57769	0.0248831	1.98875	1	0.231895	0.216697	0.664148	ARF1, LRP1, MAP1S, TPM1, DYSF, ACTG1, CAMSAP2, SSH1, PKHD1, PIK3CA, RASA1, NOX4, PTK2B, GIT1	231	609	19984
GOTERM_BP_ALL	GO:0022610~biological adhesion	36	14.3426	0.000117885	1.98622	0.42337	0.00436829	0.004082	2.38913	FOXC2, LRP1, FBLIM1, NOTCH4, SERPINE1, DYSF, ITGAE, LRRC32, THBS1, FBLN2, AIF1, SH3RF1, ACTB, ACTG1, FSTL3, PKHD1, PSTPIP1, FUT7, PTK2B, NCAM1, XBP1, TNFRSF12A, WNT5A, TPM1, PLAUR, RPSA, SMAD7, MFAP4, CCDC80, AXL, RASA1, CDH11, PKP2, FOLR1, AJUBA, BCAR1	231	1568	19984
GOTERM_BP_ALL	GO:0001934~positive regulation of protein phosphorylation	25	9.96016	0.0017679	1.98602	0.999742	0.0331499	0.0309773	1.50896	CD40, LRP1, THBS1, FGF2, AIF1, SH3RF1, FXR1, MPRIP, PDGFC, PTK2B, XBP1, GADD45B, XRCC5, SPHK1, WNT5A, DAB2IP, PLAUR, EIF2AK4, GDF9, PIK3CA, TRAF3, RASA1, FGF18, NOX4, AJUBA	231	1089	19984
GOTERM_BP_ALL	GO:0051674~localization of cell	42	16.7331	2.67102e-05	1.98224	0.117272	0.00163968	0.00153222	2.81468	FOXC2, CD40, LRP1, SERPINE1, DYSF, LDLRAD4, THBS1, FGF2, AIF1, SH3RF1, ACTB, ACTG1, FUT8, FUT7, DPYSL3, PDGFC, HMOX1, PTK2B, FAM83D, XBP1, TNFRSF12A, YTHDF3, SPHK1, WNT5A, ANXA5, TPM1, DAB2IP, LEMD3, IQCG, SSH1, PIK3CA, AXL, CDH11, FGF18, KCTD13, POMK, PKP2, NOX4, FOLR1, AJUBA, RHOQ, BCAR1	231	1833	19984
GOTERM_BP_ALL	GO:0048870~cell motility	42	16.7331	2.67102e-05	1.98224	0.117272	0.00163968	0.00153222	2.81468	FOXC2, CD40, LRP1, SERPINE1, DYSF, LDLRAD4, THBS1, FGF2, AIF1, SH3RF1, ACTB, ACTG1, FUT8, FUT7, DPYSL3, PDGFC, HMOX1, PTK2B, FAM83D, XBP1, TNFRSF12A, YTHDF3, SPHK1, WNT5A, ANXA5, TPM1, DAB2IP, LEMD3, IQCG, SSH1, PIK3CA, AXL, CDH11, FGF18, KCTD13, POMK, PKP2, NOX4, FOLR1, AJUBA, RHOQ, BCAR1	231	1833	19984
GOTERM_BP_ALL	GO:0006468~protein phosphorylation	46	18.3267	9.71918e-06	1.97985	0.0443741	0.000805161	0.000752392	3.12356	PPP1R15B, CD40, DYRK2, LRP1, RAP1GDS1, LDLRAD4, THBS1, FGF2, AIF1, SH3RF1, ACTB, AURKA, PKHD1, FXR1, DGUOK, MPRIP, STK38, PDGFC, STK38L, PMEPA1, PTK2B, FAM83D, MAPK6, USP25, WWTR1, XBP1, CDKN2B, GADD45B, XRCC5, SPHK1, WNT5A, DAB2IP, PLAUR, EIF2AK4, LEMD2, ZZEF1, SMAD7, GDF9, PIK3CA, TRAF3, AXL, RASA1, FGF18, POMK, NOX4, AJUBA	231	2010	19984
GOTERM_BP_ALL	GO:0051223~regulation of protein transport	15	5.9761	0.0200525	1.97814	1	0.196692	0.183801	0.735653	WWTR1, SEC16B, ARF1, XBP1, LRP1, TOMT, ANXA5, RAP1GDS1, MFF, TBC1D1, UFM1, ANP32B, VAMP4, RAB11FIP3, PICALM	231	656	19984
GOTERM_BP_ALL	GO:1901701~cellular response to oxygen-containing compound	34	13.5458	0.000209779	1.97806	0.624603	0.00684937	0.00640047	2.19379	FOXC2, CD40, GUCY1B1, LRP1, SERPINE1, RAP1GDS1, THBS1, AIF1, ADCY7, ACTB, FUT7, PDGFC, PTK2B, VPS54, MPV17, GIT1, POLG, XBP1, XRCC5, SPHK1, WNT5A, ANXA5, TPM1, DAB2IP, SSH1, TBC1D1, PIK3CA, GJB3, AXL, NOX4, FOLR1, RHOQ, LY6F, BCAR1	231	1487	19984
GOTERM_BP_ALL	GO:0071496~cellular response to external stimulus	9	3.58566	0.0869812	1.97614	1	0.518046	0.484094	0.31507	XBP1, CDKN2B, CD40, AXL, NPRL3, HMOX1, EIF2AK4, FOLR1, AIF1	231	394	19984
GOTERM_BP_ALL	GO:0007507~heart development	16	6.3745	0.0159036	1.97457	1	0.166749	0.15582	0.807376	FOXC2, LRP1, COL11A1, NPRL3, WNT5A, TPM1, THBS1, LEMD2, FGF2, SMAD7, MEIS1, PKP2, NOX4, NCAM1, FOLR1, PDLIM7	231	701	19984
GOTERM_BP_ALL	GO:0051962~positive regulation of nervous system development	16	6.3745	0.0159036	1.97457	1	0.166749	0.15582	0.807376	ARF1, LRP1, TNFRSF12A, XRCC5, SMURF1, SPHK1, WNT5A, DAB2IP, CIP2A, FGF2, RHEB, DPYSL3, PTK2B, MAPK6, SKIL, PICALM	231	701	19984
GOTERM_BP_ALL	GO:1901653~cellular response to peptide	9	3.58566	0.0868845	1.97113	1	0.518046	0.484094	0.31507	FOXC2, XBP1, FUT7, PIK3CA, LRP1, ANXA5, RAP1GDS1, RHOQ, BCAR1	231	395	19984
GOTERM_BP_ALL	GO:0031399~regulation of protein modification process	46	18.3267	1.10303e-05	1.97005	0.0502076	0.000858342	0.000802087	3.09578	PPP1R15B, CD40, LRP1, UBXN2A, RNF180, RAP1GDS1, DYSF, LDLRAD4, THBS1, FGF2, AIF1, SH3RF1, ACTB, PKHD1, FXR1, MPRIP, STK38, PDGFC, PMEPA1, PTK2B, FAM83D, IVNS1ABP, WWTR1, XBP1, CDKN2B, GADD45B, XRCC5, SMURF1, SPHK1, WNT5A, ATRX, DAB2IP, PLAUR, EIF2AK4, LEMD2, ZZEF1, SMAD7, GDF9, PYGO2, PIK3CA, TRAF3, THAP7, RASA1, FGF18, NOX4, AJUBA	231	2020	19984
GOTERM_BP_ALL	GO:0043069~negative regulation of programmed cell death	25	9.96016	0.00199315	1.96794	0.99991	0.0360698	0.0337058	1.4723	FOXC2, LRP1, SERPINE1, THBS1, AIF1, SH3RF1, AURKA, PKHD1, CREB3L1, HMOX1, PTK2B, VPS54, IVNS1ABP, XBP1, TLE1, RHBDD1, SPHK1, WNT5A, SYVN1, PLAUR, UFM1, PIK3CA, AXL, RASA1, ANP32B	231	1099	19984
GOTERM_BP_ALL	GO:0051347~positive regulation of transferase activity	14	5.57769	0.026864	1.96297	1	0.246421	0.230271	0.637761	CD40, GADD45B, XRCC5, WNT5A, DAB2IP, THBS1, FGF2, PIK3CA, AXL, PDGFC, FGF18, NOX4, PTK2B, AJUBA	231	617	19984
GOTERM_BP_ALL	GO:0060284~regulation of cell development	27	10.757	0.00131837	1.95956	0.99789	0.0277274	0.0259102	1.58653	ARF1, LRP1, FGF2, AURKA, CAMSAP2, DGUOK, DPYSL3, PTK2B, MAPK6, SKIL, CDKN2B, TNFRSF12A, XRCC5, SMURF1, SPHK1, WNT5A, DAB2IP, EIF2AK4, CIP2A, SMAD7, SKI, MEIS1, RHEB, BHLHE40, PKP2, BCAR1, PICALM	231	1192	19984
GOTERM_BP_ALL	GO:0051051~negative regulation of transport	13	5.17928	0.0351587	1.9559	1	0.286893	0.268091	0.571718	LRPAP1, LRP1, ANXA5, DYSF, THBS1, PTGS1, TBC1D1, UFM1, HMOX1, PTK2B, RAB11FIP3, RHOQ, PICALM	231	575	19984
GOTERM_BP_ALL	GO:0043549~regulation of kinase activity	18	7.17131	0.0111672	1.95137	1	0.131475	0.122858	0.910596	WWTR1, CDKN2B, CD40, GADD45B, XRCC5, WNT5A, DAB2IP, THBS1, FGF2, ACTB, PIK3CA, AXL, STK38, PDGFC, FGF18, NOX4, PTK2B, AJUBA	231	798	19984
GOTERM_BP_ALL	GO:0010498~proteasomal protein catabolic process	11	4.38247	0.0574226	1.94605	1	0.396021	0.370066	0.43172	WWTR1, PSMD12, UBXN2A, SMURF1, RNF180, DAB2IP, KCTD13, SYVN1, SH3RF1, SMAD7, AURKA	231	489	19984
GOTERM_MF_ALL	GO:0003682~chromatin binding	16	6.3745	0.0184531	1.93903	0.999998	0.523561	0.522072		FOXC2, XBP1, L3MBTL3, TLE1, ATRX, LEMD3, LEMD2, SKI, DNAJC2, PYGO2, MEIS1, THAP7, CREB3L1, SKIL, AJUBA, POLG	224	683	18541
GOTERM_BP_ALL	GO:0090066~regulation of anatomical structure size	14	5.57769	0.029742	1.93475	1	0.258665	0.241712	0.616701	FOXC2, ARF1, LRP1, TNFRSF12A, SMURF1, WNT5A, TPM1, RAP1GDS1, SSH1, PTGS1, PIK3CA, RASA1, PTK2B, PICALM	231	626	19984
GOTERM_BP_ALL	GO:0050767~regulation of neurogenesis	23	9.16335	0.00393311	1.93367	1	0.0602088	0.0562628	1.24978	ARF1, CDKN2B, LRP1, TNFRSF12A, XRCC5, SMURF1, SPHK1, WNT5A, DAB2IP, CIP2A, EIF2AK4, FGF2, CAMSAP2, SKI, DGUOK, MEIS1, RHEB, DPYSL3, BHLHE40, PTK2B, MAPK6, SKIL, PICALM	231	1029	19984
GOTERM_BP_ALL	GO:0007005~mitochondrion organization	13	5.17928	0.0373623	1.93237	1	0.298706	0.279129	0.554195	TRMT10C, SMURF1, PLAUR, SNX30, MFF, FOXRED1, HK2, AURKA, RAB32, PMPCB, VPS54, MPV17, POLG	231	582	19984
GOTERM_BP_ALL	GO:0009653~anatomical structure morphogenesis	67	26.6932	7.12196e-08	1.93208	0.00033254	1.51147e-05	1.41241e-05	4.85004	CD40, SERPINE1, DYSF, FGF2, HK2, ACTB, ELK3, ACTG1, CREB3L1, JUNB, TEAD4, TNFRSF12A, MAP1S, SPHK1, WNT5A, ATRX, TPM1, SHROOM1, LEMD3, LEMD2, ETV4, ASPN, PIK3CA, RASA1, CDH11, PKP2, FJX1, AJUBA, RHOQ, FOXC2, LRP1, FBLIM1, COL11A1, NOTCH4, NPRL3, TNFRSF11B, LTBP3, MFF, THBS1, MYL12A, AURKA, PKHD1, FOXS1, CALD1, PDGFC, HMOX1, PTK2B, VPS54, NCAM1, SKIL, WWTR1, XBP1, SMURF1, DAB2IP, TBCC, TDRD7, EIF2A…	231	3000	19984
GOTERM_BP_ALL	GO:0071214~cellular response to abiotic stimulus	9	3.58566	0.0939553	1.932	1	0.54359	0.507964	0.294167	MFAP4, CD40, PIK3CA, XRCC5, RHBDD1, DYSF, NOX4, EIF2AK4, ACTB	231	403	19984
GOTERM_BP_ALL	GO:0031175~neuron projection development	25	9.96016	0.00254718	1.93105	0.999993	0.044376	0.0414677	1.38229	ARF1, LRP1, ACTB, AURKA, CAMSAP2, DGUOK, DPYSL3, PTK2B, VPS54, TSPAN2, NCAM1, MAPK6, SKIL, GIT1, TNFRSF12A, SMURF1, MAP1S, SPHK1, WNT5A, DAB2IP, EIF2AK4, ETV4, CDH11, FOLR1, PICALM	231	1120	19984
GOTERM_BP_ALL	GO:0043161~proteasome-mediated ubiquitin-dependent protein catabolic process	10	3.98406	0.0769343	1.93105	1	0.478246	0.446902	0.349788	WWTR1, PSMD12, UBXN2A, SMURF1, RNF180, KCTD13, SYVN1, SH3RF1, SMAD7, AURKA	231	448	19984
GOTERM_BP_ALL	GO:0042127~regulation of cell proliferation	42	16.7331	4.93999e-05	1.92961	0.206025	0.00245655	0.00229555	2.63911	CD40, ODC1, SERPINE1, DYSF, LTBP3, LRRC32, THBS1, FGF2, AIF1, SH3RF1, ACTB, PTGS1, PKHD1, CNN1, PDGFC, HMOX1, PTK2B, NCAM1, JUNB, WWTR1, XBP1, CDKN2B, XRCC5, BICRAL, SPHK1, WNT5A, TPM1, DAB2IP, CIP2A, ETV4, SMAD7, SKI, GDF9, PYGO2, MEIS1, PIK3CA, RASA1, FGF18, PKP2, NOX4, ANP32B, CNOT8	231	1883	19984
GOTERM_BP_ALL	GO:0042327~positive regulation of phosphorylation	26	10.3586	0.0020601	1.92906	0.999934	0.0371375	0.0347036	1.45963	CD40, LRP1, THBS1, FGF2, AIF1, SH3RF1, FXR1, MPRIP, PDGFC, PTK2B, XBP1, GADD45B, XRCC5, SPHK1, WNT5A, DAB2IP, PLAUR, EIF2AK4, GDF9, PIK3CA, TRAF3, AXL, RASA1, FGF18, NOX4, AJUBA	231	1166	19984
GOTERM_BP_ALL	GO:0001501~skeletal system development	13	5.17928	0.0380471	1.92906	1	0.301599	0.281833	0.550008	FOXC2, COL11A1, WNT5A, LTBP3, THBS1, MEX3C, FGF2, SMAD7, SKI, RAI1, MEIS1, PDGFC, FGF18	231	583	19984
GOTERM_MF_ALL	GO:0005509~calcium ion binding	17	6.77291	0.0155833	1.92757	0.999984	0.52167	0.520185		MCFD2, LRP1, GALNT3, NOTCH4, ANXA5, DYSF, TBC1D9, LTBP3, THBS1, FBLN2, AIF1, SYT8, MYL12A, ASPN, ZZEF1, CDH11, RAB11FIP3	224	730	18541
GOTERM_BP_ALL	GO:0019220~regulation of phosphate metabolic process	42	16.7331	5.18216e-05	1.92552	0.214954	0.00250555	0.00234134	2.63054	PPP1R15B, ARF1, CD40, LRP1, RAP1GDS1, LDLRAD4, THBS1, FGF2, AIF1, ADCY7, SH3RF1, ACTB, PKHD1, FXR1, MPRIP, STK38, PDGFC, PMEPA1, PTK2B, FAM83D, GIT1, WWTR1, XBP1, CDKN2B, GADD45B, XRCC5, SPHK1, WNT5A, DAB2IP, PLAUR, EIF2AK4, LEMD2, ZZEF1, SMAD7, GDF9, PIK3CA, TRAF3, AXL, RASA1, FGF18, NOX4, AJUBA	231	1887	19984
GOTERM_BP_ALL	GO:0008285~negative regulation of cell proliferation	17	6.77291	0.0156749	1.92498	1	0.165955	0.155079	0.809448	CDKN2B, WNT5A, TPM1, DAB2IP, LRRC32, THBS1, AIF1, ETV4, FGF2, SMAD7, SKI, CNN1, MEIS1, PKP2, HMOX1, NOX4, PTK2B	231	764	19984
GOTERM_CC_ALL	GO:0005768~endosome	22	8.76494	0.00534533	1.92409	0.963761	0.0645886	0.0592671		LRPAP1, ARF1, DAGLA, LRP1, SLC66A2, SPHK1, DYSF, LDLRAD4, SNX30, CTSS, RAB32, MYO1D, RABEP2, TRAF3, SNX15, PMEPA1, VAMP4, YKT6, FOLR1, RAB11FIP3, GIT1, PICALM	242	994	21038
GOTERM_BP_ALL	GO:0051174~regulation of phosphorus metabolic process	42	16.7331	5.50014e-05	1.92043	0.226526	0.00254259	0.00237595	2.62416	PPP1R15B, ARF1, CD40, LRP1, RAP1GDS1, LDLRAD4, THBS1, FGF2, AIF1, ADCY7, SH3RF1, ACTB, PKHD1, FXR1, MPRIP, STK38, PDGFC, PMEPA1, PTK2B, FAM83D, GIT1, WWTR1, XBP1, CDKN2B, GADD45B, XRCC5, SPHK1, WNT5A, DAB2IP, PLAUR, EIF2AK4, LEMD2, ZZEF1, SMAD7, GDF9, PIK3CA, TRAF3, AXL, RASA1, FGF18, NOX4, AJUBA	231	1892	19984
GOTERM_BP_ALL	GO:0006461~protein complex assembly	27	10.757	0.00176332	1.9193	0.999737	0.0331499	0.0309773	1.50896	FOXC2, ARF1, FBLIM1, RAP1GDS1, LDLRAD4, AIF1, FOXRED1, CAMSAP2, PSTPIP1, PDGFC, PMEPA1, PTK2B, NCAM1, GIT1, CBR4, SEC16B, TPM1, DAB2IP, TBCC, SSH1, SKI, RASA1, KCTD13, VAMP4, AJUBA, STX1A, PICALM	231	1217	19984
GOTERM_BP_ALL	GO:0070271~protein complex biogenesis	27	10.757	0.00176332	1.9193	0.999737	0.0331499	0.0309773	1.50896	FOXC2, ARF1, FBLIM1, RAP1GDS1, LDLRAD4, AIF1, FOXRED1, CAMSAP2, PSTPIP1, PDGFC, PMEPA1, PTK2B, NCAM1, GIT1, CBR4, SEC16B, TPM1, DAB2IP, TBCC, SSH1, SKI, RASA1, KCTD13, VAMP4, AJUBA, STX1A, PICALM	231	1217	19984
GOTERM_BP_ALL	GO:0010941~regulation of cell death	43	17.1315	4.48424e-05	1.91751	0.188944	0.00230076	0.00214997	2.66757	LRPAP1, FOXC2, MCFD2, CD40, LRP1, SERPINE1, MFF, THBS1, FGF2, AIF1, SH3RF1, ACTB, AURKA, PKHD1, CREB3L1, HMOX1, PTK2B, VPS54, NCAM1, SKIL, IVNS1ABP, XBP1, TLE1, TNFRSF12A, GADD45B, RHBDD1, SPHK1, WNT5A, ANXA5, CTRB1, SYVN1, DAB2IP, PLAUR, SSH1, UFM1, PIK3CA, ACOX2, TRAF3, AXL, RASA1, NOX4, ANP32B, PICALM	231	1940	19984
GOTERM_CC_ALL	GO:0005635~nuclear envelope	11	4.38247	0.0624923	1.91638	1	0.403483	0.37024		DNAJC2, TMX4, THAP7, DPY19L4, RNF180, RASA1, RTCB, LEMD3, LEMD2, STX1A, PTGS1	242	499	21038
GOTERM_BP_ALL	GO:0022407~regulation of cell-cell adhesion	12	4.78088	0.0497396	1.91537	1	0.3623	0.338555	0.47037	PKHD1, XBP1, FUT7, NOTCH4, WNT5A, PLAUR, LRRC32, AIF1, SH3RF1, ACTB, FSTL3, SMAD7	231	542	19984
GOTERM_BP_ALL	GO:0045937~positive regulation of phosphate metabolic process	28	11.1554	0.00149089	1.91184	0.999058	0.0297477	0.0277981	1.55599	PPP1R15B, CD40, LRP1, THBS1, FGF2, AIF1, ADCY7, SH3RF1, FXR1, MPRIP, PDGFC, PTK2B, XBP1, GADD45B, XRCC5, SPHK1, WNT5A, DAB2IP, PLAUR, EIF2AK4, GDF9, PIK3CA, TRAF3, AXL, RASA1, FGF18, NOX4, AJUBA	231	1267	19984
GOTERM_BP_ALL	GO:0010562~positive regulation of phosphorus metabolic process	28	11.1554	0.00149089	1.91184	0.999058	0.0297477	0.0277981	1.55599	PPP1R15B, CD40, LRP1, THBS1, FGF2, AIF1, ADCY7, SH3RF1, FXR1, MPRIP, PDGFC, PTK2B, XBP1, GADD45B, XRCC5, SPHK1, WNT5A, DAB2IP, PLAUR, EIF2AK4, GDF9, PIK3CA, TRAF3, AXL, RASA1, FGF18, NOX4, AJUBA	231	1267	19984
GOTERM_BP_ALL	GO:0003012~muscle system process	10	3.98406	0.0794793	1.90973	1	0.482123	0.450525	0.346281	PIK3CA, CALD1, SPHK1, TPM1, RAP1GDS1, PKP2, VPS54, AIF1, PTGS1, SMAD7	231	453	19984
GOTERM_CC_ALL	GO:0099512~supramolecular fiber	23	9.16335	0.00473395	1.90245	0.94699	0.0610482	0.0560184		ARF1, MAP1S, COL11A1, ANXA5, TPM1, DYSF, SHROOM1, AIF1, CASC1, ACTB, MYL12A, ACTG1, AURKA, CAMSAP2, FXR1, MFAP4, PSTPIP1, TUBB6, CALD1, DPYSL3, PKP2, PDLIM7, RHOQ	242	1051	21038
GOTERM_BP_ALL	GO:0051241~negative regulation of multicellular organismal process	32	12.749	0.000667574	1.90134	0.955781	0.0165793	0.0154927	1.80987	LRPAP1, FOXC2, LRP1, SERPINE1, TNFRSF11B, LTBP3, LDLRAD4, LRRC32, THBS1, FGF2, ADCY7, FSTL3, DGUOK, RAI1, CREB3L1, DPYSL3, HMOX1, PTK2B, RAB11FIP3, GIT1, CDKN2B, SMURF1, WNT5A, ANXA5, DAB2IP, EIF2AK4, ETV4, ASPN, SMAD7, SKI, MEIS1, AXL	231	1456	19984
GOTERM_BP_ALL	GO:0043065~positive regulation of apoptotic process	15	5.9761	0.0270637	1.89994	1	0.24728	0.231074	0.636249	XBP1, CD40, TNFRSF12A, GADD45B, ANXA5, CTRB1, WNT5A, DAB2IP, PLAUR, MFF, THBS1, HMOX1, NOX4, ANP32B, SKIL	231	683	19984
GOTERM_BP_ALL	GO:0007409~axonogenesis	11	4.38247	0.0666257	1.89189	1	0.436291	0.407697	0.389662	LRP1, TNFRSF12A, SMURF1, MAP1S, WNT5A, CDH11, NCAM1, SKIL, ETV4, ACTB, PICALM	231	503	19984
GOTERM_BP_ALL	GO:0080134~regulation of response to stress	37	14.741	0.000247616	1.88844	0.685418	0.00775919	0.00725066	2.13962	FOXC2, PPP1R15B, CD40, LRP1, CEBPG, SERPINE1, MILL2, THBS1, FGF2, ADCY7, SH3RF1, ACTB, CTSS, ACTG1, FXR1, FUT8, FUT7, CREB3L1, PTK2B, KMT5A, SKIL, USP25, XBP1, TNFRSF12A, GADD45B, YTHDF3, XRCC5, SPHK1, WNT5A, ANXA5, SYVN1, DAB2IP, PLAUR, EIF2AK4, ACOX2, TRAF3, AJUBA	231	1695	19984
GOTERM_CC_ALL	GO:0099081~supramolecular polymer	23	9.16335	0.00526098	1.88808	0.961808	0.0645886	0.0592671		ARF1, MAP1S, COL11A1, ANXA5, TPM1, DYSF, SHROOM1, AIF1, CASC1, ACTB, MYL12A, ACTG1, AURKA, CAMSAP2, FXR1, MFAP4, PSTPIP1, TUBB6, CALD1, DPYSL3, PKP2, PDLIM7, RHOQ	242	1059	21038
GOTERM_BP_ALL	GO:0022412~cellular process involved in reproduction in multicellular organism	12	4.78088	0.0542641	1.88751	1	0.385044	0.359809	0.443928	ZMYND15, GDF9, PYGO2, RHBDD1, VPS54, PTK2B, TDRD7, SPACA6, FOLR1, AFF4, IQCG, AURKA	231	550	19984
GOTERM_BP_ALL	GO:0034622~cellular macromolecular complex assembly	26	10.3586	0.00275946	1.88698	0.999998	0.0473589	0.0442551	1.35404	ISY1, ARF1, RAP1GDS1, LDLRAD4, AIF1, FOXRED1, CAMSAP2, PSTPIP1, PDGFC, PMEPA1, PTK2B, GIT1, YTHDF3, XRCC5, H2BC3, TPM1, ATRX, TBCC, RPSA, SSH1, RASA1, ANP32B, VAMP4, RSL24D1, STX1A, PICALM	231	1192	19984
GOTERM_CC_ALL	GO:0099080~supramolecular complex	23	9.16335	0.00537683	1.8863	0.964465	0.0645886	0.0592671		ARF1, MAP1S, COL11A1, ANXA5, TPM1, DYSF, SHROOM1, AIF1, CASC1, ACTB, MYL12A, ACTG1, AURKA, CAMSAP2, FXR1, MFAP4, PSTPIP1, TUBB6, CALD1, DPYSL3, PKP2, PDLIM7, RHOQ	242	1060	21038
GOTERM_CC_ALL	GO:0098793~presynapse	17	6.77291	0.0189284	1.88505	0.999993	0.165024	0.151427		XBP1, GUCY1B1, SPHK1, ANXA5, MFF, SYT8, ACTB, ZZEF1, ACTG1, FXR1, PTK2B, NCAM1, VAMP4, GIT1, STX1A, PICALM, POLG	242	784	21038
GOTERM_BP_ALL	GO:0043068~positive regulation of programmed cell death	15	5.9761	0.0290354	1.8834	1	0.254909	0.238202	0.623054	XBP1, CD40, TNFRSF12A, GADD45B, ANXA5, CTRB1, WNT5A, DAB2IP, PLAUR, MFF, THBS1, HMOX1, NOX4, ANP32B, SKIL	231	689	19984
GOTERM_BP_ALL	GO:0070201~regulation of establishment of protein localization	15	5.9761	0.0290354	1.8834	1	0.254909	0.238202	0.623054	WWTR1, SEC16B, ARF1, XBP1, LRP1, TOMT, ANXA5, RAP1GDS1, MFF, TBC1D1, UFM1, ANP32B, VAMP4, RAB11FIP3, PICALM	231	689	19984
GOTERM_BP_ALL	GO:0048699~generation of neurons	40	15.9363	0.000134403	1.88272	0.466183	0.0047009	0.00439281	2.35726	ARF1, DAGLA, LRP1, TOMT, FGF2, SH3RF1, ACTB, AURKA, CAMSAP2, DGUOK, DPYSL3, PTK2B, VPS54, TSPAN2, NCAM1, MAPK6, SKIL, GIT1, XBP1, CDKN2B, TNFRSF12A, XRCC5, SMURF1, MAP1S, SPHK1, WNT5A, DAB2IP, EIF2AK4, CIP2A, ETV4, ZZEF1, SKI, MEIS1, RHEB, AXL, CDH11, BHLHE40, POMK, FOLR1, PICALM	231	1838	19984
GOTERM_BP_ALL	GO:0016192~vesicle-mediated transport	37	14.741	0.000265007	1.88178	0.709963	0.00808704	0.00755703	2.12165	LRPAP1, ARF1, MCFD2, LRP1, SLC66A2, SERPINE1, DYSF, MFF, SNX30, THBS1, AIF1, ACTB, ACTG1, PSTPIP1, GM45785, HMOX1, VPS54, NCAM1, RAB11FIP3, YKT6, GIT1, SEC16B, ARL11, SPHK1, WNT5A, GTF2H2, SYT8, RAB32, ARL4C, MYO1D, PIK3CA, RABEP2, AXL, VAMP4, RHOQ, STX1A, PICALM	231	1701	19984
GOTERM_BP_ALL	GO:0060322~head development	20	7.96813	0.0103088	1.87863	1	0.123736	0.115627	0.936941	LRP1, XRCC5, MAP1S, SPHK1, WNT5A, ATRX, DAB2IP, AIF1, FGF2, SKI, MYO1D, PYGO2, UFM1, MEIS1, AXL, POMK, NCAM1, TSPAN2, ANP32B, GIT1	231	921	19984
GOTERM_BP_ALL	GO:1901699~cellular response to nitrogen compound	19	7.56972	0.0127106	1.87852	1	0.143982	0.134546	0.87113	FOXC2, XBP1, GUCY1B1, LRP1, ANXA5, RAP1GDS1, ATRX, THBS1, AIF1, ACTB, SSH1, FUT7, PIK3CA, PDGFC, NOX4, FOLR1, LY6F, RHOQ, BCAR1	231	875	19984
GOTERM_BP_ALL	GO:0050793~regulation of developmental process	68	27.0916	1.60066e-07	1.87827	0.00074723	2.49116e-05	2.3279e-05	4.63304	CD40, ARF1, SERPINE1, LDLRAD4, FGF2, SH3RF1, HK2, ACTB, CREB3L1, DPYSL3, JUNB, TEAD4, TNFRSF12A, SPHK1, WNT5A, TPM1, CIP2A, ETV4, ASPN, PYGO2, PIK3CA, PKP2, TRIM16, RHOQ, FOXC2, LRP1, FBLIM1, NOTCH4, TNFRSF11B, LTBP3, MFF, THBS1, MYL12A, AURKA, CAMSAP2, FSTL3, PKHD1, RAI1, DGUOK, FOXS1, HMOX1, PTK2B, NCAM1, MAPK6, SKIL, PDLIM7, WWTR1, XBP1, CDKN2B, YTHDF3, SMURF1, BICRAL, XRCC5, DAB2IP, EIF2AK4, …	231	3132	19984
GOTERM_CC_ALL	GO:0030133~transport vesicle	10	3.98406	0.087125	1.87358	1	0.494774	0.454009		SEC16B, SPHK1, DPYSL3, ANXA5, SSPN, VAMP4, MFF, SYT8, STX1A, PICALM	242	464	21038
GOTERM_BP_ALL	GO:0070997~neuron death	10	3.98406	0.0872102	1.87253	1	0.518046	0.484094	0.31507	PIK3CA, LRP1, AXL, RASA1, WNT5A, HMOX1, VPS54, PTK2B, PICALM, SSH1	231	462	19984
GOTERM_BP_ALL	GO:0009888~tissue development	49	19.5219	1.97921e-05	1.87154	0.0882871	0.00132013	0.00123361	2.90882	SERPINE1, DYSF, LDLRAD4, FGF2, ACTB, ACTG1, BASP1, JUNB, WNT5A, ATRX, TPM1, PLAUR, RPSA, LEMD3, LEMD2, ETV4, ASPN, PIK3CA, PKP2, TRIM16, AJUBA, CREB5, FOXC2, TOMT, COL11A1, NOTCH4, NPRL3, LTBP3, THBS1, PTGS1, PKHD1, PTK2B, VPS54, NCAM1, FAM83D, SKIL, WWTR1, XBP1, DAB2IP, TDRD7, MEX3C, SMAD7, SKI, MEIS1, RHEB, FGF18, MAFF, NOX4, FOLR1	231	2265	19984
GOTERM_CC_ALL	GO:0044456~synapse part	29	11.5538	0.00168851	1.87024	0.648685	0.0337157	0.0309379		ARF1, DAGLA, GUCY1B1, MFF, ACTB, ACTG1, AURKA, FXR1, ADGRA1, CALD1, PCBP1, PTK2B, BAALC, NCAM1, RAB11FIP3, GIT1, POLG, XBP1, SPHK1, WNT5A, ANXA5, RPSA, SYT8, ZZEF1, RHEB, SSPN, VAMP4, STX1A, PICALM	242	1348	21038
GOTERM_MF_ALL	GO:0001228~transcriptional activator activity, RNA polymerase II transcription regulatory region sequence-specific binding	12	4.78088	0.0580888	1.86354	1	0.809908	0.807604		TEAD4, FOXC2, MEIS1, CREB3L1, CEBPG, MAFF, ZFP267, ETV4, JUNB, ZBED4, ELK3, CREB5	224	533	18541
GOTERM_BP_ALL	GO:0097190~apoptotic signaling pathway	14	5.57769	0.0388023	1.86045	1	0.303464	0.283575	0.547331	IVNS1ABP, XBP1, DYRK2, TNFRSF12A, SERPINE1, DAB2IP, PLAUR, SYVN1, MFF, THBS1, SH3RF1, CREB3L1, HMOX1, SKIL	231	651	19984
GOTERM_BP_ALL	GO:0010975~regulation of neuron projection development	14	5.57769	0.0388023	1.86045	1	0.303464	0.283575	0.547331	ARF1, LRP1, TNFRSF12A, SMURF1, SPHK1, WNT5A, DAB2IP, CAMSAP2, DGUOK, DPYSL3, PTK2B, MAPK6, SKIL, PICALM	231	651	19984
GOTERM_BP_ALL	GO:0090087~regulation of peptide transport	15	5.9761	0.0317333	1.85912	1	0.269387	0.251732	0.599062	WWTR1, SEC16B, ARF1, XBP1, LRP1, TOMT, ANXA5, RAP1GDS1, MFF, TBC1D1, UFM1, ANP32B, VAMP4, RAB11FIP3, PICALM	231	698	19984
GOTERM_BP_ALL	GO:1902589~single-organism organelle organization	42	16.7331	0.000121401	1.85286	0.432762	0.00446316	0.00417065	2.3798	ARF1, ZWILCH, RAP1GDS1, DYSF, MFF, SNX30, AIF1, ACTB, HK2, ACTG1, AURKA, CAMSAP2, PKHD1, CNN1, PSTPIP1, MPRIP, CALD1, DPYSL3, PTK2B, VPS54, GIT1, PDLIM7, WWTR1, SMURF1, SPHK1, TPM1, ATRX, SHROOM1, IQCG, SSH1, MYO1D, UFM1, PIK3CA, RASA1, KCTD13, PKP2, NOX4, VAMP4, RHOQ, STX1A, BCAR1, PICALM	231	1961	19984
GOTERM_MF_ALL	GO:0019901~protein kinase binding	18	7.17131	0.0177385	1.85081	0.999997	0.523561	0.522072		XBP1, CDKN2B, ANXA5, DAB2IP, ACTB, AURKA, SKI, RHEB, TRAF3, RASA1, STK38, PKP2, NOX4, PTK2B, FAM83D, MAPK6, GIT1, BCAR1	224	805	18541
GOTERM_BP_ALL	GO:0043933~macromolecular complex subunit organization	42	16.7331	0.000128297	1.84815	0.450742	0.00456784	0.00426847	2.36973	ISY1, FOXC2, ARF1, FBLIM1, COL11A1, CEBPG, RAP1GDS1, DYSF, LDLRAD4, AIF1, FOXRED1, LOXL1, CAMSAP2, PSTPIP1, PDGFC, PMEPA1, PTK2B, NCAM1, GIT1, CBR4, SEC16B, YTHDF3, XRCC5, MAP1S, H2BC3, TPM1, ATRX, DAB2IP, TBCC, RPSA, TDRD7, SSH1, SKI, PIK3CA, RASA1, KCTD13, ANP32B, VAMP4, AJUBA, RSL24D1, STX1A, PICALM	231	1966	19984
GOTERM_BP_ALL	GO:0006954~inflammatory response	16	6.3745	0.0270427	1.84803	1	0.24728	0.231074	0.636249	CD40, SPHK1, SERPINE1, WNT5A, RAP1GDS1, DAB2IP, THBS1, AIF1, ADCY7, CTSS, PTGS1, PSTPIP1, FUT7, AXL, HMOX1, TSPAN2	231	749	19984
GOTERM_BP_ALL	GO:0071310~cellular response to organic substance	62	24.7012	1.45251e-06	1.84255	0.00676027	0.000169544	0.000158432	3.80016	CD40, UBXN2A, SERPINE1, LDLRAD4, LRRC32, FGF2, HK2, ACTB, CTSS, ACTG1, CREB3L1, DPYSL3, PMEPA1, GIT1, POLG, SPHK1, WNT5A, ANXA5, LEMD3, LEMD2, ASPN, TBC1D1, PIK3CA, TRAF3, RASA1, VAMP4, RHOQ, FOXC2, LRP1, RAP1GDS1, LTBP3, THBS1, AIF1, ADCY7, FSTL3, FUT8, FUT7, TMEM204, PDGFC, PTK2B, VPS54, SKIL, USP25, XBP1, CDKN2B, YTHDF3, SMURF1, XRCC5, RHBDD1, DAB2IP, EIF2AK4, SSH1, SMAD7, SKI, GDF9, UFM1, GJB…	231	2911	19984
GOTERM_BP_ALL	GO:0051129~negative regulation of cellular component organization	19	7.56972	0.0153636	1.84066	1	0.1634	0.152691	0.816185	LRPAP1, LRP1, XRCC5, ZWILCH, WNT5A, TPM1, ATRX, DYSF, LDLRAD4, CAMSAP2, SSH1, DGUOK, PIK3CA, THAP7, DPYSL3, PMEPA1, RHOQ, BCAR1, PICALM	231	893	19984
GOTERM_BP_ALL	GO:0098602~single organism cell adhesion	16	6.3745	0.0275614	1.84066	1	0.251336	0.234864	0.629184	XBP1, NOTCH4, WNT5A, PLAUR, LRRC32, THBS1, AIF1, SH3RF1, ACTB, FSTL3, SMAD7, FUT7, AXL, PKP2, NCAM1, BCAR1	231	752	19984
GOTERM_CC_ALL	GO:0099503~secretory vesicle	16	6.3745	0.028065	1.83987	1	0.222721	0.20437		LRP1, SPHK1, SERPINE1, ANXA5, MFF, THBS1, SYT8, LOXL1, FSTL3, DPYSL3, GARS, SPACA6, VAMP4, SKIL, STX1A, PICALM	242	756	21038
GOTERM_MF_ALL	GO:0019900~kinase binding	20	7.96813	0.0125704	1.83938	0.999861	0.465106	0.463783		XBP1, CDKN2B, ANXA5, DAB2IP, SH3RF1, ACTB, AURKA, SKI, RHEB, TRAF3, RASA1, STK38, PKP2, NOX4, PTK2B, FAM83D, MAPK6, GIT1, STX1A, BCAR1	224	900	18541
GOTERM_CC_ALL	GO:0043025~neuronal cell body	17	6.77291	0.023266	1.83815	1	0.192022	0.176201		CD40, LRP1, SMURF1, MAP1S, ANXA5, DAB2IP, RPSA, AIF1, AURKA, FXR1, MYO1D, RHEB, CALD1, PTK2B, NCAM1, YKT6, PICALM	242	804	21038
GOTERM_BP_ALL	GO:0045595~regulation of cell differentiation	47	18.7251	4.94997e-05	1.83733	0.206395	0.00245655	0.00229555	2.63911	ARF1, LRP1, NOTCH4, SERPINE1, TNFRSF11B, LTBP3, LDLRAD4, FGF2, SH3RF1, ACTB, AURKA, FSTL3, CAMSAP2, DGUOK, DPYSL3, PTK2B, MAPK6, SKIL, JUNB, PDLIM7, WWTR1, XBP1, CDKN2B, TNFRSF12A, XRCC5, SMURF1, BICRAL, SPHK1, WNT5A, DAB2IP, EIF2AK4, CIP2A, MEX3C, ETV4, SMAD7, SKI, MEIS1, RHEB, AXL, FGF18, BHLHE40, MAFF, PKP2, TRIM16, ANP32B, BCAR1, PICALM	231	2213	19984
GOTERM_BP_ALL	GO:0032269~negative regulation of cellular protein metabolic process	26	10.3586	0.00392974	1.83615	1	0.0602088	0.0562628	1.24978	PPP1R15B, LRP1, SERPINE1, DYSF, LDLRAD4, THBS1, SH3RF1, ACTB, FXR1, MPRIP, STK38, PMEPA1, IVNS1ABP, WWTR1, XBP1, GADD45B, YTHDF3, DAB2IP, PLAUR, EIF2AK4, LEMD2, SMAD7, THAP7, CNOT8, AJUBA, PICALM	231	1225	19984
GOTERM_BP_ALL	GO:0072594~establishment of protein localization to organelle	10	3.98406	0.0970536	1.82898	1	0.558064	0.521489	0.282755	WWTR1, XBP1, UFM1, LRP1, SMURF1, PMPCB, VPS54, MFF, FOLR1, HK2	231	473	19984
GOTERM_CC_ALL	GO:0045202~synapse	37	14.741	0.000472039	1.82863	0.253427	0.0108219	0.00993031		ARF1, DAGLA, GUCY1B1, MFF, ACTB, ACTG1, AURKA, FXR1, ADGRA1, CALD1, PCBP1, STK38, DPYSL3, STK38L, PTK2B, BAALC, NCAM1, RAB11FIP3, GIT1, POLG, XBP1, MAP1S, SPHK1, WNT5A, ANXA5, RPSA, SYT8, ZZEF1, SSH1, RHEB, CDH11, SSPN, VAMP4, STX1A, LY6F, BCAR1, PICALM	242	1759	21038
GOTERM_BP_ALL	GO:0040011~locomotion	44	17.5299	0.000106138	1.82828	0.390851	0.00409076	0.00382266	2.41763	FOXC2, CD40, LRP1, SERPINE1, DYSF, LDLRAD4, THBS1, FGF2, AIF1, SH3RF1, ACTB, ACTG1, FUT8, FUT7, DPYSL3, PDGFC, HMOX1, PTK2B, NCAM1, FAM83D, XBP1, TNFRSF12A, YTHDF3, SPHK1, WNT5A, ANXA5, TPM1, DAB2IP, LEMD3, ETV4, IQCG, SSH1, PIK3CA, AXL, CDH11, FGF18, KCTD13, POMK, PKP2, NOX4, FOLR1, AJUBA, RHOQ, BCAR1	231	2082	19984
GOTERM_BP_ALL	GO:0048812~neuron projection morphogenesis	15	5.9761	0.0360817	1.82512	1	0.291463	0.272361	0.564856	LRP1, TNFRSF12A, SMURF1, MAP1S, WNT5A, DAB2IP, EIF2AK4, ETV4, ACTB, AURKA, CDH11, VPS54, NCAM1, SKIL, PICALM	231	711	19984
GOTERM_BP_ALL	GO:0008283~cell proliferation	46	18.3267	7.26094e-05	1.82462	0.287587	0.0032287	0.00301709	2.52041	FOXC2, CD40, DAGLA, LRP1, ODC1, SERPINE1, DYSF, LTBP3, LRRC32, THBS1, FGF2, AIF1, SH3RF1, ACTB, PKHD1, CNN1, PDGFC, HMOX1, PTK2B, NCAM1, FAM83D, JUNB, WWTR1, XBP1, CDKN2B, XRCC5, BICRAL, SPHK1, WNT5A, TPM1, DAB2IP, CIP2A, ETV4, ZZEF1, SMAD7, SKI, GDF9, PYGO2, MEIS1, PIK3CA, RASA1, FGF18, PKP2, NOX4, ANP32B, CNOT8	231	2181	19984
GOTERM_BP_ALL	GO:0031401~positive regulation of protein modification process	29	11.5538	0.00236123	1.82459	0.999984	0.0417598	0.0390229	1.40868	PPP1R15B, CD40, LRP1, RNF180, THBS1, FGF2, AIF1, SH3RF1, FXR1, MPRIP, PDGFC, PTK2B, XBP1, GADD45B, XRCC5, SMURF1, SPHK1, WNT5A, DAB2IP, PLAUR, EIF2AK4, SMAD7, GDF9, PIK3CA, TRAF3, RASA1, FGF18, NOX4, AJUBA	231	1375	19984
GOTERM_CC_ALL	GO:0099513~polymeric cytoskeletal fiber	17	6.77291	0.0249488	1.82454	1	0.203201	0.186459		MAP1S, TPM1, DYSF, SHROOM1, AIF1, CASC1, ACTB, ACTG1, AURKA, CAMSAP2, PSTPIP1, TUBB6, CALD1, DPYSL3, PKP2, PDLIM7, RHOQ	242	810	21038
GOTERM_BP_ALL	GO:0043067~regulation of programmed cell death	37	14.741	0.000483286	1.82284	0.895387	0.0134423	0.0125613	1.90096	FOXC2, CD40, LRP1, SERPINE1, MFF, THBS1, FGF2, AIF1, SH3RF1, ACTB, AURKA, PKHD1, CREB3L1, HMOX1, PTK2B, VPS54, SKIL, IVNS1ABP, XBP1, TLE1, TNFRSF12A, GADD45B, RHBDD1, SPHK1, WNT5A, ANXA5, CTRB1, SYVN1, DAB2IP, PLAUR, UFM1, PIK3CA, TRAF3, AXL, RASA1, NOX4, ANP32B	231	1756	19984
GOTERM_BP_ALL	GO:0002521~leukocyte differentiation	15	5.9761	0.0363573	1.82256	1	0.293182	0.273967	0.562301	XBP1, L3MBTL3, CEBPG, SYVN1, TNFRSF11B, SH3RF1, ACTB, FSTL3, SMAD7, FUT7, AXL, VPS54, PTK2B, TSPAN2, JUNB	231	712	19984
GOTERM_BP_ALL	GO:0031344~regulation of cell projection organization	18	7.17131	0.0204886	1.82128	1	0.199294	0.186233	0.729944	ARF1, LRP1, TNFRSF12A, SMURF1, SPHK1, WNT5A, DAB2IP, DEF8, CAMSAP2, FXR1, DGUOK, RABEP2, DPYSL3, PTK2B, MAPK6, SKIL, RHOQ, PICALM	231	855	19984
GOTERM_BP_ALL	GO:0016337~single organismal cell-cell adhesion	14	5.57769	0.0446722	1.82128	1	0.338046	0.315891	0.500462	XBP1, NOTCH4, WNT5A, PLAUR, LRRC32, THBS1, AIF1, SH3RF1, ACTB, FSTL3, SMAD7, FUT7, PKP2, NCAM1	231	665	19984
GOTERM_BP_ALL	GO:0051128~regulation of cellular component organization	64	25.498	1.39838e-06	1.81889	0.00650917	0.000167411	0.000156439	3.80565	ARF1, ZWILCH, SERPINE1, DYSF, LDLRAD4, HK2, ACTB, ACTG1, DPYSL3, PMEPA1, MPV17, GIT1, TNFRSF12A, MAP1S, SPHK1, WNT5A, ATRX, TPM1, PLAUR, LEMD3, DNAJC2, PYGO2, PIK3CA, RABEP2, THAP7, RASA1, PKP2, VAMP4, AJUBA, RHOQ, STX1A, FOXC2, LRPAP1, L3MBTL3, LRP1, FBLIM1, NPRL3, RAP1GDS1, MFF, SNX30, MYL12A, AURKA, CAMSAP2, PKHD1, FXR1, DGUOK, PTK2B, STK38L, NCAM1, MAPK6, SKIL, XBP1, SMURF1, XRCC5, DAB2IP, GT…	231	3044	19984
GOTERM_BP_ALL	GO:0032990~cell part morphogenesis	16	6.3745	0.0301287	1.81889	1	0.26147	0.244333	0.612017	LRP1, TNFRSF12A, SMURF1, MAP1S, WNT5A, DAB2IP, EIF2AK4, MFF, ETV4, ACTB, AURKA, CDH11, VPS54, NCAM1, SKIL, PICALM	231	761	19984
GOTERM_BP_ALL	GO:0033554~cellular response to stress	45	17.9283	9.94407e-05	1.81661	0.371495	0.00399545	0.0037336	2.42787	PPP1R15B, SMARCAL1, GUCY1B1, DYRK2, LRP1, CEBPG, NPRL3, DYSF, MILL2, THBS1, AIF1, SH3RF1, ACTB, HK2, FXR1, FUT8, CREB3L1, HMOX1, PTK2B, KMT5A, MPV17, SKIL, POLG, USP25, XBP1, CDKN2B, GADD45B, XRCC5, SMURF1, RHBDD1, SPHK1, WNT5A, TPM1, ATRX, SYVN1, DAB2IP, GTF2H2, EIF2AK4, UFM1, PIK3CA, TRAF3, AXL, FOLR1, AJUBA, BCAR1	231	2143	19984
GOTERM_BP_ALL	GO:0051240~positive regulation of multicellular organismal process	45	17.9283	9.94407e-05	1.81661	0.371495	0.00399545	0.0037336	2.42787	FOXC2, ARF1, CD40, LRP1, NOTCH4, CEBPG, SERPINE1, LTBP3, THBS1, FGF2, AIF1, ACTB, HK2, AURKA, PTGS1, FOXS1, CREB3L1, DPYSL3, HMOX1, PTK2B, NCAM1, MAPK6, SKIL, PDLIM7, TEAD4, WWTR1, XBP1, TNFRSF12A, XRCC5, SMURF1, BICRAL, SPHK1, WNT5A, TPM1, DAB2IP, CIP2A, DEF8, ETV4, SMAD7, RHEB, AXL, FGF18, TRIM16, BCAR1, PICALM	231	2143	19984
GOTERM_BP_ALL	GO:0006928~movement of cell or subcellular component	48	19.1235	5.33514e-05	1.81571	0.220543	0.00250555	0.00234134	2.63054	FOXC2, CD40, LRP1, SERPINE1, DYSF, LDLRAD4, THBS1, CASC1, FGF2, AIF1, SH3RF1, ACTB, ACTG1, PKHD1, FUT8, FUT7, DPYSL3, PDGFC, HMOX1, PTK2B, NCAM1, FAM83D, XBP1, TNFRSF12A, YTHDF3, SPHK1, WNT5A, ANXA5, TPM1, DAB2IP, LEMD3, ETV4, IQCG, SSH1, MYO1D, PIK3CA, AXL, CDH11, FGF18, KCTD13, POMK, PKP2, NOX4, FOLR1, AJUBA, RHOQ, BCAR1, CHST3	231	2287	19984
GOTERM_BP_ALL	GO:0034248~regulation of cellular amide metabolic process	12	4.78088	0.0678637	1.81491	1	0.440077	0.411235	0.38591	FXR1, DNAJC2, PPP1R15B, TRMT10C, YTHDF3, SPHK1, PTK2B, EIF2AK4, CNOT8, THBS1, AJUBA, PICALM	231	572	19984
GOTERM_BP_ALL	GO:0051239~regulation of multicellular organismal process	76	30.2789	8.86218e-08	1.81025	0.000413778	1.6551e-05	1.54663e-05	4.81061	CD40, ARF1, SERPINE1, LDLRAD4, LRRC32, FGF2, SH3RF1, HK2, ACTB, CTSS, CREB3L1, DPYSL3, GIT1, TEAD4, TNFRSF12A, SPHK1, WNT5A, ANXA5, TPM1, PLAUR, CIP2A, ETV4, ASPN, PYGO2, PIK3CA, TRAF3, PKP2, TRIM16, FOXC2, LRPAP1, LRP1, NOTCH4, CEBPG, TNFRSF11B, LTBP3, THBS1, AIF1, ADCY7, AURKA, PTGS1, CAMSAP2, FSTL3, PKHD1, RAI1, DGUOK, FOXS1, CALD1, HMOX1, PTK2B, NCAM1, MAPK6, SKIL, RAB11FIP3, PDLIM7, WWTR1, X…	231	3632	19984
GOTERM_BP_ALL	GO:0051248~negative regulation of protein metabolic process	27	10.757	0.00403163	1.80509	1	0.0607216	0.056742	1.2461	PPP1R15B, LRP1, SERPINE1, DYSF, LDLRAD4, THBS1, SH3RF1, ACTB, FXR1, MPRIP, STK38, PMEPA1, IVNS1ABP, USP25, WWTR1, XBP1, GADD45B, YTHDF3, DAB2IP, PLAUR, EIF2AK4, LEMD2, SMAD7, THAP7, CNOT8, AJUBA, PICALM	231	1294	19984
GOTERM_BP_ALL	GO:0019941~modification-dependent protein catabolic process	14	5.57769	0.0477177	1.80231	1	0.35141	0.328379	0.483624	WWTR1, USP25, XBP1, PSMD12, UBXN2A, SMURF1, RNF180, SYVN1, SH3RF1, SMAD7, AURKA, PCYOX1L, KCTD13, PTK2B	231	672	19984
GOTERM_BP_ALL	GO:0072657~protein localization to membrane	13	5.17928	0.0584699	1.79943	1	0.400177	0.37395	0.427187	LRP1, MFF, ACTB, MYL12A, SSH1, RAB32, PKP2, VAMP4, FOLR1, GIT1, STX1A, RHOQ, PICALM	231	625	19984
GOTERM_BP_ALL	GO:0051345~positive regulation of hydrolase activity	13	5.17928	0.0584699	1.79943	1	0.400177	0.37395	0.427187	PPP1R15B, CD40, WNT5A, TPM1, RAP1GDS1, TBC1D9, GTF2H2, FGF2, TBC1D1, RASA1, PTK2B, ANP32B, PICALM	231	625	19984
GOTERM_BP_ALL	GO:0042981~regulation of apoptotic process	36	14.3426	0.000748079	1.79919	0.969646	0.0182868	0.0170883	1.7673	FOXC2, CD40, LRP1, SERPINE1, MFF, THBS1, AIF1, SH3RF1, ACTB, AURKA, PKHD1, CREB3L1, HMOX1, PTK2B, VPS54, SKIL, IVNS1ABP, XBP1, TLE1, TNFRSF12A, GADD45B, RHBDD1, SPHK1, WNT5A, ANXA5, CTRB1, SYVN1, DAB2IP, PLAUR, UFM1, PIK3CA, TRAF3, AXL, RASA1, NOX4, ANP32B	231	1731	19984
GOTERM_BP_ALL	GO:2000026~regulation of multicellular organismal development	51	20.3187	3.62863e-05	1.7979	0.15588	0.00197001	0.0018409	2.73497	CD40, ARF1, SERPINE1, LDLRAD4, FGF2, SH3RF1, HK2, ACTB, CREB3L1, DPYSL3, TNFRSF12A, SPHK1, WNT5A, CIP2A, ETV4, ASPN, PYGO2, TRIM16, FOXC2, LRP1, NOTCH4, TNFRSF11B, LTBP3, THBS1, CAMSAP2, FSTL3, PKHD1, DGUOK, HMOX1, PTK2B, NCAM1, MAPK6, SKIL, WWTR1, XBP1, CDKN2B, YTHDF3, SMURF1, XRCC5, DAB2IP, EIF2AK4, SMAD7, SKI, GDF9, MEIS1, RHEB, AXL, BHLHE40, FGF18, MAFF, PICALM	231	2454	19984
GOTERM_BP_ALL	GO:1903827~regulation of cellular protein localization	13	5.17928	0.059082	1.79655	1	0.402398	0.376025	0.424783	WWTR1, SEC16B, XBP1, LRP1, WNT5A, MFF, ACTB, SSH1, UFM1, ANP32B, VAMP4, RHOQ, PICALM	231	626	19984
GOTERM_BP_ALL	GO:0022008~neurogenesis	41	16.3347	0.000291967	1.79501	0.744284	0.00873843	0.00816572	2.08801	ARF1, DAGLA, LRP1, TOMT, FGF2, SH3RF1, ACTB, AURKA, CAMSAP2, DGUOK, DPYSL3, PTK2B, VPS54, TSPAN2, NCAM1, MAPK6, SKIL, GIT1, XBP1, CDKN2B, TNFRSF12A, XRCC5, SMURF1, MAP1S, SPHK1, WNT5A, DAB2IP, EIF2AK4, CIP2A, LEMD2, ETV4, ZZEF1, SKI, MEIS1, RHEB, AXL, CDH11, BHLHE40, POMK, FOLR1, PICALM	231	1976	19984
GOTERM_BP_ALL	GO:1902531~regulation of intracellular signal transduction	39	15.5378	0.00043995	1.79369	0.871909	0.0125252	0.0117043	1.93166	CD40, DYRK2, LRP1, NPRL3, RAP1GDS1, ARHGAP19, THBS1, FGF2, SH3RF1, PKHD1, CREB3L1, STK38, PDGFC, PTK2B, NCAM1, KMT5A, FAM83D, SKIL, GIT1, IVNS1ABP, XBP1, TLE1, GADD45B, SPHK1, WNT5A, SYVN1, DAB2IP, PLAUR, LEMD3, LEMD2, PIK3CA, TRAF3, RHEB, AXL, RASA1, FGF18, KCTD13, NOX4, AJUBA	231	1881	19984
GOTERM_MF_ALL	GO:0032403~protein complex binding	17	6.77291	0.0281382	1.79252	1	0.638101	0.636286		MAP1S, TPM1, ITGAE, SHROOM1, THBS1, AIF1, FGF2, ASPN, CTSS, FSTL3, SMAD7, RAB32, MYO1D, PSTPIP1, MPRIP, PKP2, AJUBA	224	785	18541
GOTERM_BP_ALL	GO:0043086~negative regulation of catalytic activity	15	5.9761	0.0414031	1.78988	1	0.31847	0.297597	0.526371	GPSM1, WWTR1, GADD45B, SERPINE1, RAP1GDS1, DAB2IP, PLAUR, THBS1, SH3RF1, ACTB, SMAD7, MPRIP, STK38, AJUBA, PICALM	231	725	19984
GOTERM_BP_ALL	GO:0048729~tissue morphogenesis	15	5.9761	0.0417817	1.78741	1	0.320853	0.299825	0.523132	FOXC2, COL11A1, NOTCH4, WNT5A, TPM1, ETV4, FGF2, ACTB, ACTG1, SMAD7, SKI, PKHD1, PKP2, FOLR1, AJUBA	231	726	19984
GOTERM_BP_ALL	GO:0001817~regulation of cytokine production	17	6.77291	0.0290416	1.78698	1	0.254909	0.238202	0.623054	XBP1, CD40, LRP1, SPHK1, CEBPG, SERPINE1, WNT5A, LRRC32, THBS1, AIF1, ADCY7, SMAD7, TRAF3, AXL, HMOX1, TRIM16, GIT1	231	823	19984
GOTERM_BP_ALL	GO:0051338~regulation of transferase activity	19	7.56972	0.0204865	1.78276	1	0.199294	0.186233	0.729944	WWTR1, CDKN2B, CD40, GADD45B, XRCC5, WNT5A, DAB2IP, THBS1, FGF2, ACTB, SMAD7, PIK3CA, AXL, STK38, PDGFC, FGF18, NOX4, PTK2B, AJUBA	231	922	19984
GOTERM_BP_ALL	GO:0048858~cell projection morphogenesis	15	5.9761	0.0430874	1.78006	1	0.328365	0.306844	0.513082	LRP1, TNFRSF12A, SMURF1, MAP1S, WNT5A, DAB2IP, EIF2AK4, ETV4, ACTB, AURKA, CDH11, VPS54, NCAM1, SKIL, PICALM	231	729	19984
GOTERM_BP_ALL	GO:0071417~cellular response to organonitrogen compound	15	5.9761	0.0428714	1.77762	1	0.327605	0.306134	0.514088	FOXC2, XBP1, LRP1, ANXA5, RAP1GDS1, AIF1, ACTB, SSH1, FUT7, PIK3CA, PDGFC, NOX4, FOLR1, RHOQ, BCAR1	231	730	19984
GOTERM_BP_ALL	GO:0048468~cell development	56	22.3108	1.75725e-05	1.77653	0.0787874	0.0012471	0.00116536	2.93354	ZMYND15, ARF1, DYSF, AFF4, FGF2, ACTB, ACTG1, DPYSL3, GIT1, TNFRSF12A, MAP1S, SPHK1, WNT5A, ATRX, TPM1, CIP2A, ETV4, IQCG, PYGO2, CDH11, PKP2, FOXC2, L3MBTL3, LRP1, TOMT, COL11A1, NOTCH4, AURKA, CAMSAP2, PKHD1, DGUOK, PTK2B, VPS54, NCAM1, TSPAN2, MAPK6, SKIL, XBP1, CDKN2B, SMURF1, XRCC5, DAB2IP, TDRD7, EIF2AK4, MEX3C, SMAD7, SKI, GDF9, MEIS1, RHEB, AXL, BHLHE40, FGF18, FOLR1, BCAR1, PICALM	231	2727	19984
GOTERM_BP_ALL	GO:0035295~tube development	16	6.3745	0.0366469	1.77458	1	0.295008	0.275673	0.559606	WWTR1, FOXC2, NOTCH4, WNT5A, ATRX, DAB2IP, LTBP3, ETV4, FGF2, FSTL3, SMAD7, SKI, PKHD1, PDGFC, FGF18, FOLR1	231	780	19984
GOTERM_BP_ALL	GO:0045664~regulation of neuron differentiation	17	6.77291	0.0307378	1.77191	1	0.26363	0.246352	0.608443	ARF1, LRP1, TNFRSF12A, SMURF1, SPHK1, WNT5A, DAB2IP, EIF2AK4, FGF2, CAMSAP2, DGUOK, MEIS1, DPYSL3, PTK2B, MAPK6, SKIL, PICALM	231	830	19984
GOTERM_BP_ALL	GO:0043632~modification-dependent macromolecule catabolic process	14	5.57769	0.0533787	1.77069	1	0.380496	0.355559	0.449088	WWTR1, USP25, XBP1, PSMD12, UBXN2A, SMURF1, RNF180, SYVN1, SH3RF1, SMAD7, AURKA, PCYOX1L, KCTD13, PTK2B	231	684	19984
GOTERM_BP_ALL	GO:0009966~regulation of signal transduction	64	25.498	3.80291e-06	1.76609	0.0176028	0.000348152	0.000325335	3.48767	GPSM1, CD40, DYRK2, SERPINE1, LDLRAD4, FGF2, SH3RF1, CREB3L1, PMEPA1, KMT5A, GIT1, TLE1, TNFRSF12A, SPHK1, WNT5A, PLAUR, LEMD3, LEMD2, ASPN, PIK3CA, TRAF3, RASA1, KCTD13, TRIM16, AJUBA, STX1A, LRP1, NOTCH4, NPRL3, RAP1GDS1, ARHGAP19, MFF, THBS1, FSTL3, PKHD1, FUT7, TMEM204, STK38, PDGFC, HMOX1, PTK2B, NCAM1, FAM83D, SKIL, IVNS1ABP, WWTR1, XBP1, CDKN2B, GADD45B, YTHDF3, SMURF1, SYVN1, DAB2IP, GTF2…	231	3135	19984
GOTERM_BP_ALL	GO:0008219~cell death	48	19.1235	0.000105592	1.76553	0.389295	0.00409076	0.00382266	2.41763	LRPAP1, FOXC2, MCFD2, CD40, DYRK2, LRP1, SERPINE1, TNFRSF11B, MFF, THBS1, FGF2, AIF1, SH3RF1, ACTB, HK2, AURKA, PKHD1, CREB3L1, HMOX1, PTK2B, VPS54, NCAM1, SKIL, IVNS1ABP, XBP1, TLE1, TNFRSF12A, GADD45B, MAP1S, RHBDD1, SPHK1, WNT5A, ANXA5, CTRB1, SYVN1, DAB2IP, PLAUR, SSH1, UFM1, PIK3CA, ACOX2, TRAF3, AXL, RASA1, NOX4, FAM32A, ANP32B, PICALM	231	2352	19984
GOTERM_BP_ALL	GO:0051603~proteolysis involved in cellular protein catabolic process	16	6.3745	0.0386436	1.76328	1	0.303239	0.283365	0.547654	WWTR1, USP25, XBP1, PSMD12, UBXN2A, SMURF1, RNF180, DAB2IP, SYVN1, SH3RF1, CTSS, SMAD7, AURKA, PCYOX1L, KCTD13, PTK2B	231	785	19984
GOTERM_CC_ALL	GO:0030659~cytoplasmic vesicle membrane	11	4.38247	0.0959605	1.76109	1	0.539996	0.495505		RAB32, SEC16B, SNX15, ANXA5, DYSF, VAMP4, SPACA6, MFF, YKT6, SYT8, STX1A	242	543	21038
GOTERM_BP_ALL	GO:0048666~neuron development	27	10.757	0.0055795	1.76021	1	0.0780668	0.0729504	1.13697	ARF1, LRP1, TOMT, ACTB, AURKA, CAMSAP2, DGUOK, DPYSL3, PTK2B, VPS54, TSPAN2, NCAM1, MAPK6, SKIL, GIT1, XBP1, TNFRSF12A, SMURF1, MAP1S, SPHK1, WNT5A, DAB2IP, EIF2AK4, ETV4, CDH11, FOLR1, PICALM	231	1327	19984
GOTERM_CC_ALL	GO:0048471~perinuclear region of cytoplasm	17	6.77291	0.0329353	1.75938	1	0.245626	0.225388		ARF1, LRP1, GALNT3, MAP1S, ODC1, AIF1, SH3RF1, CKAP4, AURKA, PKHD1, FXR1, PSTPIP1, HMOX1, NOX4, VPS54, PTK2B, PICALM	242	840	21038
GOTERM_BP_ALL	GO:0002683~negative regulation of immune system process	12	4.78088	0.0809426	1.7536	1	0.49017	0.458045	0.339092	MEIS1, YTHDF3, AXL, DAB2IP, HMOX1, MILL2, PTK2B, TNFRSF11B, LRRC32, THBS1, FSTL3, SMAD7	231	592	19984
GOTERM_BP_ALL	GO:0044257~cellular protein catabolic process	17	6.77291	0.0342874	1.7529	1	0.283341	0.264771	0.577129	WWTR1, USP25, XBP1, PSMD12, LRP1, UBXN2A, SMURF1, RNF180, DAB2IP, SYVN1, SH3RF1, CTSS, SMAD7, AURKA, PCYOX1L, KCTD13, PTK2B	231	839	19984
GOTERM_BP_ALL	GO:0034613~cellular protein localization	40	15.9363	0.000572962	1.75212	0.931196	0.0151139	0.0141234	1.85006	ARF1, LRP1, ZWILCH, RAP1GDS1, MFF, ACTB, MYL12A, HK2, AURKA, MPRIP, PMPCB, VPS54, FAM83D, RAB11FIP3, GIT1, SEC16B, ARL11, WWTR1, XBP1, SMURF1, RHBDD1, WNT5A, ATRX, SYVN1, TBC1D9, LEMD2, SSH1, SMAD7, RAB32, ARL4C, TBC1D1, UFM1, PKP2, ANP32B, VAMP4, FOLR1, AJUBA, RHOQ, STX1A, PICALM	231	1975	19984
GOTERM_BP_ALL	GO:0007283~spermatogenesis	15	5.9761	0.0473357	1.75123	1	0.349147	0.326265	0.48643	ZMYND15, GALNT3, RHBDD1, ATRX, TDRD7, CIP2A, AFF4, IQCG, FSTL3, PYGO2, AXL, GJB3, VPS54, GM28035, SKIL	231	741	19984
GOTERM_BP_ALL	GO:0022607~cellular component assembly	62	24.7012	7.70815e-06	1.75112	0.035357	0.000679044	0.000634541	3.19754	ISY1, ARF1, UBXN2A, LDLRAD4, ACTB, ACTG1, PSTPIP1, DPYSL3, PMEPA1, GIT1, WNT5A, ATRX, TPM1, RPSA, SHROOM1, IQCG, RAB32, RABEP2, RASA1, CDH11, KCTD13, PKP2, VAMP4, AJUBA, RHOQ, STX1A, FOXC2, LRP1, FBLIM1, NPRL3, RAP1GDS1, LTBP3, SNX30, AIF1, FOXRED1, AURKA, CAMSAP2, PKHD1, FXR1, CALD1, PDGFC, PTK2B, NCAM1, CBR4, SEC16B, WWTR1, YTHDF3, SMURF1, XRCC5, H2BC3, DAB2IP, TBCC, TDRD7, DEF8, SSH1, SMAD7, S…	231	3063	19984
GOTERM_BP_ALL	GO:0065003~macromolecular complex assembly	35	13.9442	0.00146742	1.74921	0.998949	0.0295318	0.0275964	1.55915	ISY1, FOXC2, ARF1, FBLIM1, RAP1GDS1, LDLRAD4, AIF1, FOXRED1, CAMSAP2, PSTPIP1, PDGFC, PMEPA1, PTK2B, NCAM1, GIT1, CBR4, SEC16B, YTHDF3, XRCC5, H2BC3, TPM1, ATRX, DAB2IP, TBCC, RPSA, SSH1, SKI, RASA1, KCTD13, ANP32B, VAMP4, AJUBA, RSL24D1, STX1A, PICALM	231	1731	19984
GOTERM_BP_ALL	GO:0048232~male gamete generation	15	5.9761	0.0493775	1.74417	1	0.360788	0.337143	0.472186	ZMYND15, GALNT3, RHBDD1, ATRX, TDRD7, CIP2A, AFF4, IQCG, FSTL3, PYGO2, AXL, GJB3, VPS54, GM28035, SKIL	231	744	19984
GOTERM_BP_ALL	GO:0061024~membrane organization	24	9.56175	0.0105739	1.74329	1	0.12612	0.117854	0.928655	SEC16B, ARF1, LRP1, SLC66A2, UBXN2A, SMURF1, SPHK1, DYSF, MFF, LEMD3, THBS1, LEMD2, AIF1, ACTB, MYL12A, HK2, SSH1, PKP2, SPACA6, VAMP4, FOLR1, STX1A, RHOQ, PICALM	231	1191	19984
GOTERM_BP_ALL	GO:0010564~regulation of cell cycle process	14	5.57769	0.0593584	1.74266	1	0.402826	0.376425	0.424321	CDKN2B, ZWILCH, SPHK1, WNT5A, ATRX, DAB2IP, AIF1, ACTB, AURKA, PKHD1, ANP32B, FAM83D, RAB11FIP3, GIT1	231	695	19984
GOTERM_CC_ALL	GO:0044297~cell body	18	7.17131	0.0297291	1.74255	1	0.227623	0.208869		CD40, LRP1, SMURF1, MAP1S, ANXA5, DAB2IP, RPSA, AIF1, AURKA, FXR1, MYO1D, RHEB, CALD1, DPYSL3, PTK2B, NCAM1, YKT6, PICALM	242	898	21038
GOTERM_BP_ALL	GO:0070727~cellular macromolecule localization	40	15.9363	0.000644221	1.74154	0.950683	0.0164155	0.0153397	1.81418	ARF1, LRP1, ZWILCH, RAP1GDS1, MFF, ACTB, MYL12A, HK2, AURKA, MPRIP, PMPCB, VPS54, FAM83D, RAB11FIP3, GIT1, SEC16B, ARL11, WWTR1, XBP1, SMURF1, RHBDD1, WNT5A, ATRX, SYVN1, TBC1D9, LEMD2, SSH1, SMAD7, RAB32, ARL4C, TBC1D1, UFM1, PKP2, ANP32B, VAMP4, FOLR1, AJUBA, RHOQ, STX1A, PICALM	231	1987	19984
GOTERM_BP_ALL	GO:0048869~cellular developmental process	104	41.4343	3.52147e-10	1.74059	1.64453e-06	8.22088e-07	7.68209e-07	6.11452	SERPINE1, LDLRAD4, FGF2, ACTB, ELK3, ACTG1, BASP1, CREB3L1, DPYSL3, JUNB, ARL11, MAP1S, WNT5A, TPM1, RPSA, LEMD3, LEMD2, RAB32, PYGO2, PKP2, TRIM16, L3MBTL3, TOMT, FBLIM1, NOTCH4, TNFRSF11B, LTBP3, MYL12A, CAMSAP2, FXR1, PKHD1, DGUOK, FUT7, TSPAN2, FAM83D, SKIL, WWTR1, XBP1, GADD45B, SMURF1, BICRAL, XRCC5, RHBDD1, TBCC, TDRD7, EIF2AK4, MEX3C, ZZEF1, SSH1, SMAD7, GDF9, RHEB, FGF18, BHLHE40, MAFF, …	231	5169	19984
GOTERM_BP_ALL	GO:0009887~animal organ morphogenesis	24	9.56175	0.0111792	1.73455	1	0.131475	0.122858	0.910596	WWTR1, FOXC2, XBP1, COL11A1, SERPINE1, WNT5A, TPM1, TNFRSF11B, TDRD7, LTBP3, THBS1, LEMD2, ETV4, FGF2, ASPN, SMAD7, SKI, PKHD1, MEIS1, PDGFC, FGF18, PKP2, FOLR1, FJX1	231	1197	19984
GOTERM_CC_ALL	GO:0043005~neuron projection	32	12.749	0.00297229	1.73218	0.841593	0.0488084	0.044787		ARF1, CD40, DAGLA, LRP1, ACTB, ACTG1, AURKA, PTGS1, FSTL3, FXR1, BASP1, CALD1, DPYSL3, PTK2B, BAALC, NCAM1, YKT6, GIT1, POLG, SMURF1, MAP1S, SPHK1, ANXA5, DAB2IP, SYT8, SSH1, MYO1D, RHEB, GARS, STX1A, BCAR1, PICALM	242	1606	21038
GOTERM_BP_ALL	GO:0030163~protein catabolic process	21	8.36653	0.018845	1.73187	1	0.188768	0.176397	0.75351	WWTR1, USP25, XBP1, PSMD12, LRP1, UBXN2A, SMURF1, RHBDD1, RNF180, CTRB1, WNT5A, DAB2IP, SYVN1, DYSF, SH3RF1, CTSS, SMAD7, AURKA, PCYOX1L, KCTD13, PTK2B	231	1049	19984
GOTERM_BP_ALL	GO:0033365~protein localization to organelle	19	7.56972	0.0266033	1.73022	1	0.245476	0.229387	0.63943	WWTR1, SEC16B, XBP1, LRP1, SMURF1, ZWILCH, RAP1GDS1, ATRX, MFF, LEMD2, HK2, AURKA, UFM1, PMPCB, VPS54, FAM83D, FOLR1, RAB11FIP3, GIT1	231	950	19984
GOTERM_BP_ALL	GO:0016310~phosphorylation	48	19.1235	0.000172237	1.7295	0.55265	0.00578542	0.00540625	2.2671	PPP1R15B, CD40, DYRK2, LRP1, RAP1GDS1, LDLRAD4, THBS1, FGF2, AIF1, SH3RF1, ACTB, HK2, AURKA, PKHD1, FXR1, DGUOK, MPRIP, STK38, PDGFC, STK38L, PMEPA1, PTK2B, FAM83D, MAPK6, GIT1, USP25, WWTR1, XBP1, CDKN2B, GADD45B, XRCC5, SPHK1, WNT5A, DAB2IP, PLAUR, EIF2AK4, LEMD2, ZZEF1, SMAD7, GDF9, PIK3CA, TRAF3, AXL, RASA1, FGF18, POMK, NOX4, AJUBA	231	2401	19984
GOTERM_BP_ALL	GO:0032270~positive regulation of cellular protein metabolic process	35	13.9442	0.00177634	1.72923	0.999752	0.033175	0.0310008	1.50863	PPP1R15B, CD40, LRP1, RNF180, THBS1, FGF2, AIF1, SH3RF1, AURKA, FXR1, MPRIP, PDGFC, PTK2B, XBP1, TRMT10C, GADD45B, YTHDF3, XRCC5, SMURF1, RHBDD1, SPHK1, WNT5A, DAB2IP, PLAUR, EIF2AK4, SMAD7, GDF9, PIK3CA, TRAF3, RASA1, FGF18, NOX4, ANP32B, AJUBA, PICALM	231	1751	19984
GOTERM_BP_ALL	GO:0030030~cell projection organization	35	13.9442	0.00181015	1.72726	0.999788	0.0334054	0.0312161	1.50562	ARF1, LRP1, AIF1, ACTB, AURKA, CAMSAP2, PKHD1, FXR1, DGUOK, DPYSL3, PTK2B, VPS54, TSPAN2, NCAM1, MAPK6, SKIL, GIT1, WWTR1, TNFRSF12A, SMURF1, MAP1S, SPHK1, WNT5A, TPM1, DAB2IP, EIF2AK4, DEF8, ETV4, IQCG, RABEP2, CDH11, FOLR1, AJUBA, RHOQ, PICALM	231	1753	19984
GOTERM_BP_ALL	GO:0007417~central nervous system development	23	9.16335	0.0142289	1.72273	1	0.155221	0.145048	0.838488	LRP1, XRCC5, MAP1S, SPHK1, WNT5A, ATRX, DAB2IP, AIF1, FGF2, SKI, MYO1D, PYGO2, UFM1, MEIS1, RHEB, AXL, CDH11, POMK, VPS54, NCAM1, TSPAN2, ANP32B, GIT1	231	1155	19984
GOTERM_BP_ALL	GO:0098609~cell-cell adhesion	20	7.96813	0.0237427	1.7199	1	0.223048	0.208429	0.681041	XBP1, FBLIM1, NOTCH4, WNT5A, PLAUR, RPSA, ITGAE, LRRC32, THBS1, AIF1, SH3RF1, ACTB, FSTL3, SMAD7, PKHD1, FUT7, CDH11, PKP2, NCAM1, AJUBA	231	1006	19984
GOTERM_BP_ALL	GO:0051960~regulation of nervous system development	23	9.16335	0.0151556	1.71235	1	0.16163	0.151037	0.820916	ARF1, CDKN2B, LRP1, TNFRSF12A, XRCC5, SMURF1, SPHK1, WNT5A, DAB2IP, CIP2A, EIF2AK4, FGF2, CAMSAP2, SKI, DGUOK, MEIS1, RHEB, DPYSL3, BHLHE40, PTK2B, MAPK6, SKIL, PICALM	231	1162	19984
GOTERM_BP_ALL	GO:0051336~regulation of hydrolase activity	22	8.76494	0.01808	1.71001	1	0.182718	0.170743	0.767657	GPSM1, PPP1R15B, CD40, LRP1, SERPINE1, WNT5A, TPM1, RAP1GDS1, DAB2IP, PLAUR, TBC1D9, GTF2H2, THBS1, FGF2, SH3RF1, TBC1D1, MPRIP, RASA1, PTK2B, ANP32B, AJUBA, PICALM	231	1113	19984
GOTERM_BP_ALL	GO:0070887~cellular response to chemical stimulus	71	28.2869	2.86813e-06	1.70619	0.0133049	0.000284921	0.000266248	3.57471	CD40, GUCY1B1, UBXN2A, SERPINE1, DYSF, LDLRAD4, LRRC32, FGF2, HK2, ACTB, CTSS, ACTG1, CREB3L1, DPYSL3, PMEPA1, MPV17, JUNB, GIT1, POLG, SPHK1, WNT5A, ATRX, ANXA5, TPM1, LEMD3, LEMD2, ASPN, TBC1D1, PIK3CA, TRAF3, RASA1, VAMP4, RHOQ, LY6F, FOXC2, LRP1, RAP1GDS1, LTBP3, THBS1, AIF1, ADCY7, FSTL3, FUT8, FUT7, TMEM204, PDGFC, HMOX1, PTK2B, VPS54, SKIL, USP25, XBP1, CDKN2B, YTHDF3, SMURF1, XRCC5, RHBDD…	231	3600	19984
GOTERM_BP_ALL	GO:0010557~positive regulation of macromolecule biosynthetic process	39	15.5378	0.00113477	1.70572	0.99502	0.0252296	0.0235761	1.62753	FOXC2, CD40, DYRK2, CEBPG, SERPINE1, THBS1, FGF2, ACTB, ELK3, FSTL3, FXR1, RAI1, PCBP1, CREB3L1, PTK2B, JUNB, ZBED4, TEAD4, WWTR1, XBP1, TRMT10C, YTHDF3, XRCC5, BICRAL, WNT5A, ATRX, DAB2IP, EIF2AK4, ETV4, SKI, DNAJC2, MEIS1, MAFF, KCTD13, NOX4, TRIM16, RHOQ, PICALM, CREB5	231	1978	19984
GOTERM_MF_ALL	GO:0005198~structural molecule activity	16	6.3745	0.0490186	1.70226	1	0.809908	0.807604		COL11A1, H2BC3, TPM1, RPSA, THBS1, FBLN2, SH3RF1, ACTB, ASPN, ACTG1, MRPL52, MFAP4, TUBB6, HMOX1, RSL24D1, GIT1	224	778	18541
GOTERM_BP_ALL	GO:0006511~ubiquitin-dependent protein catabolic process	13	5.17928	0.0815552	1.70142	1	0.492602	0.460317	0.336943	WWTR1, USP25, XBP1, PSMD12, UBXN2A, SMURF1, RNF180, SYVN1, SH3RF1, SMAD7, AURKA, KCTD13, PTK2B	231	661	19984
GOTERM_BP_ALL	GO:0006915~apoptotic process	40	15.9363	0.00102395	1.69962	0.99164	0.0231188	0.0216037	1.66547	FOXC2, CD40, DYRK2, LRP1, SERPINE1, TNFRSF11B, MFF, THBS1, AIF1, SH3RF1, HK2, AURKA, PKHD1, CREB3L1, HMOX1, PTK2B, VPS54, SKIL, IVNS1ABP, XBP1, TLE1, TNFRSF12A, GADD45B, MAP1S, RHBDD1, SPHK1, WNT5A, ANXA5, CTRB1, SYVN1, DAB2IP, PLAUR, UFM1, PIK3CA, TRAF3, AXL, RASA1, NOX4, FAM32A, ANP32B	231	2036	19984
GOTERM_CC_ALL	GO:0005794~Golgi apparatus	31	12.3506	0.00472363	1.69707	0.946649	0.0610482	0.0560184		GPSM1, LRPAP1, GASK1B, ARF1, MCFD2, LRP1, SLC66A2, DYSF, LDLRAD4, SH3RF1, PTGS1, FSTL3, CAMSAP2, PKHD1, FUT8, FUT7, CHST12, CREB3L1, GM45785, PMEPA1, VPS54, YKT6, GALNT7, SEC16B, GALNT3, RAB32, RHEB, VAMP4, AJUBA, PICALM, CHST3	242	1588	21038
GOTERM_BP_ALL	GO:0030154~cell differentiation	97	38.6454	1.07059e-08	1.69424	4.99953e-05	3.33239e-06	3.11399e-06	5.50668	SERPINE1, LDLRAD4, FGF2, ACTB, ELK3, ACTG1, BASP1, CREB3L1, DPYSL3, JUNB, ARL11, MAP1S, WNT5A, TPM1, RPSA, LEMD3, LEMD2, RAB32, PYGO2, PKP2, TRIM16, L3MBTL3, TOMT, NOTCH4, TNFRSF11B, LTBP3, CAMSAP2, FXR1, PKHD1, DGUOK, FUT7, TSPAN2, FAM83D, SKIL, WWTR1, XBP1, GADD45B, SMURF1, BICRAL, XRCC5, RHBDD1, TDRD7, EIF2AK4, MEX3C, ZZEF1, SMAD7, GDF9, RHEB, FGF18, BHLHE40, MAFF, NOX4, ANP32B, GM28035, PICAL…	231	4953	19984
GOTERM_BP_ALL	GO:0044093~positive regulation of molecular function	32	12.749	0.00410929	1.69214	1	0.0611028	0.0570982	1.24338	GPSM1, PPP1R15B, CD40, LRP1, RAP1GDS1, THBS1, FGF2, ADCY7, CTSS, CALD1, PDGFC, PTK2B, GADD45B, XRCC5, SPHK1, WNT5A, TPM1, DAB2IP, PLAUR, TBC1D9, GTF2H2, SKI, PYGO2, TBC1D1, PIK3CA, AXL, RASA1, FGF18, NOX4, ANP32B, AJUBA, PICALM	231	1636	19984
GOTERM_BP_ALL	GO:0043085~positive regulation of catalytic activity	24	9.56175	0.0147683	1.69077	1	0.159157	0.148726	0.827614	PPP1R15B, CD40, GADD45B, XRCC5, WNT5A, TPM1, RAP1GDS1, DAB2IP, TBC1D9, GTF2H2, THBS1, ADCY7, FGF2, TBC1D1, PIK3CA, AXL, RASA1, PDGFC, FGF18, NOX4, PTK2B, ANP32B, AJUBA, PICALM	231	1228	19984
GOTERM_BP_ALL	GO:0010646~regulation of cell communication	73	29.0837	2.78728e-06	1.68858	0.0129323	0.000282909	0.000264368	3.57779	GPSM1, CD40, ARF1, GUCY1B1, DYRK2, SERPINE1, LDLRAD4, FGF2, SH3RF1, CREB3L1, PMEPA1, KMT5A, GIT1, TLE1, TNFRSF12A, SPHK1, WNT5A, ANXA5, PLAUR, LEMD3, LEMD2, ASPN, TBC1D1, PIK3CA, TRAF3, RASA1, CDH11, KCTD13, TRIM16, AJUBA, STX1A, LRP1, NOTCH4, NPRL3, RAP1GDS1, ARHGAP19, MFF, THBS1, PTGS1, FSTL3, PKHD1, FUT7, TMEM204, STK38, PDGFC, HMOX1, PTK2B, NCAM1, FAM83D, SKIL, RAB11FIP3, IVNS1ABP, WWTR1, XBP…	231	3740	19984
GOTERM_BP_ALL	GO:0048513~animal organ development	81	32.2709	5.35924e-07	1.6873	0.00249964	6.76278e-05	6.31956e-05	4.19931	RTCB, SERPINE1, DYSF, LDLRAD4, FGF2, SH3RF1, HK2, ACTB, BASP1, MPV17, JUNB, GIT1, TEAD4, ARL11, MAP1S, SPHK1, WNT5A, ATRX, TPM1, PLAUR, LEMD3, LEMD2, ETV4, ASPN, PYGO2, PIK3CA, PKP2, TRIM16, FJX1, CREB5, FOXC2, L3MBTL3, LRP1, TOMT, COL11A1, NOTCH4, NPRL3, CEBPG, ODC1, TNFRSF11B, LTBP3, THBS1, AIF1, AURKA, PTGS1, FSTL3, PKHD1, FXR1, FUT7, PDGFC, HMOX1, PTK2B, VPS54, NCAM1, TSPAN2, FAM83D, SKIL, PD…	231	4153	19984
GOTERM_CC_ALL	GO:0044433~cytoplasmic vesicle part	19	7.56972	0.0340457	1.68202	1	0.250885	0.230214		SEC16B, LRPAP1, DAGLA, SPHK1, ANXA5, DYSF, LDLRAD4, MFF, SYT8, CTSS, RAB32, SNX15, PMEPA1, VPS54, SPACA6, VAMP4, YKT6, RAB11FIP3, STX1A	242	982	21038
GOTERM_BP_ALL	GO:0012501~programmed cell death	42	16.7331	0.000918551	1.67982	0.986317	0.0214436	0.0200382	1.69814	FOXC2, CD40, DYRK2, LRP1, SERPINE1, TNFRSF11B, MFF, THBS1, FGF2, AIF1, SH3RF1, ACTB, HK2, AURKA, PKHD1, CREB3L1, HMOX1, PTK2B, VPS54, SKIL, IVNS1ABP, XBP1, TLE1, TNFRSF12A, GADD45B, MAP1S, RHBDD1, SPHK1, WNT5A, ANXA5, CTRB1, SYVN1, DAB2IP, PLAUR, UFM1, PIK3CA, TRAF3, AXL, RASA1, NOX4, FAM32A, ANP32B	231	2163	19984
GOTERM_BP_ALL	GO:0048731~system development	106	42.2311	1.7821e-09	1.6789	8.32235e-06	1.18965e-06	1.11168e-06	5.95402	SERPINE1, RTCB, LDLRAD4, FGF2, LOXL1, ACTB, ELK3, ACTG1, BASP1, CREB3L1, DPYSL3, MPV17, JUNB, ARL11, MAP1S, WNT5A, TPM1, LEMD3, LEMD2, PYGO2, PKP2, TRIM16, L3MBTL3, TOMT, NOTCH4, NPRL3, TNFRSF11B, LTBP3, CAMSAP2, FXR1, PKHD1, RAI1, DGUOK, FUT7, CALD1, PDGFC, HMOX1, TSPAN2, FAM83D, SKIL, WWTR1, XBP1, SMURF1, XRCC5, TDRD7, EIF2AK4, MEX3C, ZZEF1, SMAD7, GDF9, GJB3, RHEB, FGF18, BHLHE40, MAFF, NOX4, …	231	5462	19984
GOTERM_BP_ALL	GO:0009891~positive regulation of biosynthetic process	42	16.7331	0.000952247	1.67672	0.988311	0.0217943	0.0203659	1.6911	FOXC2, CD40, DYRK2, CEBPG, SERPINE1, THBS1, FGF2, AIF1, ADCY7, ACTB, ELK3, FSTL3, FXR1, RAI1, PCBP1, CREB3L1, PTK2B, JUNB, ZBED4, TEAD4, WWTR1, XBP1, TRMT10C, YTHDF3, XRCC5, BICRAL, WNT5A, ATRX, DAB2IP, EIF2AK4, ETV4, SKI, DNAJC2, MEIS1, MAFF, KCTD13, NOX4, TRIM16, AJUBA, RHOQ, PICALM, CREB5	231	2167	19984
GOTERM_BP_ALL	GO:0023051~regulation of signaling	73	29.0837	3.78601e-06	1.6747	0.0175253	0.000348152	0.000325335	3.48767	GPSM1, CD40, ARF1, GUCY1B1, DYRK2, SERPINE1, LDLRAD4, FGF2, SH3RF1, CREB3L1, PMEPA1, KMT5A, GIT1, TLE1, TNFRSF12A, SPHK1, WNT5A, ANXA5, PLAUR, LEMD3, LEMD2, ASPN, TBC1D1, PIK3CA, TRAF3, RASA1, CDH11, KCTD13, TRIM16, AJUBA, STX1A, LRP1, NOTCH4, NPRL3, RAP1GDS1, ARHGAP19, MFF, THBS1, PTGS1, FSTL3, PKHD1, FUT7, TMEM204, STK38, PDGFC, HMOX1, PTK2B, NCAM1, FAM83D, SKIL, RAB11FIP3, IVNS1ABP, WWTR1, XBP…	231	3771	19984
GOTERM_BP_ALL	GO:0031328~positive regulation of cellular biosynthetic process	41	16.3347	0.00115736	1.67388	0.995519	0.02561	0.0239315	1.62103	FOXC2, CD40, DYRK2, CEBPG, THBS1, FGF2, AIF1, ADCY7, ACTB, ELK3, FSTL3, FXR1, RAI1, PCBP1, CREB3L1, PTK2B, JUNB, ZBED4, TEAD4, WWTR1, XBP1, TRMT10C, YTHDF3, XRCC5, BICRAL, WNT5A, ATRX, DAB2IP, EIF2AK4, ETV4, SKI, DNAJC2, MEIS1, MAFF, KCTD13, NOX4, TRIM16, AJUBA, RHOQ, PICALM, CREB5	231	2119	19984
GOTERM_BP_ALL	GO:0051130~positive regulation of cellular component organization	31	12.3506	0.00575798	1.67093	1	0.0793039	0.0741064	1.13014	FOXC2, ARF1, LRP1, SERPINE1, MFF, SNX30, HK2, AURKA, DPYSL3, PTK2B, MAPK6, SKIL, GIT1, XBP1, TNFRSF12A, XRCC5, SMURF1, SPHK1, WNT5A, TPM1, ATRX, DAB2IP, PLAUR, GTF2H2, DEF8, SSH1, AXL, NOX4, AJUBA, RHOQ, PICALM	231	1605	19984
GOTERM_BP_ALL	GO:0009057~macromolecule catabolic process	26	10.3586	0.012458	1.66985	1	0.142217	0.132896	0.876488	PSMD12, LRP1, UBXN2A, RNF180, DYSF, FGF2, SH3RF1, CTSS, AURKA, PTK2B, VPS54, GIT1, USP25, WWTR1, XBP1, SMURF1, RHBDD1, WNT5A, CTRB1, SYVN1, DAB2IP, SMAD7, SKI, PCYOX1L, KCTD13, CNOT8	231	1347	19984
GOTERM_BP_ALL	GO:0006886~intracellular protein transport	20	7.96813	0.0318648	1.66367	1	0.269523	0.251859	0.598842	WWTR1, SEC16B, ARL11, ARF1, XBP1, LRP1, SMURF1, RHBDD1, SYVN1, TBC1D9, MFF, RAB32, ARL4C, TBC1D1, UFM1, PMPCB, VPS54, ANP32B, FOLR1, STX1A	231	1040	19984
GOTERM_BP_ALL	GO:0032268~regulation of cellular protein metabolic process	56	22.3108	0.000114969	1.66025	0.415464	0.00429433	0.00401288	2.39654	CD40, UBXN2A, SERPINE1, DYSF, LDLRAD4, FGF2, SH3RF1, ACTB, MPRIP, PMEPA1, SPHK1, WNT5A, ATRX, PLAUR, LEMD2, DNAJC2, PYGO2, PIK3CA, TRAF3, THAP7, RASA1, AJUBA, PPP1R15B, LRP1, RNF180, RAP1GDS1, THBS1, AIF1, AURKA, PKHD1, FXR1, STK38, PDGFC, PTK2B, FAM83D, IVNS1ABP, WWTR1, XBP1, CDKN2B, TRMT10C, GADD45B, YTHDF3, SMURF1, XRCC5, RHBDD1, DAB2IP, EIF2AK4, ZZEF1, SSH1, SMAD7, GDF9, FGF18, NOX4, ANP32B, …	231	2918	19984
GOTERM_BP_ALL	GO:0032880~regulation of protein localization	20	7.96813	0.0337684	1.65255	1	0.282553	0.264035	0.578338	WWTR1, SEC16B, ARF1, XBP1, LRP1, TOMT, NOTCH4, ANXA5, WNT5A, RAP1GDS1, MFF, ACTB, SSH1, TBC1D1, UFM1, ANP32B, VAMP4, RAB11FIP3, RHOQ, PICALM	231	1047	19984
GOTERM_BP_ALL	GO:0030162~regulation of proteolysis	15	5.9761	0.0724965	1.64469	1	0.459899	0.429758	0.366776	SMURF1, RHBDD1, RNF180, NOTCH4, SERPINE1, DAB2IP, PLAUR, THBS1, SH3RF1, SMAD7, AURKA, TRAF3, PTK2B, ANP32B, PICALM	231	789	19984
GOTERM_BP_ALL	GO:0060341~regulation of cellular localization	21	8.36653	0.0305568	1.6441	1	0.26363	0.246352	0.608443	WWTR1, SEC16B, ARF1, XBP1, LRP1, SPHK1, WNT5A, MFF, ACTB, ACTG1, SSH1, TBC1D1, UFM1, HMOX1, PTK2B, ANP32B, VAMP4, GIT1, STX1A, RHOQ, PICALM	231	1105	19984
GOTERM_BP_ALL	GO:0051247~positive regulation of protein metabolic process	35	13.9442	0.00410658	1.64113	1	0.0611028	0.0570982	1.24338	PPP1R15B, CD40, LRP1, RNF180, THBS1, FGF2, AIF1, SH3RF1, AURKA, FXR1, MPRIP, PDGFC, PTK2B, XBP1, TRMT10C, GADD45B, YTHDF3, XRCC5, SMURF1, RHBDD1, SPHK1, WNT5A, DAB2IP, PLAUR, EIF2AK4, SMAD7, GDF9, PIK3CA, TRAF3, RASA1, FGF18, NOX4, ANP32B, AJUBA, PICALM	231	1845	19984
GOTERM_BP_ALL	GO:0051246~regulation of protein metabolic process	59	23.506	9.62488e-05	1.64015	0.362055	0.00399545	0.0037336	2.42787	CD40, UBXN2A, SERPINE1, DYSF, LDLRAD4, FGF2, SH3RF1, ACTB, MPRIP, PMEPA1, SPHK1, WNT5A, ATRX, PLAUR, LEMD2, DNAJC2, PYGO2, PIK3CA, TRAF3, THAP7, RASA1, AJUBA, PPP1R15B, LRP1, RNF180, NOTCH4, ODC1, RAP1GDS1, THBS1, AIF1, AURKA, PKHD1, FXR1, STK38, PDGFC, PTK2B, FAM83D, IVNS1ABP, WWTR1, USP25, XBP1, CDKN2B, TRMT10C, GADD45B, YTHDF3, SMURF1, XRCC5, RHBDD1, DAB2IP, EIF2AK4, ZZEF1, SSH1, SMAD7, GDF9, …	231	3112	19984
GOTERM_BP_ALL	GO:0030097~hemopoiesis	21	8.36653	0.0313115	1.63965	1	0.26629	0.248838	0.604083	ARL11, XBP1, CDKN2B, L3MBTL3, XRCC5, CEBPG, WNT5A, SYVN1, TNFRSF11B, SH3RF1, ACTB, FSTL3, SMAD7, MEIS1, FUT7, AXL, VPS54, PTK2B, TSPAN2, JUNB, PICALM	231	1108	19984
GOTERM_CC_ALL	GO:0042995~cell projection	52	20.7171	0.000334015	1.63788	0.186809	0.00930794	0.00854105		CD40, ARF1, DAGLA, DYSF, CASC1, SH3RF1, ACTB, ACTG1, PSTPIP1, BASP1, DPYSL3, BAALC, GIT1, POLG, SLC6A18, TNFRSF12A, MAP1S, SPHK1, ANXA5, TPM1, ASPN, IQCG, ARL4C, PIK3CA, RABEP2, RASA1, GARS, AJUBA, STX1A, LRP1, AIF1, AURKA, PTGS1, CAMSAP2, FSTL3, PKHD1, FXR1, CALD1, PTK2B, NCAM1, YKT6, PDLIM7, SMURF1, DAB2IP, TBCC, SYT8, SSH1, MYO1D, RHEB, FOLR1, BCAR1, PICALM	242	2760	21038
GOTERM_BP_ALL	GO:0031325~positive regulation of cellular metabolic process	69	27.49	1.96161e-05	1.63273	0.0875372	0.00132013	0.00123361	2.90882	GPSM1, CD40, DYRK2, FGF2, SH3RF1, HK2, ACTB, ELK3, MPRIP, CREB3L1, JUNB, GIT1, TEAD4, SPHK1, WNT5A, ATRX, PLAUR, ETV4, DNAJC2, PIK3CA, TRAF3, RASA1, KCTD13, TRIM16, AJUBA, RHOQ, CREB5, FOXC2, PPP1R15B, KHDRBS3, LRP1, RNF180, NPRL3, CEBPG, SNX30, THBS1, AIF1, ADCY7, AURKA, FSTL3, FXR1, RAI1, PCBP1, PDGFC, HMOX1, PTK2B, ZBED4, WWTR1, XBP1, TRMT10C, GADD45B, YTHDF3, SMURF1, BICRAL, XRCC5, RHBDD1, DA…	231	3656	19984
GOTERM_BP_ALL	GO:0051046~regulation of secretion	16	6.3745	0.0661139	1.63228	1	0.434769	0.406275	0.39118	ARF1, XBP1, LRP1, RHBDD1, SPHK1, ANXA5, RAP1GDS1, SYT8, PTGS1, GDF9, TBC1D1, HMOX1, NCAM1, RAB11FIP3, GIT1, STX1A	231	848	19984
GOTERM_CC_ALL	GO:0005856~cytoskeleton	46	18.3267	0.000909363	1.63223	0.430588	0.0194102	0.017811		DYRK2, LRP1, FBLIM1, DYSF, CASC1, CCDC102A, AIF1, ACTB, MYL12A, HK2, ACTG1, AURKA, CAMSAP2, PKHD1, CNN1, PSTPIP1, TUBB6, MPRIP, CALD1, DPYSL3, STK38L, PTK2B, FAM83D, MAPK6, RAB11FIP3, GIT1, PDLIM7, IVNS1ABP, MAP1S, TPM1, SHROOM1, LEMD2, CKAP4, IQCG, SSH1, SMAD7, SKI, MYO1D, RABEP2, AXL, PKP2, NOX4, AJUBA, RHOQ, STX1A, BCAR1	242	2450	21038
GOTERM_BP_ALL	GO:0010628~positive regulation of gene expression	42	16.7331	0.00168994	1.62716	0.999629	0.0323375	0.0302181	1.51973	FOXC2, CD40, KHDRBS3, CEBPG, SERPINE1, LRRC32, THBS1, FGF2, ACTB, ACTG1, ELK3, FSTL3, FXR1, RAI1, PCBP1, CREB3L1, PTK2B, JUNB, ZBED4, TEAD4, SEC16B, WWTR1, XBP1, TRMT10C, TLE1, YTHDF3, BICRAL, RHBDD1, WNT5A, ATRX, DAB2IP, EIF2AK4, ETV4, SKI, DNAJC2, MEIS1, FGF18, MAFF, TRIM16, RHOQ, PICALM, CREB5	231	2233	19984
GOTERM_BP_ALL	GO:0044085~cellular component biogenesis	63	25.0996	6.25644e-05	1.62643	0.25337	0.00283605	0.00265018	2.57672	ISY1, ARF1, UBXN2A, LDLRAD4, ACTB, ACTG1, PSTPIP1, DPYSL3, PMEPA1, GIT1, SPHK1, WNT5A, ATRX, TPM1, RPSA, SHROOM1, IQCG, RAB32, RABEP2, RASA1, CDH11, KCTD13, PKP2, VAMP4, AJUBA, RHOQ, STX1A, FOXC2, LRP1, FBLIM1, NPRL3, RAP1GDS1, LTBP3, SNX30, AIF1, FOXRED1, AURKA, CAMSAP2, PKHD1, FXR1, CALD1, PDGFC, PTK2B, NCAM1, CBR4, SEC16B, WWTR1, YTHDF3, SMURF1, XRCC5, H2BC3, DAB2IP, TBCC, TDRD7, DEF8, SSH1, S…	231	3351	19984
GOTERM_BP_ALL	GO:0032879~regulation of localization	59	23.506	0.000126697	1.62397	0.446621	0.00456784	0.00426847	2.36973	CD40, ARF1, SERPINE1, DYSF, LDLRAD4, FGF2, HK2, ACTB, CTSS, ACTG1, DPYSL3, GM45785, GIT1, SPHK1, WNT5A, ANXA5, TPM1, TBC1D1, RASA1, CDH11, PKP2, VAMP4, AJUBA, RHOQ, STX1A, CHST3, FOXC2, LRPAP1, LRP1, TOMT, NOTCH4, RAP1GDS1, MFF, THBS1, AIF1, PTGS1, PKHD1, FUT7, PDGFC, HMOX1, PTK2B, NCAM1, RAB11FIP3, SEC16B, WWTR1, XBP1, YTHDF3, RHBDD1, DAB2IP, SYT8, SSH1, GDF9, UFM1, AXL, FGF18, NOX4, ANP32B, BCA…	231	3143	19984
GOTERM_BP_ALL	GO:0051726~regulation of cell cycle	21	8.36653	0.0341993	1.62353	1	0.283114	0.26456	0.577477	CDKN2B, GADD45B, ZWILCH, SPHK1, WNT5A, ATRX, DAB2IP, EIF2AK4, LEMD3, THBS1, AIF1, FGF2, ACTB, AURKA, PKHD1, ANP32B, FAM83D, SKIL, RAB11FIP3, JUNB, GIT1	231	1119	19984
GOTERM_BP_ALL	GO:1903530~regulation of secretion by cell	14	5.57769	0.0907598	1.62353	1	0.530369	0.495609	0.304861	ARF1, LRP1, SPHK1, ANXA5, RAP1GDS1, SYT8, PTGS1, GDF9, TBC1D1, HMOX1, NCAM1, RAB11FIP3, GIT1, STX1A	231	746	19984
GOTERM_BP_ALL	GO:0007166~cell surface receptor signaling pathway	54	21.5139	0.000288111	1.62264	0.739635	0.00867864	0.00810985	2.09099	CD40, DAGLA, DYRK2, SERPINE1, ITGAE, LDLRAD4, LRRC32, FGF2, SH3RF1, ADGRA1, CREB3L1, PMEPA1, GIT1, TLE1, TNFRSF12A, SPHK1, WNT5A, PLAUR, LEMD3, LEMD2, ASPN, PYGO2, PIK3CA, TRAF3, RHOQ, STX1A, FOXC2, LRP1, NOTCH4, MILL2, LTBP3, THBS1, FSTL3, FUT8, PDGFC, HMOX1, PTK2B, NCAM1, SKIL, WWTR1, USP25, XBP1, CDKN2B, YTHDF3, SMURF1, DAB2IP, SSH1, SMAD7, SKI, GDF9, AXL, FGF18, FOLR1, BCAR1	231	2879	19984
GOTERM_BP_ALL	GO:0009893~positive regulation of metabolic process	74	29.4821	1.01744e-05	1.62153	0.0464038	0.000805161	0.000752392	3.12356	GPSM1, CD40, DYRK2, SERPINE1, LRRC32, FGF2, SH3RF1, HK2, ACTB, ELK3, ACTG1, MPRIP, CREB3L1, JUNB, GIT1, TEAD4, TLE1, SPHK1, WNT5A, ATRX, PLAUR, ETV4, DNAJC2, PIK3CA, TRAF3, RASA1, KCTD13, TRIM16, AJUBA, RHOQ, CREB5, FOXC2, PPP1R15B, KHDRBS3, LRP1, RNF180, NPRL3, CEBPG, SNX30, THBS1, AIF1, ADCY7, AURKA, FSTL3, FXR1, RAI1, PCBP1, PDGFC, HMOX1, PTK2B, ZBED4, SEC16B, WWTR1, XBP1, TRMT10C, GADD45B, YT…	231	3948	19984
GOTERM_BP_ALL	GO:1901700~response to oxygen-containing compound	40	15.9363	0.00245248	1.62005	0.99999	0.0428862	0.0400755	1.39712	FOXC2, PPP1R15B, CD40, GUCY1B1, LRP1, SERPINE1, RAP1GDS1, MILL2, THBS1, AIF1, ADCY7, ACTB, LOXL1, FUT7, PDGFC, HMOX1, PTK2B, VPS54, NCAM1, MPV17, GIT1, POLG, XBP1, XRCC5, SPHK1, WNT5A, ANXA5, TPM1, DAB2IP, SSH1, TBC1D1, PIK3CA, GJB3, AXL, NOX4, TRIM16, FOLR1, RHOQ, LY6F, BCAR1	231	2136	19984
GOTERM_MF_ALL	GO:0016462~pyrophosphatase activity	18	7.17131	0.0525764	1.61946	1	0.809908	0.807604		ABCC3, ARL11, SMARCAL1, ARF1, XRCC5, ANXA5, ATRX, TBCC, SKI, RAB32, ARL4C, MYO1D, PLPP5, TUBB6, RHEB, NUDT18, GARS, RHOQ	224	920	18541
GOTERM_BP_ALL	GO:0035556~intracellular signal transduction	51	20.3187	0.000483682	1.6191	0.895581	0.0134423	0.0125613	1.90096	CD40, GUCY1B1, DYRK2, FGF2, SH3RF1, CREB3L1, KMT5A, GIT1, TEAD4, TLE1, SPHK1, WNT5A, ATRX, PLAUR, LEMD2, PIK3CA, TRAF3, RASA1, KCTD13, AJUBA, RHOQ, LRP1, NPRL3, RAP1GDS1, ARHGAP19, THBS1, AIF1, ADCY7, PKHD1, STK38, PDGFC, HMOX1, PTK2B, STK38L, NCAM1, FAM83D, MAPK6, SKIL, IVNS1ABP, WWTR1, USP25, XBP1, GADD45B, SYVN1, DAB2IP, DEF8, SMAD7, RHEB, AXL, FGF18, NOX4	231	2725	19984
GOTERM_BP_ALL	GO:0048583~regulation of response to stimulus	84	33.4661	1.67112e-06	1.61883	0.00777375	0.000184908	0.00017279	3.76248	GPSM1, CD40, DYRK2, SERPINE1, DYSF, LDLRAD4, FGF2, SH3RF1, ACTB, CTSS, ACTG1, CREB3L1, PMEPA1, KMT5A, GIT1, TLE1, TNFRSF12A, SPHK1, WNT5A, ANXA5, PLAUR, LEMD3, LEMD2, ASPN, TBC1D1, PIK3CA, ACOX2, TRAF3, RASA1, KCTD13, TRIM16, AJUBA, STX1A, FOXC2, PPP1R15B, LRP1, NOTCH4, NPRL3, CEBPG, RAP1GDS1, ARHGAP19, MILL2, MFF, THBS1, AIF1, ADCY7, FSTL3, PKHD1, FXR1, FUT8, FUT7, TMEM204, STK38, PDGFC, HMOX1, …	231	4489	19984
GOTERM_MF_ALL	GO:0044877~macromolecular complex binding	32	12.749	0.00765665	1.61803	0.995464	0.385007	0.383911		GUCY1B1, LRP1, CEBPG, ITGAE, MFF, THBS1, FGF2, AIF1, CTSS, FSTL3, PSTPIP1, MPRIP, PTK2B, SKIL, GIT1, YTHDF3, XRCC5, MAP1S, TPM1, DAB2IP, RPSA, SHROOM1, ASPN, SMAD7, RAB32, MYO1D, DNAJC2, THAP7, RASA1, PKP2, AJUBA, STX1A	224	1637	18541
GOTERM_MF_ALL	GO:0016817~hydrolase activity, acting on acid anhydrides	18	7.17131	0.0534434	1.61595	1	0.809908	0.807604		ABCC3, ARL11, SMARCAL1, ARF1, XRCC5, ANXA5, ATRX, TBCC, SKI, RAB32, ARL4C, MYO1D, PLPP5, TUBB6, RHEB, NUDT18, GARS, RHOQ	224	922	18541
GOTERM_MF_ALL	GO:0016818~hydrolase activity, acting on acid anhydrides, in phosphorus-containing anhydrides	18	7.17131	0.0534434	1.61595	1	0.809908	0.807604		ABCC3, ARL11, SMARCAL1, ARF1, XRCC5, ANXA5, ATRX, TBCC, SKI, RAB32, ARL4C, MYO1D, PLPP5, TUBB6, RHEB, NUDT18, GARS, RHOQ	224	922	18541
GOTERM_CC_ALL	GO:0097458~neuron part	41	16.3347	0.0023773	1.6128	0.770833	0.0445925	0.0409184		ARF1, CD40, DAGLA, GUCY1B1, LRP1, MFF, AIF1, ACTB, ACTG1, AURKA, PTGS1, FSTL3, FXR1, BASP1, CALD1, DPYSL3, PTK2B, BAALC, NCAM1, YKT6, GIT1, ZBED4, POLG, XBP1, SMURF1, MAP1S, SPHK1, ANXA5, DAB2IP, TBCC, RPSA, SYT8, ZZEF1, SSH1, MYO1D, RHEB, GARS, VAMP4, STX1A, BCAR1, PICALM	242	2210	21038
GOTERM_BP_ALL	GO:0010604~positive regulation of macromolecule metabolic process	67	26.6932	4.36596e-05	1.61006	0.184452	0.00227801	0.00212871	2.67188	CD40, DYRK2, SERPINE1, LRRC32, FGF2, SH3RF1, ACTB, ELK3, ACTG1, MPRIP, CREB3L1, JUNB, GIT1, TEAD4, TLE1, SPHK1, WNT5A, ATRX, PLAUR, ETV4, DNAJC2, PIK3CA, TRAF3, RASA1, KCTD13, TRIM16, AJUBA, RHOQ, CREB5, FOXC2, PPP1R15B, KHDRBS3, LRP1, RNF180, CEBPG, THBS1, AIF1, AURKA, FSTL3, FXR1, RAI1, PCBP1, PDGFC, PTK2B, ZBED4, SEC16B, WWTR1, XBP1, TRMT10C, GADD45B, YTHDF3, SMURF1, BICRAL, XRCC5, RHBDD1, DAB…	231	3600	19984
GOTERM_BP_ALL	GO:0006412~translation	15	5.9761	0.0838982	1.61	1	0.504145	0.471104	0.326883	PPP1R15B, TRMT10C, YTHDF3, RPSA, EIF2AK4, THBS1, MRPL52, FXR1, DNAJC2, RARS, PTK2B, GARS, CNOT8, AJUBA, RSL24D1	231	806	19984
GOTERM_BP_ALL	GO:0071345~cellular response to cytokine stimulus	20	7.96813	0.0422373	1.6095	1	0.323819	0.302596	0.519136	USP25, XBP1, CD40, YTHDF3, UBXN2A, XRCC5, SPHK1, SERPINE1, WNT5A, DAB2IP, THBS1, AIF1, HK2, ACTG1, SMAD7, TRAF3, AXL, DPYSL3, PTK2B, VAMP4	231	1075	19984
GOTERM_BP_ALL	GO:0000904~cell morphogenesis involved in differentiation	16	6.3745	0.0726341	1.6095	1	0.460147	0.42999	0.366542	LRP1, TNFRSF12A, SMURF1, MAP1S, NOTCH4, WNT5A, ETV4, ACTB, PKHD1, AXL, CDH11, PKP2, NCAM1, SKIL, BCAR1, PICALM	231	860	19984
GOTERM_BP_ALL	GO:0065009~regulation of molecular function	51	20.3187	0.000622346	1.60147	0.945375	0.0159656	0.0149192	1.82625	GPSM1, CD40, SERPINE1, DYSF, FGF2, SH3RF1, ACTB, CTSS, MPRIP, SPHK1, WNT5A, TPM1, PLAUR, TBC1D9, PYGO2, TBC1D1, PIK3CA, TRAF3, RASA1, AJUBA, PPP1R15B, LRPAP1, LRP1, RNF180, CEBPG, RAP1GDS1, THBS1, ADCY7, AURKA, PKHD1, FOXS1, CALD1, STK38, PDGFC, HMOX1, PTK2B, WWTR1, CDKN2B, GADD45B, XRCC5, DAB2IP, GTF2H2, EIF2AK4, SMAD7, SKI, AXL, BHLHE40, FGF18, NOX4, ANP32B, PICALM	231	2755	19984
GOTERM_BP_ALL	GO:0060429~epithelium development	26	10.3586	0.0203067	1.59864	1	0.198768	0.185741	0.731093	FOXC2, TOMT, NOTCH4, SERPINE1, FGF2, ACTB, ACTG1, PTGS1, PKHD1, BASP1, SKIL, WWTR1, XBP1, WNT5A, ATRX, PLAUR, RPSA, TDRD7, ETV4, SMAD7, SKI, RHEB, MAFF, TRIM16, FOLR1, AJUBA	231	1407	19984
GOTERM_BP_ALL	GO:0048523~negative regulation of cellular process	100	39.8406	1.21016e-07	1.59732	0.000564985	2.01794e-05	1.88569e-05	4.72453	SMARCAL1, ZWILCH, SERPINE1, LDLRAD4, FGF2, ACTB, ELK3, MPRIP, BASP1, CREB3L1, DPYSL3, KMT5A, TLE1, WNT5A, TPM1, LEMD3, LEMD2, THAP7, PKP2, KCTD13, AJUBA, LRPAP1, L3MBTL3, NOTCH4, NPRL3, TNFRSF11B, LTBP3, CAMSAP2, FXR1, PKHD1, DGUOK, CNN1, STK38, HMOX1, SKIL, RAB11FIP3, IVNS1ABP, WWTR1, XBP1, GADD45B, SMURF1, BICRAL, XRCC5, RHBDD1, EIF2AK4, SSH1, SMAD7, GDF9, BHLHE40, NOX4, ANP32B, CNOT8, PICALM, …	231	5416	19984
GOTERM_BP_ALL	GO:1902582~single-organism intracellular transport	16	6.3745	0.0773457	1.59467	1	0.478246	0.446902	0.349788	WWTR1, ARF1, XBP1, LRP1, MFF, SYT8, ACTB, ACTG1, MYO1D, UFM1, HMOX1, VPS54, VAMP4, GIT1, STX1A, PICALM	231	868	19984
GOTERM_BP_ALL	GO:0044265~cellular macromolecule catabolic process	20	7.96813	0.0459561	1.5932	1	0.341299	0.318931	0.496303	WWTR1, USP25, XBP1, PSMD12, LRP1, UBXN2A, SMURF1, RNF180, DAB2IP, SYVN1, SH3RF1, CTSS, SMAD7, AURKA, SKI, PCYOX1L, KCTD13, VPS54, PTK2B, CNOT8	231	1086	19984
GOTERM_CC_ALL	GO:0012505~endomembrane system	81	32.2709	6.64069e-06	1.59313	0.00410216	0.000456732	0.000419101		GPSM1, GASK1B, MCFD2, ARF1, DAGLA, UBXN2A, RTCB, SERPINE1, DYSF, LDLRAD4, SH3RF1, HK2, LOXL1, CTSS, CREB3L1, DPYSL3, GM45785, PMEPA1, GIT1, SPHK1, WNT5A, ANXA5, LEMD3, LEMD2, CKAP4, RAB32, DNAJC2, TMX4, RABEP2, TRAF3, THAP7, RASA1, GARS, SPACA6, VAMP4, AJUBA, STX1A, CHST3, PPP1R15B, LRPAP1, LRP1, SLC66A2, TOMT, RNF180, NOTCH4, RAP1GDS1, MFF, SNX30, THBS1, PTGS1, CAMSAP2, FSTL3, PKHD1, FUT8, FUT7,…	242	4420	21038
GOTERM_CC_ALL	GO:0044463~cell projection part	28	11.1554	0.0168601	1.58991	0.999973	0.151252	0.13879		CD40, DAGLA, LRP1, CASC1, AIF1, ACTB, ACTG1, AURKA, PTGS1, FSTL3, CAMSAP2, PKHD1, FXR1, BASP1, CALD1, DPYSL3, PTK2B, NCAM1, GIT1, POLG, SLC6A18, ANXA5, TPM1, TBCC, SSH1, MYO1D, RABEP2, FOLR1	242	1531	21038
GOTERM_CC_ALL	GO:0031410~cytoplasmic vesicle	40	15.9363	0.00358482	1.58783	0.891715	0.0533834	0.0489851		LRPAP1, ARF1, DAGLA, LRP1, SLC66A2, NOTCH4, SERPINE1, DYSF, LDLRAD4, MFF, SNX30, THBS1, CTSS, LOXL1, ACTG1, FSTL3, DPYSL3, PMEPA1, VPS54, SKIL, RAB11FIP3, YKT6, GIT1, SEC16B, SPHK1, ANXA5, DAB2IP, SYT8, RAB32, MYO1D, RABEP2, TRAF3, SNX15, SSPN, GARS, SPACA6, VAMP4, FOLR1, STX1A, PICALM	242	2190	21038
GOTERM_BP_ALL	GO:0032101~regulation of response to external stimulus	17	6.77291	0.0700399	1.5865	1	0.451038	0.421477	0.375226	LRP1, SERPINE1, ANXA5, WNT5A, PLAUR, DYSF, MILL2, EIF2AK4, THBS1, AIF1, ADCY7, FGF2, CTSS, FUT7, TRAF3, FGF18, PTK2B	231	927	19984
GOTERM_BP_ALL	GO:0008104~protein localization	50	19.9203	0.000891994	1.58619	0.984509	0.021211	0.0198209	1.70288	MCFD2, ARF1, ZWILCH, HK2, ACTB, ACTG1, MPRIP, GM45785, PMPCB, GIT1, ARL11, WNT5A, ATRX, ANXA5, TBC1D9, LEMD2, RAB32, ARL4C, TBC1D1, RABEP2, PKP2, VAMP4, AJUBA, RHOQ, STX1A, LRP1, TOMT, RAP1GDS1, MFF, SNX30, MYL12A, AURKA, VPS54, FAM83D, RAB11FIP3, YKT6, SEC16B, WWTR1, XBP1, SMURF1, RHBDD1, SYVN1, SSH1, SMAD7, MYO1D, UFM1, SNX15, ANP32B, FOLR1, PICALM	231	2727	19984
GOTERM_BP_ALL	GO:0051173~positive regulation of nitrogen compound metabolic process	41	16.3347	0.00311815	1.58558	1	0.0506967	0.0473741	1.32446	FOXC2, CD40, KHDRBS3, CEBPG, THBS1, FGF2, AIF1, ADCY7, ACTB, ELK3, FSTL3, FXR1, RAI1, PCBP1, CREB3L1, PTK2B, JUNB, ZBED4, TEAD4, WWTR1, XBP1, TRMT10C, YTHDF3, XRCC5, BICRAL, WNT5A, ATRX, DAB2IP, EIF2AK4, ETV4, SKI, DNAJC2, MEIS1, MAFF, KCTD13, NOX4, TRIM16, CNOT8, RHOQ, PICALM, CREB5	231	2237	19984
GOTERM_BP_ALL	GO:0006996~organelle organization	78	31.0757	1.16815e-05	1.58474	0.0530917	0.000879695	0.000822041	3.08511	GPSM1, ARF1, UBXN2A, ZWILCH, DYSF, HK2, ACTB, ACTG1, PSTPIP1, TUBB6, MPRIP, DPYSL3, PMPCB, KMT5A, MPV17, GIT1, POLG, MAP1S, SPHK1, WNT5A, ATRX, TPM1, PLAUR, RPSA, SHROOM1, LEMD3, LEMD2, IQCG, RAB32, DNAJC2, PYGO2, PIK3CA, RABEP2, THAP7, RASA1, KCTD13, PKP2, TRIM16, VAMP4, AJUBA, RHOQ, STX1A, L3MBTL3, LRP1, NPRL3, CEBPG, RAP1GDS1, MFF, SNX30, AIF1, FOXRED1, AURKA, CAMSAP2, PKHD1, CNN1, CALD1, PTK2…	231	4258	19984
GOTERM_BP_ALL	GO:1901698~response to nitrogen compound	24	9.56175	0.0289992	1.58372	1	0.254909	0.238202	0.623054	FOXC2, XBP1, CD40, GUCY1B1, LRP1, ANXA5, RAP1GDS1, ATRX, THBS1, AIF1, ACTB, SSH1, FUT7, PIK3CA, PDGFC, HMOX1, NOX4, PTK2B, NCAM1, TRIM16, FOLR1, LY6F, RHOQ, BCAR1	231	1311	19984
GOTERM_BP_ALL	GO:0018193~peptidyl-amino acid modification	23	9.16335	0.0330898	1.58293	1	0.278874	0.260597	0.58403	OST4, CD40, DYRK2, GALNT3, SPHK1, WNT5A, ATRX, ACTB, LOXL1, SMAD7, AURKA, FUT8, PIK3CA, DPY19L4, THAP7, RASA1, STK38, STK38L, NOX4, PTK2B, TRIM16, KMT5A, STX1A	231	1257	19984
GOTERM_CC_ALL	GO:0097708~intracellular vesicle	40	15.9363	0.00381502	1.58205	0.906146	0.0533834	0.0489851		LRPAP1, ARF1, DAGLA, LRP1, SLC66A2, NOTCH4, SERPINE1, DYSF, LDLRAD4, MFF, SNX30, THBS1, CTSS, LOXL1, ACTG1, FSTL3, DPYSL3, PMEPA1, VPS54, SKIL, RAB11FIP3, YKT6, GIT1, SEC16B, SPHK1, ANXA5, DAB2IP, SYT8, RAB32, MYO1D, RABEP2, TRAF3, SNX15, SSPN, GARS, SPACA6, VAMP4, FOLR1, STX1A, PICALM	242	2198	21038
GOTERM_BP_ALL	GO:0032940~secretion by cell	18	7.17131	0.0631538	1.58091	1	0.420635	0.393067	0.405533	ARF1, XBP1, LRP1, SPHK1, ANXA5, RAP1GDS1, SYT8, PTGS1, GDF9, TBC1D1, AXL, CREB3L1, HMOX1, NCAM1, YKT6, RAB11FIP3, GIT1, STX1A	231	985	19984
GOTERM_BP_ALL	GO:0051049~regulation of transport	38	15.1394	0.00498541	1.57897	1	0.0714015	0.0667219	1.17573	LRPAP1, ARF1, LRP1, TOMT, SERPINE1, RAP1GDS1, DYSF, MFF, THBS1, ACTB, HK2, CTSS, ACTG1, PTGS1, GM45785, HMOX1, PTK2B, NCAM1, RAB11FIP3, GIT1, SEC16B, WWTR1, XBP1, RHBDD1, SPHK1, WNT5A, ANXA5, SYT8, GDF9, TBC1D1, UFM1, AXL, RASA1, ANP32B, VAMP4, RHOQ, STX1A, PICALM	231	2082	19984
GOTERM_BP_ALL	GO:0034097~response to cytokine	22	8.76494	0.038613	1.57814	1	0.303239	0.283365	0.547654	USP25, XBP1, CD40, YTHDF3, UBXN2A, XRCC5, SPHK1, SERPINE1, CTRB1, WNT5A, DAB2IP, THBS1, AIF1, HK2, ACTG1, SMAD7, TRAF3, AXL, DPYSL3, PTK2B, VAMP4, SKIL	231	1206	19984
GOTERM_BP_ALL	GO:0007399~nervous system development	49	19.5219	0.00119175	1.57526	0.996185	0.0258122	0.0241205	1.61761	GPSM1, ARF1, DAGLA, FGF2, SH3RF1, ACTB, DPYSL3, GIT1, TNFRSF12A, MAP1S, SPHK1, WNT5A, ATRX, CIP2A, LEMD2, ETV4, PYGO2, CDH11, LRP1, TOMT, AIF1, AURKA, CAMSAP2, DGUOK, PTK2B, VPS54, NCAM1, TSPAN2, MAPK6, SKIL, XBP1, CDKN2B, SMURF1, XRCC5, DAB2IP, EIF2AK4, ZZEF1, SKI, MYO1D, UFM1, MEIS1, RHEB, AXL, BHLHE40, FGF18, POMK, ANP32B, FOLR1, PICALM	231	2691	19984
GOTERM_BP_ALL	GO:0006366~transcription from RNA polymerase II promoter	39	15.5378	0.00455201	1.57513	1	0.0664167	0.0620638	1.20716	FOXC2, CD40, NOTCH4, CEBPG, FGF2, ELK3, FSTL3, FOXS1, ZMYM5, PCBP1, CREB3L1, HMOX1, KMT5A, SKIL, JUNB, ZBED4, TEAD4, WWTR1, XBP1, TLE1, SMURF1, WNT5A, ATRX, DAB2IP, GTF2H2, LEMD3, LEMD2, ETV4, MED13L, SMAD7, SKI, GDF9, MEIS1, THAP7, BHLHE40, MAFF, AJUBA, RHOQ, CREB5	231	2142	19984
GOTERM_BP_ALL	GO:1902533~positive regulation of intracellular signal transduction	21	8.36653	0.0453804	1.57156	1	0.338468	0.316285	0.499921	XBP1, CD40, LRP1, GADD45B, SPHK1, WNT5A, DAB2IP, THBS1, FGF2, SH3RF1, PIK3CA, RHEB, TRAF3, AXL, PDGFC, FGF18, NOX4, PTK2B, NCAM1, SKIL, AJUBA	231	1156	19984
GOTERM_BP_ALL	GO:0003006~developmental process involved in reproduction	19	7.56972	0.0586649	1.56992	1	0.400448	0.374203	0.426893	ZMYND15, RHBDD1, SERPINE1, WNT5A, RTCB, ATRX, PLAUR, TDRD7, AFF4, IQCG, FSTL3, AURKA, GDF9, PYGO2, AXL, GJB3, VPS54, PTK2B, JUNB	231	1047	19984
GOTERM_BP_ALL	GO:0048534~hematopoietic or lymphoid organ development	21	8.36653	0.0460524	1.56885	1	0.341299	0.318931	0.496303	ARL11, XBP1, CDKN2B, L3MBTL3, XRCC5, CEBPG, WNT5A, SYVN1, TNFRSF11B, SH3RF1, ACTB, FSTL3, SMAD7, MEIS1, FUT7, AXL, VPS54, PTK2B, TSPAN2, JUNB, PICALM	231	1158	19984
GOTERM_BP_ALL	GO:0032446~protein modification by small protein conjugation	15	5.9761	0.0984225	1.56345	1	0.564539	0.52754	0.277745	IVNS1ABP, WWTR1, SMURF1, RNF180, SPHK1, SYVN1, DYSF, SH3RF1, ZZEF1, SMAD7, UFM1, TRAF3, KCTD13, PTK2B, STX1A	231	830	19984
GOTERM_CC_ALL	GO:0044430~cytoskeletal part	34	13.5458	0.0100894	1.56059	0.998121	0.0992895	0.0911089		FBLIM1, DYSF, CASC1, CCDC102A, AIF1, ACTB, MYL12A, HK2, ACTG1, AURKA, CAMSAP2, PKHD1, PSTPIP1, TUBB6, MPRIP, CALD1, DPYSL3, FAM83D, RAB11FIP3, GIT1, PDLIM7, MAP1S, TPM1, SHROOM1, IQCG, SMAD7, SKI, MYO1D, RABEP2, PKP2, NOX4, AJUBA, RHOQ, STX1A	242	1894	21038
GOTERM_BP_ALL	GO:0002520~immune system development	22	8.76494	0.0431115	1.55875	1	0.328365	0.306844	0.513082	ARL11, XBP1, CDKN2B, CD40, L3MBTL3, XRCC5, CEBPG, WNT5A, SYVN1, TNFRSF11B, SH3RF1, ACTB, FSTL3, SMAD7, MEIS1, FUT7, AXL, VPS54, PTK2B, TSPAN2, JUNB, PICALM	231	1221	19984
GOTERM_BP_ALL	GO:0048856~anatomical structure development	121	48.2072	6.29094e-09	1.5501	2.93783e-05	2.25942e-06	2.11134e-06	5.67544	SERPINE1, RTCB, LDLRAD4, FGF2, LOXL1, ACTB, ELK3, ACTG1, BASP1, CREB3L1, DPYSL3, MPV17, JUNB, ARL11, MAP1S, WNT5A, TPM1, RPSA, LEMD3, LEMD2, PYGO2, PKP2, TRIM16, AJUBA, L3MBTL3, TOMT, FBLIM1, NOTCH4, NPRL3, TNFRSF11B, LTBP3, MYL12A, CAMSAP2, FXR1, PKHD1, RAI1, DGUOK, FUT7, CALD1, PDGFC, HMOX1, TSPAN2, FAM83D, SKIL, WWTR1, XBP1, GADD45B, SMURF1, XRCC5, TBCC, TDRD7, EIF2AK4, MEX3C, ZZEF1, SSH1, SMA…	231	6753	19984
GOTERM_CC_ALL	GO:0009986~cell surface	24	9.56175	0.0360738	1.55008	1	0.262703	0.241058		LRPAP1, CD40, LRP1, TNFRSF12A, NOTCH4, ANXA5, WNT5A, PLAUR, MILL2, ITGAE, LRRC32, THBS1, CKAP4, ZZEF1, CTSS, SSH1, PSTPIP1, AXL, PDGFC, NCAM1, VAMP4, FOLR1, RAB11FIP3, PICALM	242	1346	21038
GOTERM_BP_ALL	GO:0050790~regulation of catalytic activity	36	14.3426	0.00878202	1.54714	1	0.110521	0.103277	0.985994	GPSM1, PPP1R15B, CD40, LRP1, RNF180, SERPINE1, RAP1GDS1, THBS1, FGF2, ADCY7, SH3RF1, ACTB, MPRIP, STK38, PDGFC, PTK2B, WWTR1, CDKN2B, GADD45B, XRCC5, WNT5A, TPM1, DAB2IP, PLAUR, TBC1D9, GTF2H2, SMAD7, TBC1D1, PIK3CA, AXL, RASA1, FGF18, NOX4, ANP32B, AJUBA, PICALM	231	2013	19984
GOTERM_BP_ALL	GO:0048519~negative regulation of biological process	106	42.2311	2.04271e-07	1.5451	0.000953489	2.98044e-05	2.7851e-05	4.55516	SMARCAL1, ZWILCH, SERPINE1, LDLRAD4, FGF2, ACTB, ELK3, MPRIP, BASP1, CREB3L1, DPYSL3, KMT5A, TLE1, WNT5A, TPM1, LEMD3, LEMD2, THAP7, PKP2, KCTD13, AJUBA, LRPAP1, L3MBTL3, NOTCH4, NPRL3, TNFRSF11B, LTBP3, CAMSAP2, FXR1, PKHD1, RAI1, DGUOK, CNN1, STK38, HMOX1, SKIL, RAB11FIP3, IVNS1ABP, WWTR1, XBP1, GADD45B, SMURF1, BICRAL, XRCC5, RHBDD1, EIF2AK4, SSH1, SMAD7, GDF9, BHLHE40, NOX4, ANP32B, CNOT8, PI…	231	5935	19984
GOTERM_BP_ALL	GO:0010033~response to organic substance	71	28.2869	8.76141e-05	1.54445	0.335802	0.00375294	0.00350697	2.45507	CD40, UBXN2A, SERPINE1, LDLRAD4, LRRC32, FGF2, HK2, LOXL1, ACTB, CTSS, ACTG1, CREB3L1, DPYSL3, PMEPA1, GIT1, POLG, SPHK1, WNT5A, CTRB1, ATRX, ANXA5, LEMD3, LEMD2, ASPN, TBC1D1, PIK3CA, TRAF3, RASA1, TRIM16, VAMP4, RHOQ, LY6F, FOXC2, LRP1, RAP1GDS1, MILL2, LTBP3, THBS1, AIF1, ADCY7, FSTL3, FUT8, FUT7, TMEM204, PDGFC, HMOX1, PTK2B, VPS54, NCAM1, SKIL, USP25, XBP1, CDKN2B, YTHDF3, SMURF1, XRCC5, RHB…	231	3977	19984
GOTERM_BP_ALL	GO:0046903~secretion	21	8.36653	0.0531745	1.54221	1	0.380197	0.355279	0.44943	ABCC3, ARF1, XBP1, LRP1, RHBDD1, SPHK1, ANXA5, RAP1GDS1, SYT8, HK2, PTGS1, GDF9, TBC1D1, AXL, CREB3L1, HMOX1, NCAM1, YKT6, RAB11FIP3, GIT1, STX1A	231	1178	19984
GOTERM_BP_ALL	GO:0055082~cellular chemical homeostasis	17	6.77291	0.0857085	1.53998	1	0.514361	0.480651	0.318171	ARF1, XBP1, CD40, FRRS1, LRP1, WNT5A, RAP1GDS1, FGF2, HK2, PKHD1, TBC1D1, PIK3CA, HMOX1, NOX4, VPS54, PTK2B, POLG	231	955	19984
GOTERM_BP_ALL	GO:0015031~protein transport	32	12.749	0.0154246	1.53712	1	0.163676	0.152949	0.815455	ARF1, MCFD2, LRP1, TOMT, RAP1GDS1, MFF, SNX30, GM45785, PMPCB, VPS54, RAB11FIP3, YKT6, SEC16B, ARL11, WWTR1, XBP1, SMURF1, RHBDD1, ANXA5, SYVN1, TBC1D9, RAB32, ARL4C, MYO1D, TBC1D1, UFM1, RABEP2, SNX15, ANP32B, VAMP4, FOLR1, STX1A	231	1801	19984
GOTERM_CC_ALL	GO:0005829~cytosol	77	30.6773	4.74607e-05	1.53706	0.0289515	0.00209844	0.00192555		GPSM1, ARF1, GUCY1B1, DYRK2, UBXN2A, RTCB, SH3RF1, HK2, ACTB, CNDP2, ACTG1, PSTPIP1, MPRIP, RARS, CREB3L1, DPYSL3, GM45785, BAALC, KMT5A, ARHGEF40, GIT1, TLE1, MAP1S, SPHK1, ANXA5, TPM1, SPATS2, ACOT12, RPSA, CIP2A, CKAP4, IQCG, ARL4C, DNAJC2, TBC1D1, PIK3CA, ACOX2, RABEP2, RASA1, GARS, TRIM16, AJUBA, SLC66A2, NOTCH4, ODC1, RAP1GDS1, AIF1, AURKA, CAMSAP2, FXR1, DGUOK, PCBP1, STK38, PDGFC, HMOX1, …	242	4355	21038
GOTERM_BP_ALL	GO:0030182~neuron differentiation	29	11.5538	0.0221101	1.53538	1	0.211541	0.197677	0.704044	ARF1, LRP1, TOMT, FGF2, ACTB, AURKA, CAMSAP2, DGUOK, DPYSL3, PTK2B, VPS54, TSPAN2, NCAM1, MAPK6, SKIL, GIT1, XBP1, TNFRSF12A, SMURF1, MAP1S, SPHK1, WNT5A, DAB2IP, EIF2AK4, ETV4, MEIS1, CDH11, FOLR1, PICALM	231	1634	19984
GOTERM_BP_ALL	GO:0010243~response to organonitrogen compound	20	7.96813	0.0619037	1.53524	1	0.415015	0.387816	0.411375	FOXC2, XBP1, CD40, LRP1, ANXA5, RAP1GDS1, AIF1, ACTB, SSH1, FUT7, PIK3CA, PDGFC, HMOX1, NOX4, PTK2B, NCAM1, TRIM16, FOLR1, RHOQ, BCAR1	231	1127	19984
GOTERM_BP_ALL	GO:0006793~phosphorus metabolic process	59	23.506	0.000577105	1.5337	0.932515	0.0151377	0.0141455	1.84938	CD40, ARF1, GUCY1B1, DYRK2, LDLRAD4, FGF2, SH3RF1, HK2, ACTB, MPRIP, PMEPA1, NUDT18, GIT1, SPHK1, WNT5A, ACOT12, PLAUR, LEMD2, PLPP5, PIK3CA, TRAF3, RASA1, GARS, AJUBA, SMPDL3A, RHOQ, PPP1R15B, LRP1, RAP1GDS1, THBS1, AIF1, ADCY7, AURKA, PKHD1, FXR1, DGUOK, FUT8, STK38, PDGFC, PTK2B, STK38L, FAM83D, MAPK6, WWTR1, USP25, XBP1, CDKN2B, GADD45B, XRCC5, DAB2IP, EIF2AK4, ZZEF1, SSH1, SMAD7, GDF9, AXL, …	231	3328	19984
GOTERM_BP_ALL	GO:0046907~intracellular transport	31	12.3506	0.0178572	1.53335	1	0.181817	0.169901	0.769805	ARF1, LRP1, SLC66A2, MFF, ACTB, ACTG1, GM45785, HMOX1, PMPCB, VPS54, YKT6, GIT1, SEC16B, ARL11, WWTR1, XBP1, SMURF1, RHBDD1, SYVN1, TBC1D9, SYT8, RAB32, ARL4C, MYO1D, TBC1D1, UFM1, ANP32B, VAMP4, FOLR1, STX1A, PICALM	231	1749	19984
GOTERM_BP_ALL	GO:0015833~peptide transport	33	13.1474	0.014202	1.53322	1	0.155221	0.145048	0.838488	ARF1, MCFD2, LRP1, TOMT, RAP1GDS1, MFF, SNX30, GM45785, PMPCB, VPS54, RAB11FIP3, YKT6, SEC16B, ARL11, WWTR1, XBP1, SMURF1, RHBDD1, ANXA5, SYVN1, TBC1D9, RAB32, ARL4C, MYO1D, TBC1D1, UFM1, RABEP2, SNX15, ANP32B, VAMP4, FOLR1, STX1A, PICALM	231	1862	19984
GOTERM_BP_ALL	GO:0044710~single-organism metabolic process	73	29.0837	8.95208e-05	1.5295	0.341691	0.00379975	0.00355072	2.44968	MCFD2, CD40, ARF1, DAGLA, GUCY1B1, DYRK2, SERPINE1, DYSF, FGF2, SH3RF1, HK2, LOXL1, CTSS, RARS, CREB3L1, NUDT18, GIT1, SPHK1, WNT5A, ACOT12, LEMD2, PLPP5, SLC7A7, PIK3CA, ACOX2, TRAF3, AGPS, GARS, AJUBA, SMPDL3A, RHOQ, CHST3, LRPAP1, LRP1, ODC1, RAP1GDS1, SNX30, THBS1, ADCY7, PTGS1, PKHD1, DGUOK, FUT8, FUT7, CHST12, STK38, PDGFC, HMOX1, PTK2B, VPS54, FAM83D, CBR4, GALNT7, USP25, OST4, XBP1, GADD4…	231	4129	19984
GOTERM_BP_ALL	GO:0007275~multicellular organism development	108	43.0279	2.52156e-07	1.52791	0.00117688	3.56763e-05	3.33381e-05	4.47706	SERPINE1, RTCB, LDLRAD4, FGF2, LOXL1, ACTB, ELK3, ACTG1, BASP1, CREB3L1, DPYSL3, MPV17, JUNB, ARL11, MAP1S, WNT5A, TPM1, LEMD3, LEMD2, PYGO2, PKP2, TRIM16, L3MBTL3, TOMT, NOTCH4, NPRL3, TNFRSF11B, LTBP3, CAMSAP2, FXR1, PKHD1, RAI1, DGUOK, FUT7, CALD1, PDGFC, HMOX1, TSPAN2, FAM83D, SKIL, WWTR1, XBP1, GADD45B, SMURF1, XRCC5, TDRD7, EIF2AK4, MEX3C, ZZEF1, SMAD7, GDF9, GJB3, RHEB, FGF18, BHLHE40, MAF…	231	6115	19984
GOTERM_BP_ALL	GO:0045184~establishment of protein localization	34	13.5458	0.0136376	1.52481	1	0.151605	0.141669	0.848726	ARF1, MCFD2, LRP1, TOMT, RAP1GDS1, MFF, SNX30, HK2, GM45785, PMPCB, VPS54, RAB11FIP3, YKT6, SEC16B, ARL11, WWTR1, XBP1, SMURF1, RHBDD1, ANXA5, SYVN1, TBC1D9, RAB32, ARL4C, MYO1D, TBC1D1, UFM1, RABEP2, SNX15, ANP32B, VAMP4, FOLR1, STX1A, PICALM	231	1929	19984
GOTERM_BP_ALL	GO:0006796~phosphate-containing compound metabolic process	57	22.7092	0.000932855	1.52007	0.987202	0.0216018	0.0201861	1.69495	CD40, ARF1, GUCY1B1, DYRK2, LDLRAD4, FGF2, SH3RF1, HK2, ACTB, MPRIP, PMEPA1, NUDT18, GIT1, SPHK1, WNT5A, PLAUR, LEMD2, PLPP5, PIK3CA, TRAF3, RASA1, GARS, AJUBA, SMPDL3A, RHOQ, PPP1R15B, LRP1, RAP1GDS1, THBS1, AIF1, ADCY7, AURKA, PKHD1, FXR1, DGUOK, STK38, PDGFC, PTK2B, STK38L, FAM83D, MAPK6, WWTR1, USP25, XBP1, CDKN2B, GADD45B, XRCC5, DAB2IP, EIF2AK4, ZZEF1, SSH1, SMAD7, GDF9, AXL, FGF18, POMK, N…	231	3244	19984
GOTERM_MF_ALL	GO:0097367~carbohydrate derivative binding	43	17.1315	0.00503483	1.51908	0.971084	0.370668	0.369613		LRPAP1, SMARCAL1, ARF1, GUCY1B1, DYRK2, COL11A1, RTCB, THBS1, FGF2, ADCY7, ACTB, HK2, CTSS, ACTG1, AURKA, DGUOK, TUBB6, RARS, STK38, DPYSL3, STK38L, PTK2B, NCAM1, MAPK6, ABCC3, ARL11, XRCC5, SPHK1, ATRX, ACOT12, EIF2AK4, SKI, RAB32, ARL4C, MYO1D, MFAP4, CCDC80, PIK3CA, RHEB, AXL, POMK, GARS, RHOQ	224	2343	18541
GOTERM_BP_ALL	GO:0051641~cellular localization	55	21.9124	0.00124294	1.51773	0.996997	0.0264989	0.0247622	1.60621	GPSM1, ARF1, ZWILCH, FGF2, HK2, ACTB, ACTG1, MPRIP, GM45785, PMPCB, GIT1, ARL11, MAP1S, SPHK1, WNT5A, ATRX, TBC1D9, LEMD2, RAB32, ARL4C, TBC1D1, PKP2, VAMP4, AJUBA, RHOQ, STX1A, LRP1, SLC66A2, RAP1GDS1, MFF, MYL12A, AURKA, PKHD1, HMOX1, PTK2B, VPS54, FAM83D, RAB11FIP3, YKT6, SEC16B, WWTR1, XBP1, SMURF1, RHBDD1, SYVN1, DEF8, SYT8, SSH1, SMAD7, MYO1D, UFM1, AXL, ANP32B, FOLR1, PICALM	231	3135	19984
GOTERM_CC_ALL	GO:0005783~endoplasmic reticulum	34	13.5458	0.0149398	1.51655	0.99991	0.142272	0.130551		GPSM1, LRPAP1, PPP1R15B, MCFD2, TOMT, UBXN2A, RNF180, NOTCH4, RAP1GDS1, RTCB, THBS1, HK2, PTGS1, PKHD1, CREB3L1, HMOX1, YKT6, SEC16B, USP25, OST4, XBP1, RHBDD1, WNT5A, ANXA5, SYVN1, LEMD2, CKAP4, RAB32, MYO1D, UFM1, RHEB, POMK, MSRB3, NOX4	242	1949	21038
GOTERM_BP_ALL	GO:0007267~cell-cell signaling	30	11.9522	0.0229336	1.51596	1	0.217194	0.20296	0.69259	ARF1, DAGLA, GUCY1B1, LRP1, FGF2, PTGS1, PTK2B, VPS54, RAB11FIP3, GIT1, WWTR1, XBP1, TLE1, SPHK1, WNT5A, ANXA5, DAB2IP, EIF2AK4, SYT8, ZZEF1, SSH1, GDF9, PYGO2, TBC1D1, GJB3, KCTD13, PKP2, FOLR1, FJX1, STX1A	231	1712	19984
GOTERM_BP_ALL	GO:0031324~negative regulation of cellular metabolic process	51	20.3187	0.00210467	1.51513	0.999947	0.0377559	0.0352814	1.45245	ZMYND15, SMARCAL1, SERPINE1, DYSF, LDLRAD4, SH3RF1, HK2, ACTB, ELK3, MPRIP, BASP1, CREB3L1, ZMYM5, PMEPA1, KMT5A, GIT1, TLE1, SPHK1, WNT5A, ATRX, PLAUR, LEMD2, DNAJC2, THAP7, AJUBA, FOXC2, PPP1R15B, LRPAP1, L3MBTL3, LRP1, NOTCH4, THBS1, FXR1, FOXS1, STK38, HMOX1, SKIL, IVNS1ABP, WWTR1, XBP1, CDKN2B, GADD45B, YTHDF3, XRCC5, DAB2IP, EIF2AK4, SMAD7, SKI, BHLHE40, CNOT8, PICALM	231	2912	19984
GOTERM_CC_ALL	GO:0031982~vesicle	41	16.3347	0.00698678	1.51479	0.986963	0.075874	0.0696226		LRPAP1, ARF1, DAGLA, LRP1, SLC66A2, NOTCH4, SERPINE1, DYSF, LDLRAD4, MFF, SNX30, THBS1, CTSS, LOXL1, ACTG1, FSTL3, PKHD1, DPYSL3, PMEPA1, VPS54, SKIL, RAB11FIP3, YKT6, GIT1, SEC16B, SPHK1, ANXA5, DAB2IP, SYT8, RAB32, MYO1D, RABEP2, TRAF3, SNX15, SSPN, GARS, SPACA6, VAMP4, FOLR1, STX1A, PICALM	242	2353	21038
GOTERM_BP_ALL	GO:0019752~carboxylic acid metabolic process	18	7.17131	0.086123	1.51331	1	0.514863	0.48112	0.317747	MCFD2, DAGLA, SPHK1, ODC1, ACOT12, MCAT, HK2, PTGS1, SLC7A7, ACOX2, CHST12, RARS, PCYOX1L, NOX4, GARS, FOLR1, GIT1, CBR4	231	1029	19984
GOTERM_BP_ALL	GO:0033036~macromolecule localization	55	21.9124	0.00136705	1.51147	0.998319	0.0284272	0.0265641	1.57571	MCFD2, ARF1, ZWILCH, DYSF, HK2, ACTB, ACTG1, MPRIP, GM45785, PMPCB, GIT1, ABCC3, ARL11, WNT5A, ATRX, ANXA5, TBC1D9, LEMD2, RAB32, ARL4C, TBC1D1, RABEP2, PKP2, VAMP4, AJUBA, RHOQ, STX1A, LRP1, SLC66A2, TOMT, RAP1GDS1, MFF, SNX30, THBS1, MYL12A, AURKA, VPS54, FAM83D, RAB11FIP3, YKT6, SEC16B, WWTR1, XBP1, SMURF1, RHBDD1, SYVN1, SSH1, SMAD7, MYO1D, GDF9, UFM1, SNX15, ANP32B, FOLR1, PICALM	231	3148	19984
GOTERM_BP_ALL	GO:0044767~single-organism developmental process	126	50.1992	1.26412e-08	1.50745	5.90328e-05	3.68887e-06	3.4471e-06	5.46255	SERPINE1, RTCB, LDLRAD4, FGF2, LOXL1, ACTB, ELK3, ACTG1, BASP1, CREB3L1, DPYSL3, MPV17, JUNB, ARL11, MAP1S, WNT5A, TPM1, RPSA, LEMD3, LEMD2, RAB32, PYGO2, PKP2, TRIM16, AJUBA, L3MBTL3, TOMT, FBLIM1, NOTCH4, NPRL3, TNFRSF11B, LTBP3, MYL12A, CAMSAP2, FXR1, PKHD1, RAI1, DGUOK, FUT7, CALD1, PDGFC, HMOX1, TSPAN2, FAM83D, SKIL, WWTR1, XBP1, GADD45B, SMURF1, BICRAL, XRCC5, RHBDD1, TBCC, TDRD7, EIF2AK4, …	231	7231	19984
GOTERM_BP_ALL	GO:0006464~cellular protein modification process	69	27.49	0.000250255	1.50662	0.689273	0.00778962	0.0072791	2.13792	CD40, DYRK2, UBXN2A, DYSF, LDLRAD4, FGF2, SH3RF1, LOXL1, ACTB, MPRIP, PMEPA1, KMT5A, SPHK1, WNT5A, ATRX, PLAUR, LEMD2, PYGO2, PIK3CA, TRAF3, THAP7, RASA1, KCTD13, TRIM16, AJUBA, STX1A, PPP1R15B, LRP1, RNF180, RAP1GDS1, THBS1, AIF1, AURKA, PKHD1, FXR1, DGUOK, FUT8, FUT7, STK38, PDGFC, PTK2B, STK38L, FAM83D, MAPK6, IVNS1ABP, GALNT7, WWTR1, USP25, OST4, XBP1, CDKN2B, GADD45B, GALNT3, SMURF1, XRCC5, …	231	3962	19984
GOTERM_BP_ALL	GO:0036211~protein modification process	69	27.49	0.000254055	1.50586	0.694738	0.0078555	0.00734066	2.13426	CD40, DYRK2, UBXN2A, DYSF, LDLRAD4, FGF2, SH3RF1, LOXL1, ACTB, MPRIP, PMEPA1, KMT5A, SPHK1, WNT5A, ATRX, PLAUR, LEMD2, PYGO2, PIK3CA, TRAF3, THAP7, RASA1, KCTD13, TRIM16, AJUBA, STX1A, PPP1R15B, LRP1, RNF180, RAP1GDS1, THBS1, AIF1, AURKA, PKHD1, FXR1, DGUOK, FUT8, FUT7, STK38, PDGFC, PTK2B, STK38L, FAM83D, MAPK6, IVNS1ABP, GALNT7, WWTR1, USP25, OST4, XBP1, CDKN2B, GADD45B, GALNT3, SMURF1, XRCC5, …	231	3964	19984
GOTERM_BP_ALL	GO:0042886~amide transport	33	13.1474	0.0179995	1.50573	1	0.182695	0.170721	0.767712	ARF1, MCFD2, LRP1, TOMT, RAP1GDS1, MFF, SNX30, GM45785, PMPCB, VPS54, RAB11FIP3, YKT6, SEC16B, ARL11, WWTR1, XBP1, SMURF1, RHBDD1, ANXA5, SYVN1, TBC1D9, RAB32, ARL4C, MYO1D, TBC1D1, UFM1, RABEP2, SNX15, ANP32B, VAMP4, FOLR1, STX1A, PICALM	231	1896	19984
GOTERM_MF_ALL	GO:0019899~enzyme binding	43	17.1315	0.00632719	1.49925	0.988389	0.370668	0.369613		ZMYND15, LRPAP1, CD40, LRP1, RNF180, SERPINE1, MFF, SH3RF1, ACTB, ACTG1, AURKA, PSTPIP1, STK38, HMOX1, PTK2B, NCAM1, FAM83D, MAPK6, RAB11FIP3, GIT1, POLG, USP25, XBP1, CDKN2B, XRCC5, SPHK1, ANXA5, SYVN1, DAB2IP, PLAUR, SMAD7, SKI, TRAF3, THAP7, RHEB, RASA1, KCTD13, PKP2, NOX4, ANP32B, STX1A, BCAR1, PICALM	224	2374	18541
GOTERM_BP_ALL	GO:0032502~developmental process	126	50.1992	2.41504e-08	1.493	0.000112776	6.26434e-06	5.85378e-06	5.23256	SERPINE1, RTCB, LDLRAD4, FGF2, LOXL1, ACTB, ELK3, ACTG1, BASP1, CREB3L1, DPYSL3, MPV17, JUNB, ARL11, MAP1S, WNT5A, TPM1, RPSA, LEMD3, LEMD2, RAB32, PYGO2, PKP2, TRIM16, AJUBA, L3MBTL3, TOMT, FBLIM1, NOTCH4, NPRL3, TNFRSF11B, LTBP3, MYL12A, CAMSAP2, FXR1, PKHD1, RAI1, DGUOK, FUT7, CALD1, PDGFC, HMOX1, TSPAN2, FAM83D, SKIL, WWTR1, XBP1, GADD45B, SMURF1, BICRAL, XRCC5, RHBDD1, TBCC, TDRD7, EIF2AK4, …	231	7301	19984
GOTERM_BP_ALL	GO:0032504~multicellular organism reproduction	22	8.76494	0.0633149	1.4904	1	0.420887	0.393303	0.405273	ZMYND15, GALNT3, RHBDD1, ATRX, TDRD7, CIP2A, AFF4, ADCY7, IQCG, FSTL3, AURKA, GDF9, PYGO2, AXL, GJB3, VPS54, PTK2B, GM28035, SPACA6, SKIL, FOLR1, JUNB	231	1277	19984
GOTERM_MF_ALL	GO:0035639~purine ribonucleoside triphosphate binding	34	13.5458	0.0186188	1.48824	0.999998	0.523561	0.522072		SMARCAL1, ARF1, GUCY1B1, DYRK2, RTCB, ADCY7, ACTB, HK2, ACTG1, AURKA, DGUOK, TUBB6, RARS, STK38, STK38L, PTK2B, MAPK6, ABCC3, ARL11, XRCC5, SPHK1, ATRX, ACOT12, EIF2AK4, SKI, RAB32, ARL4C, MYO1D, PIK3CA, RHEB, AXL, POMK, GARS, RHOQ	224	1891	18541
GOTERM_BP_ALL	GO:0009628~response to abiotic stimulus	24	9.56175	0.052599	1.48729	1	0.377823	0.353061	0.45215	XBP1, CD40, GUCY1B1, XRCC5, RHBDD1, COL11A1, DYSF, MILL2, EIF2AK4, THBS1, AIF1, ACTB, ZZEF1, HK2, CTSS, MFAP4, PIK3CA, BHLHE40, HMOX1, NOX4, PTK2B, AJUBA, STX1A, POLG	231	1396	19984
GOTERM_BP_ALL	GO:0006357~regulation of transcription from RNA polymerase II promoter	47	18.7251	0.00481744	1.4872	1	0.0692081	0.0646723	1.18928	FOXC2, SMARCAL1, CD40, NOTCH4, CEBPG, FGF2, ACTB, ELK3, FSTL3, RAI1, FOXS1, ZMYM5, PCBP1, CREB3L1, HMOX1, KMT5A, ZFP267, SKIL, JUNB, ZBED4, ZSCAN18, TEAD4, ZBTB39, WWTR1, XBP1, TLE1, SMURF1, BICRAL, WNT5A, ATRX, DAB2IP, GTF2H2, LEMD3, LEMD2, ETV4, MED13L, SMAD7, SKI, GDF9, MEIS1, THAP7, BHLHE40, MAFF, AJUBA, ZFP871, RHOQ, CREB5	231	2734	19984
GOTERM_BP_ALL	GO:0044703~multi-organism reproductive process	25	9.96016	0.0487298	1.48338	1	0.357173	0.333765	0.47656	ZMYND15, AFF4, ADCY7, AURKA, FSTL3, FUT7, PTK2B, VPS54, SKIL, JUNB, TEAD4, GALNT3, RHBDD1, ATRX, TDRD7, CIP2A, SYT8, IQCG, GDF9, PYGO2, GJB3, AXL, SPACA6, GM28035, FOLR1	231	1458	19984
GOTERM_BP_ALL	GO:0044707~single-multicellular organism process	124	49.4024	6.11037e-08	1.48168	0.000285314	1.35854e-05	1.2695e-05	4.89637	SERPINE1, RTCB, LDLRAD4, FGF2, LOXL1, ACTB, ELK3, ACTG1, BASP1, CREB3L1, DPYSL3, MPV17, JUNB, ARL11, MAP1S, WNT5A, CTRB1, TPM1, LEMD3, LEMD2, PYGO2, PKP2, TRIM16, LRPAP1, L3MBTL3, TOMT, RNF180, NOTCH4, NPRL3, TNFRSF11B, LTBP3, CAMSAP2, FXR1, PKHD1, RAI1, DGUOK, FUT8, FUT7, CALD1, PDGFC, HMOX1, TSPAN2, FAM83D, SKIL, RAB11FIP3, WWTR1, XBP1, GADD45B, SMURF1, BICRAL, XRCC5, TDRD7, EIF2AK4, MEX3C, ZZE…	231	7240	19984
GOTERM_BP_ALL	GO:0007276~gamete generation	18	7.17131	0.0994231	1.48163	1	0.568172	0.530935	0.274959	ZMYND15, GALNT3, RHBDD1, ATRX, TDRD7, CIP2A, AFF4, IQCG, FSTL3, AURKA, GDF9, PYGO2, AXL, GJB3, VPS54, PTK2B, GM28035, SKIL	231	1051	19984
GOTERM_BP_ALL	GO:0051649~establishment of localization in cell	39	15.5378	0.0132147	1.47204	1	0.148316	0.138595	0.858251	GPSM1, ARF1, LRP1, SLC66A2, MFF, FGF2, ACTB, ACTG1, PKHD1, GM45785, HMOX1, PTK2B, PMPCB, VPS54, FAM83D, YKT6, GIT1, SEC16B, ARL11, WWTR1, XBP1, SMURF1, MAP1S, RHBDD1, SPHK1, SYVN1, TBC1D9, SYT8, RAB32, ARL4C, MYO1D, TBC1D1, UFM1, AXL, ANP32B, VAMP4, FOLR1, STX1A, PICALM	231	2292	19984
GOTERM_BP_ALL	GO:0045935~positive regulation of nucleobase-containing compound metabolic process	35	13.9442	0.0199568	1.47056	1	0.196165	0.183309	0.736817	FOXC2, CD40, KHDRBS3, CEBPG, FGF2, ADCY7, ACTB, ELK3, FSTL3, RAI1, PCBP1, CREB3L1, PTK2B, JUNB, ZBED4, TEAD4, WWTR1, XBP1, XRCC5, BICRAL, WNT5A, ATRX, DAB2IP, ETV4, SKI, DNAJC2, MEIS1, MAFF, KCTD13, NOX4, TRIM16, CNOT8, RHOQ, PICALM, CREB5	231	2059	19984
GOTERM_BP_ALL	GO:0019953~sexual reproduction	21	8.36653	0.0786858	1.46866	1	0.480869	0.449354	0.347412	ZMYND15, GALNT3, RHBDD1, ATRX, TDRD7, CIP2A, AFF4, SYT8, IQCG, FSTL3, AURKA, GDF9, PYGO2, AXL, GJB3, VPS54, PTK2B, GM28035, SPACA6, SKIL, FOLR1	231	1237	19984
GOTERM_BP_ALL	GO:0043436~oxoacid metabolic process	19	7.56972	0.0972594	1.46498	1	0.558554	0.521947	0.282374	MCFD2, DAGLA, SPHK1, ODC1, ACOT12, MCAT, HK2, PTGS1, SLC7A7, ACOX2, CHST12, RARS, PCYOX1L, NOX4, GARS, FOLR1, GIT1, CBR4, CHST3	231	1122	19984
GOTERM_BP_ALL	GO:0016043~cellular component organization	119	47.4104	3.46843e-07	1.46399	0.00161845	4.49837e-05	4.20355e-05	4.37638	UBXN2A, ZWILCH, SERPINE1, LDLRAD4, LOXL1, ACTB, ACTG1, TUBB6, MPRIP, CREB3L1, DPYSL3, PMPCB, KMT5A, MPV17, MAP1S, WNT5A, TPM1, RPSA, LEMD3, LEMD2, RAB32, PYGO2, CCDC80, THAP7, PKP2, KCTD13, TRIM16, AJUBA, STX1A, LRPAP1, L3MBTL3, FBLIM1, NOTCH4, NPRL3, TNFRSF11B, LTBP3, FBLN2, MYL12A, CAMSAP2, FXR1, PKHD1, DGUOK, CNN1, CALD1, PDGFC, TSPAN2, SKIL, SEC16B, WWTR1, XBP1, SMURF1, BICRAL, XRCC5, TBCC, T…	231	7032	19984
GOTERM_BP_ALL	GO:0009892~negative regulation of metabolic process	55	21.9124	0.00294105	1.46043	0.999999	0.0490314	0.045818	1.33896	ZMYND15, SMARCAL1, SERPINE1, DYSF, LDLRAD4, SH3RF1, HK2, ACTB, ELK3, MPRIP, BASP1, CREB3L1, ZMYM5, PMEPA1, KMT5A, GIT1, TLE1, SPHK1, WNT5A, ATRX, PLAUR, LEMD2, DNAJC2, PIK3CA, THAP7, AJUBA, FOXC2, PPP1R15B, LRPAP1, L3MBTL3, LRP1, NOTCH4, THBS1, AIF1, AURKA, FXR1, FOXS1, STK38, HMOX1, SKIL, IVNS1ABP, WWTR1, USP25, XBP1, CDKN2B, GADD45B, YTHDF3, XRCC5, DAB2IP, EIF2AK4, SMAD7, SKI, BHLHE40, CNOT8, P…	231	3258	19984
GOTERM_BP_ALL	GO:0043412~macromolecule modification	70	27.8884	0.000560797	1.45957	0.927172	0.0149621	0.0139815	1.85445	CD40, DYRK2, UBXN2A, DYSF, LDLRAD4, FGF2, SH3RF1, LOXL1, ACTB, MPRIP, PMEPA1, KMT5A, SPHK1, WNT5A, ATRX, PLAUR, LEMD2, PYGO2, PIK3CA, TRAF3, THAP7, RASA1, KCTD13, TRIM16, AJUBA, STX1A, PPP1R15B, LRP1, RNF180, RAP1GDS1, THBS1, AIF1, AURKA, PKHD1, FXR1, DGUOK, FUT8, FUT7, STK38, PDGFC, PTK2B, STK38L, FAM83D, MAPK6, IVNS1ABP, GALNT7, WWTR1, USP25, OST4, XBP1, CDKN2B, TRMT10C, GADD45B, GALNT3, SMURF1…	231	4149	19984
GOTERM_BP_ALL	GO:0009967~positive regulation of signal transduction	29	11.5538	0.0394126	1.45777	1	0.307059	0.286934	0.542217	CD40, LRP1, MFF, THBS1, FGF2, SH3RF1, PDGFC, PTK2B, NCAM1, SKIL, XBP1, CDKN2B, TNFRSF12A, GADD45B, SPHK1, WNT5A, DAB2IP, PLAUR, SSH1, GDF9, PIK3CA, TRAF3, RHEB, AXL, FGF18, NOX4, TRIM16, AJUBA, STX1A	231	1721	19984
GOTERM_BP_ALL	GO:0051254~positive regulation of RNA metabolic process	30	11.9522	0.0383287	1.44909	1	0.302312	0.282499	0.548983	FOXC2, CD40, KHDRBS3, CEBPG, FGF2, ACTB, ELK3, FSTL3, RAI1, PCBP1, CREB3L1, JUNB, ZBED4, TEAD4, WWTR1, XBP1, BICRAL, WNT5A, ATRX, DAB2IP, ETV4, SKI, DNAJC2, MEIS1, MAFF, TRIM16, CNOT8, RHOQ, PICALM, CREB5	231	1791	19984
GOTERM_MF_ALL	GO:0032555~purine ribonucleotide binding	34	13.5458	0.0269101	1.44618	1	0.630594	0.6288		SMARCAL1, ARF1, GUCY1B1, DYRK2, RTCB, ADCY7, ACTB, HK2, ACTG1, AURKA, DGUOK, TUBB6, RARS, STK38, STK38L, PTK2B, MAPK6, ABCC3, ARL11, XRCC5, SPHK1, ATRX, ACOT12, EIF2AK4, SKI, RAB32, ARL4C, MYO1D, PIK3CA, RHEB, AXL, POMK, GARS, RHOQ	224	1946	18541
GOTERM_BP_ALL	GO:0042592~homeostatic process	36	14.3426	0.0228563	1.44519	1	0.217034	0.20281	0.692911	ARF1, L3MBTL3, CD40, LRP1, FRRS1, CEBPG, RAP1GDS1, TNFRSF11B, LTBP3, FGF2, HK2, CTSS, PKHD1, HMOX1, PTK2B, VPS54, MPV17, SKIL, GIT1, POLG, WWTR1, XBP1, XRCC5, WNT5A, ATRX, DEF8, MEX3C, SMAD7, TBC1D1, PIK3CA, ACOX2, AXL, PKP2, NOX4, PICALM, CHST3	231	2155	19984
GOTERM_BP_ALL	GO:0071705~nitrogen compound transport	37	14.741	0.0227308	1.43603	1	0.216592	0.202397	0.693796	ARF1, MCFD2, LRP1, TOMT, RAP1GDS1, MFF, SNX30, PTGS1, GM45785, PMPCB, VPS54, RAB11FIP3, YKT6, SEC16B, ARL11, WWTR1, XBP1, SLC6A18, SMURF1, RHBDD1, ANXA5, SYVN1, TBC1D9, SYT8, RAB32, ARL4C, MYO1D, TBC1D1, UFM1, SLC7A7, RABEP2, SNX15, ANP32B, VAMP4, FOLR1, STX1A, PICALM	231	2229	19984
GOTERM_MF_ALL	GO:0017076~purine nucleotide binding	34	13.5458	0.0296129	1.43511	1	0.646935	0.645095		SMARCAL1, ARF1, GUCY1B1, DYRK2, RTCB, ADCY7, ACTB, HK2, ACTG1, AURKA, DGUOK, TUBB6, RARS, STK38, STK38L, PTK2B, MAPK6, ABCC3, ARL11, XRCC5, SPHK1, ATRX, ACOT12, EIF2AK4, SKI, RAB32, ARL4C, MYO1D, PIK3CA, RHEB, AXL, POMK, GARS, RHOQ	224	1961	18541
GOTERM_MF_ALL	GO:0032553~ribonucleotide binding	34	13.5458	0.0303682	1.43219	1	0.646935	0.645095		SMARCAL1, ARF1, GUCY1B1, DYRK2, RTCB, ADCY7, ACTB, HK2, ACTG1, AURKA, DGUOK, TUBB6, RARS, STK38, STK38L, PTK2B, MAPK6, ABCC3, ARL11, XRCC5, SPHK1, ATRX, ACOT12, EIF2AK4, SKI, RAB32, ARL4C, MYO1D, PIK3CA, RHEB, AXL, POMK, GARS, RHOQ	224	1965	18541
GOTERM_BP_ALL	GO:0010605~negative regulation of macromolecule metabolic process	50	19.9203	0.00727724	1.43135	1	0.0954422	0.0891871	1.0497	ZMYND15, SMARCAL1, SERPINE1, DYSF, LDLRAD4, SH3RF1, ACTB, ELK3, MPRIP, BASP1, CREB3L1, ZMYM5, PMEPA1, KMT5A, TLE1, WNT5A, ATRX, PLAUR, LEMD2, DNAJC2, PIK3CA, THAP7, AJUBA, FOXC2, PPP1R15B, LRPAP1, L3MBTL3, LRP1, NOTCH4, THBS1, AIF1, AURKA, FXR1, FOXS1, STK38, SKIL, IVNS1ABP, WWTR1, USP25, XBP1, GADD45B, YTHDF3, XRCC5, DAB2IP, EIF2AK4, SMAD7, SKI, BHLHE40, CNOT8, PICALM	231	3022	19984
GOTERM_BP_ALL	GO:0010468~regulation of gene expression	83	33.0677	0.000236315	1.42893	0.668365	0.00756684	0.00707092	2.15052	ZMYND15, SMARCAL1, CD40, UBXN2A, SERPINE1, DYSF, LRRC32, AFF4, FGF2, ACTB, ELK3, ACTG1, BASP1, CREB3L1, ZMYM5, KMT5A, JUNB, TEAD4, ZBTB39, TLE1, SPHK1, WNT5A, ATRX, PLAUR, LEMD3, LEMD2, ETV4, DNAJC2, PIK3CA, TRAF3, THAP7, TRIM16, AJUBA, RHOQ, CREB5, FOXC2, PPP1R15B, L3MBTL3, KHDRBS3, LRP1, NOTCH4, CEBPG, THBS1, AIF1, AURKA, FSTL3, PKHD1, FXR1, RAI1, FOXS1, FUT8, PCBP1, HMOX1, PTK2B, ZFP267, SKIL,…	231	5025	19984
GOTERM_BP_ALL	GO:1903508~positive regulation of nucleic acid-templated transcription	28	11.1554	0.0532552	1.42824	1	0.380197	0.355279	0.44943	FOXC2, CD40, CEBPG, FGF2, ACTB, ELK3, FSTL3, RAI1, PCBP1, CREB3L1, JUNB, ZBED4, TEAD4, WWTR1, XBP1, BICRAL, WNT5A, ATRX, DAB2IP, ETV4, SKI, DNAJC2, MEIS1, MAFF, TRIM16, RHOQ, PICALM, CREB5	231	1696	19984
GOTERM_BP_ALL	GO:0045893~positive regulation of transcription, DNA-templated	28	11.1554	0.0532552	1.42824	1	0.380197	0.355279	0.44943	FOXC2, CD40, CEBPG, FGF2, ACTB, ELK3, FSTL3, RAI1, PCBP1, CREB3L1, JUNB, ZBED4, TEAD4, WWTR1, XBP1, BICRAL, WNT5A, ATRX, DAB2IP, ETV4, SKI, DNAJC2, MEIS1, MAFF, TRIM16, RHOQ, PICALM, CREB5	231	1696	19984
GOTERM_MF_ALL	GO:0043168~anion binding	52	20.7171	0.00616816	1.42758	0.987008	0.370668	0.369613		SMARCAL1, ARF1, GUCY1B1, DYRK2, RTCB, DYSF, FGF2, HK2, ACTB, ACTG1, TUBB6, RARS, DPYSL3, ABCC3, ARL11, SPHK1, ATRX, ANXA5, ACOT12, RAB32, ARL4C, CCDC80, PIK3CA, ACOX2, AGPS, GARS, RHOQ, LRPAP1, COL11A1, SNX30, THBS1, ADCY7, AURKA, DGUOK, STK38, PTK2B, STK38L, NCAM1, MAPK6, CBR4, XRCC5, DAB2IP, EIF2AK4, SYT8, SKI, MYO1D, RHEB, AXL, SNX15, POMK, FOLR1, PICALM	224	3015	18541
GOTERM_BP_ALL	GO:0045944~positive regulation of transcription from RNA polymerase II promoter	22	8.76494	0.0904115	1.42565	1	0.530369	0.495609	0.304861	TEAD4, WWTR1, FOXC2, XBP1, CD40, CEBPG, WNT5A, ATRX, DAB2IP, ETV4, FGF2, FSTL3, ELK3, SKI, MEIS1, PCBP1, CREB3L1, MAFF, JUNB, RHOQ, ZBED4, CREB5	231	1335	19984
GOTERM_BP_ALL	GO:0071840~cellular component organization or biogenesis	119	47.4104	1.70295e-06	1.42449	0.00792122	0.000184908	0.00017279	3.76248	UBXN2A, ZWILCH, SERPINE1, LDLRAD4, LOXL1, ACTB, ACTG1, TUBB6, MPRIP, CREB3L1, DPYSL3, PMPCB, KMT5A, MPV17, MAP1S, WNT5A, TPM1, RPSA, LEMD3, LEMD2, RAB32, PYGO2, CCDC80, THAP7, PKP2, KCTD13, TRIM16, AJUBA, STX1A, LRPAP1, L3MBTL3, FBLIM1, NOTCH4, NPRL3, TNFRSF11B, LTBP3, FBLN2, MYL12A, CAMSAP2, FXR1, PKHD1, DGUOK, CNN1, CALD1, PDGFC, TSPAN2, SKIL, SEC16B, WWTR1, XBP1, SMURF1, BICRAL, XRCC5, TBCC, T…	231	7227	19984
GOTERM_BP_ALL	GO:1902680~positive regulation of RNA biosynthetic process	28	11.1554	0.0561265	1.42071	1	0.389606	0.364071	0.438813	FOXC2, CD40, CEBPG, FGF2, ACTB, ELK3, FSTL3, RAI1, PCBP1, CREB3L1, JUNB, ZBED4, TEAD4, WWTR1, XBP1, BICRAL, WNT5A, ATRX, DAB2IP, ETV4, SKI, DNAJC2, MEIS1, MAFF, TRIM16, RHOQ, PICALM, CREB5	231	1705	19984
GOTERM_CC_ALL	GO:0043232~intracellular non-membrane-bounded organelle	80	31.8725	0.000454419	1.42049	0.245236	0.0108219	0.00993031		SMARCAL1, ARF1, DYRK2, ZWILCH, DYSF, CASC1, AFF4, CCDC102A, HK2, ACTB, ACTG1, PSTPIP1, TUBB6, MPRIP, BASP1, RARS, CREB3L1, DPYSL3, KMT5A, GIT1, POLG, MAP1S, ATRX, ANXA5, TPM1, RPSA, SHROOM1, LEMD2, ETV4, CKAP4, IQCG, MRPL52, DNAJC2, RABEP2, THAP7, AGPS, PKP2, FAM32A, AJUBA, RHOQ, STX1A, L3MBTL3, LRP1, FBLIM1, AIF1, MYL12A, AURKA, CAMSAP2, PKHD1, FXR1, CNN1, CALD1, PCBP1, HMOX1, PTK2B, STK38L, FAM…	242	4896	21038
GOTERM_BP_ALL	GO:0071702~organic substance transport	44	17.5299	0.014365	1.42033	1	0.155977	0.145754	0.836378	ARF1, MCFD2, LRP1, SLC66A2, TOMT, RAP1GDS1, MFF, SNX30, THBS1, HK2, PTGS1, GM45785, PMPCB, VPS54, RAB11FIP3, YKT6, ABCC3, SEC16B, ARL11, WWTR1, XBP1, SLC6A18, SMURF1, RHBDD1, ANXA5, SYVN1, TBC1D9, SYT8, RAB32, ARL4C, MYO1D, GDF9, TBC1D1, UFM1, SLC7A7, RABEP2, RASA1, SNX15, ANP32B, VAMP4, FOLR1, RHOQ, STX1A, PICALM	231	2680	19984
GOTERM_BP_ALL	GO:0006351~transcription, DNA-templated	59	23.506	0.00363641	1.42018	1	0.0573594	0.0536002	1.27083	ZMYND15, SMARCAL1, CD40, FGF2, ACTB, ELK3, BASP1, CREB3L1, ZMYM5, KMT5A, JUNB, TEAD4, ZBTB39, TLE1, SPHK1, WNT5A, ATRX, LEMD3, LEMD2, ETV4, DNAJC2, TRAF3, THAP7, TRIM16, AJUBA, RHOQ, CREB5, FOXC2, L3MBTL3, NOTCH4, CEBPG, FSTL3, PKHD1, RAI1, FOXS1, PCBP1, HMOX1, ZFP267, SKIL, ZBED4, ZSCAN18, WWTR1, XBP1, SMURF1, BICRAL, XRCC5, DAB2IP, GTF2H2, EIF2AK4, MED13L, SMAD7, SKI, GDF9, MEIS1, BHLHE40, MAFF…	231	3594	19984
GOTERM_CC_ALL	GO:0044428~nuclear part	81	32.2709	0.000454577	1.41569	0.245309	0.0108219	0.00993031		ISY1, GPSM1, SMARCAL1, DYRK2, RTCB, LRRC32, AFF4, ACTB, CNDP2, ELK3, BASP1, RARS, CREB3L1, BAALC, KMT5A, JUNB, TEAD4, ZBTB39, TLE1, MAP1S, ATRX, ACOT12, LEMD3, LEMD2, ETV4, 4931406C07RIK, CKAP4, MRPL52, DNAJC2, PYGO2, TMX4, THAP7, RASA1, AGPS, KCTD13, PKP2, FAM32A, TRIM16, AJUBA, STX1A, FOXC2, L3MBTL3, PSMD12, KHDRBS3, FBLIM1, RNF180, NOTCH4, CEBPG, AURKA, PTGS1, FSTL3, RAI1, PCBP1, HMOX1, VPS54,…	242	4974	21038
GOTERM_BP_ALL	GO:0006950~response to stress	74	29.4821	0.00089496	1.41445	0.984722	0.021211	0.0198209	1.70288	SMARCAL1, CD40, GUCY1B1, DYRK2, SERPINE1, DYSF, FGF2, SH3RF1, HK2, ACTB, CTSS, ELK3, ACTG1, PSTPIP1, CREB3L1, DPYSL3, KMT5A, MPV17, POLG, TNFRSF12A, SPHK1, WNT5A, ATRX, ANXA5, TPM1, PLAUR, PIK3CA, ACOX2, TRAF3, VAMP4, AJUBA, FOXC2, PPP1R15B, LRP1, PON2, NPRL3, CEBPG, RAP1GDS1, ENDOD1, MILL2, THBS1, AIF1, ADCY7, AURKA, PTGS1, FXR1, FUT8, FUT7, HMOX1, PTK2B, VPS54, NCAM1, TSPAN2, SKIL, USP25, XBP1,…	231	4526	19984
GOTERM_CC_ALL	GO:0043228~non-membrane-bounded organelle	80	31.8725	0.000534696	1.41327	0.281842	0.0118206	0.0108467		SMARCAL1, ARF1, DYRK2, ZWILCH, DYSF, CASC1, AFF4, CCDC102A, HK2, ACTB, ACTG1, PSTPIP1, TUBB6, MPRIP, BASP1, RARS, CREB3L1, DPYSL3, KMT5A, GIT1, POLG, MAP1S, ATRX, ANXA5, TPM1, RPSA, SHROOM1, LEMD2, ETV4, CKAP4, IQCG, MRPL52, DNAJC2, RABEP2, THAP7, AGPS, PKP2, FAM32A, AJUBA, RHOQ, STX1A, L3MBTL3, LRP1, FBLIM1, AIF1, MYL12A, AURKA, CAMSAP2, PKHD1, FXR1, CNN1, CALD1, PCBP1, HMOX1, PTK2B, STK38L, FAM…	242	4921	21038
GOTERM_BP_ALL	GO:0009056~catabolic process	42	16.7331	0.0187879	1.4116	1	0.188647	0.176283	0.753789	GPSM1, PSMD12, DAGLA, LRP1, TOMT, UBXN2A, RNF180, PON2, NPRL3, ODC1, DYSF, SNX30, FGF2, SH3RF1, HK2, CTSS, AURKA, HMOX1, PTK2B, NUDT18, VPS54, FAM83D, GIT1, SEC16B, USP25, WWTR1, XBP1, SMURF1, RHBDD1, WNT5A, CTRB1, SYVN1, DAB2IP, EIF2AK4, SMAD7, SKI, UFM1, ACOX2, PCYOX1L, KCTD13, CNOT8, SMPDL3A	231	2574	19984
GOTERM_BP_ALL	GO:0044267~cellular protein metabolic process	86	34.2629	0.000280382	1.40774	0.730063	0.00850067	0.00794355	2.09999	CD40, DYRK2, UBXN2A, SERPINE1, DYSF, LDLRAD4, FGF2, SH3RF1, LOXL1, ACTB, CTSS, MPRIP, RARS, PMEPA1, PMPCB, KMT5A, SPHK1, WNT5A, ATRX, PLAUR, RPSA, LEMD2, MRPL52, DNAJC2, PYGO2, PIK3CA, TRAF3, THAP7, RASA1, KCTD13, GARS, TRIM16, AJUBA, STX1A, PPP1R15B, PSMD12, LRP1, RNF180, RAP1GDS1, THBS1, AIF1, AURKA, PKHD1, FXR1, DGUOK, FUT8, FUT7, STK38, PDGFC, PTK2B, STK38L, FAM83D, MAPK6, IVNS1ABP, GALNT7, W…	231	5285	19984
GOTERM_BP_ALL	GO:0010629~negative regulation of gene expression	35	13.9442	0.0354932	1.4057	1	0.288205	0.269316	0.569738	ZMYND15, FOXC2, L3MBTL3, LRP1, NOTCH4, SERPINE1, DYSF, THBS1, AIF1, AURKA, ELK3, FXR1, FOXS1, BASP1, ZMYM5, CREB3L1, KMT5A, SKIL, WWTR1, XBP1, TLE1, YTHDF3, XRCC5, WNT5A, ATRX, DAB2IP, EIF2AK4, SMAD7, SKI, PIK3CA, THAP7, BHLHE40, CNOT8, AJUBA, PICALM	231	2154	19984
GOTERM_BP_ALL	GO:0048584~positive regulation of response to stimulus	44	17.5299	0.0175413	1.40253	1	0.180796	0.168947	0.77225	FOXC2, CD40, LRP1, CEBPG, SERPINE1, DYSF, MILL2, MFF, THBS1, FGF2, AIF1, SH3RF1, ACTB, CTSS, ACTG1, FXR1, PDGFC, PTK2B, NCAM1, SKIL, XBP1, CDKN2B, TNFRSF12A, GADD45B, XRCC5, SPHK1, WNT5A, DAB2IP, PLAUR, EIF2AK4, SSH1, MFAP4, GDF9, PIK3CA, ACOX2, TRAF3, RHEB, AXL, FGF18, NOX4, TRIM16, AJUBA, STX1A, BCAR1	231	2714	19984
GOTERM_CC_ALL	GO:0043234~protein complex	56	22.3108	0.00665105	1.40135	0.983929	0.0748546	0.0686872		ISY1, SMARCAL1, GUCY1B1, ZWILCH, RTCB, SERPINE1, ITGAE, CASC1, AFF4, CCDC102A, ACTB, ACTG1, BASP1, RARS, DPYSL3, GM45785, PMPCB, JUNB, TEAD4, TLE1, MAP1S, PYGO2, CDH11, VAMP4, AJUBA, STX1A, PSMD12, COL11A1, NPRL3, CEBPG, THBS1, FOXRED1, MYL12A, AURKA, VPS54, SKIL, YKT6, PDLIM7, WWTR1, USP25, XBP1, BICRAL, XRCC5, SYVN1, DAB2IP, GTF2H2, MED13L, SMAD7, SKI, MYO1D, MEIS1, GJB3, MAFF, SSPN, CNOT8, PIC…	242	3474	21038
GOTERM_BP_ALL	GO:2000113~negative regulation of cellular macromolecule biosynthetic process	29	11.5538	0.0595401	1.40079	1	0.403473	0.37703	0.423625	ZMYND15, FOXC2, SMARCAL1, L3MBTL3, NOTCH4, ELK3, FXR1, FOXS1, BASP1, ZMYM5, CREB3L1, KMT5A, SKIL, WWTR1, XBP1, TLE1, YTHDF3, XRCC5, WNT5A, ATRX, DAB2IP, EIF2AK4, SMAD7, SKI, DNAJC2, THAP7, BHLHE40, CNOT8, AJUBA	231	1791	19984
GOTERM_BP_ALL	GO:0060255~regulation of macromolecule metabolic process	110	43.8247	1.93433e-05	1.39636	0.0863739	0.00132013	0.00123361	2.90882	SMARCAL1, UBXN2A, SERPINE1, LDLRAD4, FGF2, ACTB, ELK3, ACTG1, MPRIP, BASP1, CREB3L1, KMT5A, MPV17, JUNB, ZBTB39, TLE1, WNT5A, LEMD3, LEMD2, PYGO2, THAP7, KCTD13, TRIM16, AJUBA, LRPAP1, L3MBTL3, KHDRBS3, RNF180, NOTCH4, FXR1, PKHD1, RAI1, FUT8, PCBP1, STK38, PDGFC, HMOX1, FAM83D, SKIL, ZBED4, ZSCAN18, IVNS1ABP, SEC16B, WWTR1, XBP1, GADD45B, SMURF1, BICRAL, XRCC5, RHBDD1, TDRD7, EIF2AK4, ZZEF1, MED…	231	6815	19984
GOTERM_CC_ALL	GO:0098805~whole membrane	26	10.3586	0.078236	1.3961	1	0.452599	0.415309		ARF1, DAGLA, LRP1, NPRL3, DYSF, LDLRAD4, MFF, ACTB, HK2, HMOX1, PMEPA1, PTK2B, BAALC, RAB11FIP3, SEC16B, SPHK1, ANXA5, SYT8, RAB32, MYO1D, AGPS, SPACA6, VAMP4, RHOQ, STX1A, PICALM	242	1619	21038
GOTERM_BP_ALL	GO:0031323~regulation of cellular metabolic process	108	43.0279	3.18848e-05	1.38973	0.138349	0.00183791	0.00171745	2.76512	SMARCAL1, UBXN2A, SERPINE1, LDLRAD4, FGF2, ACTB, ELK3, MPRIP, BASP1, CREB3L1, KMT5A, MPV17, JUNB, ZBTB39, TLE1, WNT5A, LEMD3, LEMD2, PYGO2, THAP7, KCTD13, TRIM16, AJUBA, LRPAP1, L3MBTL3, KHDRBS3, RNF180, NOTCH4, NPRL3, FXR1, PKHD1, RAI1, PCBP1, STK38, PDGFC, HMOX1, FAM83D, SKIL, ZBED4, ZSCAN18, IVNS1ABP, WWTR1, XBP1, GADD45B, SMURF1, BICRAL, XRCC5, RHBDD1, EIF2AK4, ZZEF1, MED13L, SSH1, SMAD7, GDF…	231	6723	19984
GOTERM_CC_ALL	GO:0031090~organelle membrane	44	17.5299	0.0207513	1.38943	0.999998	0.178404	0.163705		GPSM1, GASK1B, ARF1, DAGLA, NPRL3, DYSF, LDLRAD4, MFF, FOXRED1, HK2, FUT8, FUT7, CHST12, CREB3L1, GM45785, PMEPA1, PMPCB, MPV17, RAB11FIP3, YKT6, POLG, GALNT7, SEC16B, GALNT3, RHBDD1, SPHK1, ANXA5, LEMD3, LEMD2, SYT8, RAB32, MRPL52, DNAJC2, TMX4, DPY19L4, THAP7, RHEB, RASA1, AGPS, SNX15, SPACA6, VAMP4, STX1A, CHST3	242	2753	21038
GOTERM_BP_ALL	GO:0044248~cellular catabolic process	35	13.9442	0.0426597	1.38449	1	0.326521	0.305121	0.515527	GPSM1, PSMD12, DAGLA, LRP1, TOMT, UBXN2A, RNF180, PON2, NPRL3, SNX30, SH3RF1, HK2, CTSS, AURKA, HMOX1, PTK2B, NUDT18, VPS54, GIT1, SEC16B, USP25, WWTR1, XBP1, SMURF1, SYVN1, DAB2IP, EIF2AK4, SMAD7, SKI, UFM1, ACOX2, PCYOX1L, KCTD13, CNOT8, SMPDL3A	231	2187	19984
GOTERM_BP_ALL	GO:1901564~organonitrogen compound metabolic process	38	15.1394	0.0346639	1.38243	1	0.284439	0.265797	0.57545	PPP1R15B, GUCY1B1, TOMT, RNF180, ODC1, THBS1, FGF2, ADCY7, HK2, FXR1, DGUOK, FUT7, CHST12, RARS, HMOX1, PTK2B, NUDT18, VPS54, GIT1, TRMT10C, YTHDF3, SPHK1, RPSA, EIF2AK4, MRPL52, DNAJC2, SLC7A7, PCYOX1L, NOX4, GARS, CNOT8, FOLR1, AJUBA, SMPDL3A, RSL24D1, RHOQ, PICALM, CHST3	231	2378	19984
GOTERM_BP_ALL	GO:0019222~regulation of metabolic process	117	46.6135	1.28098e-05	1.38068	0.0580682	0.000949352	0.000887133	3.05201	SMARCAL1, UBXN2A, SERPINE1, LDLRAD4, FGF2, ACTB, ELK3, ACTG1, MPRIP, BASP1, CREB3L1, KMT5A, MPV17, JUNB, ZBTB39, TLE1, WNT5A, LEMD3, LEMD2, PYGO2, THAP7, KCTD13, TRIM16, AJUBA, LRPAP1, L3MBTL3, KHDRBS3, RNF180, NOTCH4, NPRL3, FXR1, PKHD1, RAI1, FUT8, PCBP1, STK38, PDGFC, HMOX1, FAM83D, SKIL, ZBED4, ZSCAN18, IVNS1ABP, SEC16B, WWTR1, XBP1, GADD45B, SMURF1, BICRAL, XRCC5, RHBDD1, TDRD7, EIF2AK4, ZZE…	231	7331	19984
GOTERM_BP_ALL	GO:0034645~cellular macromolecule biosynthetic process	84	33.4661	0.000688636	1.37971	0.959926	0.0170119	0.0158969	1.79869	ZMYND15, SMARCAL1, CD40, DYRK2, FGF2, ACTB, ELK3, BASP1, RARS, CREB3L1, ZMYM5, KMT5A, JUNB, POLG, TEAD4, ZBTB39, TLE1, SPHK1, WNT5A, ATRX, RPSA, LEMD3, LEMD2, ETV4, MRPL52, DNAJC2, TRAF3, THAP7, KCTD13, GARS, TRIM16, AJUBA, RHOQ, CREB5, CHST3, FOXC2, PPP1R15B, L3MBTL3, NOTCH4, CEBPG, THBS1, FSTL3, PKHD1, FXR1, RAI1, FOXS1, FUT8, FUT7, CHST12, PCBP1, HMOX1, PTK2B, ZFP267, SKIL, ZBED4, ZSCAN18, GAL…	231	5267	19984
GOTERM_BP_ALL	GO:0009059~macromolecule biosynthetic process	85	33.8645	0.000659004	1.3773	0.953975	0.0165793	0.0154927	1.80987	ZMYND15, SMARCAL1, CD40, DYRK2, SERPINE1, FGF2, ACTB, ELK3, BASP1, RARS, CREB3L1, ZMYM5, KMT5A, JUNB, POLG, TEAD4, ZBTB39, TLE1, SPHK1, WNT5A, ATRX, RPSA, LEMD3, LEMD2, ETV4, MRPL52, DNAJC2, TRAF3, THAP7, KCTD13, GARS, TRIM16, AJUBA, RHOQ, CREB5, CHST3, FOXC2, PPP1R15B, L3MBTL3, NOTCH4, CEBPG, THBS1, FSTL3, PKHD1, FXR1, RAI1, FOXS1, FUT8, FUT7, CHST12, PCBP1, HMOX1, PTK2B, ZFP267, SKIL, ZBED4, ZS…	231	5339	19984
GOTERM_BP_ALL	GO:0010556~regulation of macromolecule biosynthetic process	70	27.8884	0.00276911	1.37693	0.999998	0.0473589	0.0442551	1.35404	ZMYND15, SMARCAL1, CD40, DYRK2, SERPINE1, FGF2, ACTB, ELK3, BASP1, CREB3L1, ZMYM5, KMT5A, JUNB, TEAD4, ZBTB39, TLE1, SPHK1, WNT5A, ATRX, LEMD3, LEMD2, ETV4, DNAJC2, TRAF3, THAP7, KCTD13, TRIM16, AJUBA, RHOQ, CREB5, FOXC2, PPP1R15B, L3MBTL3, NOTCH4, CEBPG, THBS1, FSTL3, PKHD1, FXR1, RAI1, FOXS1, PCBP1, HMOX1, PTK2B, ZFP267, SKIL, ZBED4, ZSCAN18, WWTR1, XBP1, TRMT10C, YTHDF3, SMURF1, BICRAL, XRCC5,…	231	4398	19984
GOTERM_BP_ALL	GO:2000112~regulation of cellular macromolecule biosynthetic process	69	27.49	0.00309584	1.37572	0.999999	0.0506967	0.0473741	1.32446	ZMYND15, SMARCAL1, CD40, DYRK2, FGF2, ACTB, ELK3, BASP1, CREB3L1, ZMYM5, KMT5A, JUNB, TEAD4, ZBTB39, TLE1, SPHK1, WNT5A, ATRX, LEMD3, LEMD2, ETV4, DNAJC2, TRAF3, THAP7, KCTD13, TRIM16, AJUBA, RHOQ, CREB5, FOXC2, PPP1R15B, L3MBTL3, NOTCH4, CEBPG, THBS1, FSTL3, PKHD1, FXR1, RAI1, FOXS1, PCBP1, HMOX1, PTK2B, ZFP267, SKIL, ZBED4, ZSCAN18, WWTR1, XBP1, TRMT10C, YTHDF3, SMURF1, BICRAL, XRCC5, ZFP719, D…	231	4339	19984
GOTERM_CC_ALL	GO:0098588~bounding membrane of organelle	29	11.5538	0.0730213	1.37314	1	0.443139	0.406629		GPSM1, GASK1B, ARF1, DAGLA, NPRL3, LDLRAD4, MFF, HK2, FUT8, FUT7, CHST12, CREB3L1, GM45785, PMEPA1, RAB11FIP3, YKT6, GALNT7, SEC16B, GALNT3, SPHK1, ANXA5, SYT8, RAB32, RHEB, AGPS, SPACA6, VAMP4, STX1A, CHST3	242	1836	21038
GOTERM_BP_ALL	GO:0044702~single organism reproductive process	29	11.5538	0.0731527	1.37169	1	0.461554	0.431304	0.365216	ZMYND15, SERPINE1, RTCB, AFF4, ADCY7, AURKA, FSTL3, FUT7, PTK2B, VPS54, SKIL, JUNB, TEAD4, GALNT3, RHBDD1, WNT5A, ATRX, PLAUR, TDRD7, CIP2A, SYT8, IQCG, GDF9, PYGO2, GJB3, AXL, SPACA6, GM28035, FOLR1	231	1829	19984
GOTERM_MF_ALL	GO:1901265~nucleoside phosphate binding	37	14.741	0.0412928	1.37028	1	0.744329	0.742212		SMARCAL1, ARF1, GUCY1B1, DYRK2, RTCB, ADCY7, ACTB, HK2, ACTG1, AURKA, DGUOK, TUBB6, RARS, STK38, STK38L, PTK2B, MAPK6, CBR4, ABCC3, ARL11, XRCC5, SPHK1, ATRX, ACOT12, EIF2AK4, SKI, RAB32, ARL4C, MYO1D, PIK3CA, ACOX2, RHEB, AXL, AGPS, POMK, GARS, RHOQ	224	2235	18541
GOTERM_MF_ALL	GO:0000166~nucleotide binding	37	14.741	0.0412928	1.37028	1	0.744329	0.742212		SMARCAL1, ARF1, GUCY1B1, DYRK2, RTCB, ADCY7, ACTB, HK2, ACTG1, AURKA, DGUOK, TUBB6, RARS, STK38, STK38L, PTK2B, MAPK6, CBR4, ABCC3, ARL11, XRCC5, SPHK1, ATRX, ACOT12, EIF2AK4, SKI, RAB32, ARL4C, MYO1D, PIK3CA, ACOX2, RHEB, AXL, AGPS, POMK, GARS, RHOQ	224	2235	18541
GOTERM_BP_ALL	GO:0010558~negative regulation of macromolecule biosynthetic process	29	11.5538	0.0766723	1.36497	1	0.478246	0.446902	0.349788	ZMYND15, FOXC2, SMARCAL1, L3MBTL3, NOTCH4, ELK3, FXR1, FOXS1, BASP1, ZMYM5, CREB3L1, KMT5A, SKIL, WWTR1, XBP1, TLE1, YTHDF3, XRCC5, WNT5A, ATRX, DAB2IP, EIF2AK4, SMAD7, SKI, DNAJC2, THAP7, BHLHE40, CNOT8, AJUBA	231	1838	19984
GOTERM_BP_ALL	GO:0031327~negative regulation of cellular biosynthetic process	30	11.9522	0.0717431	1.36452	1	0.456361	0.426451	0.370131	ZMYND15, FOXC2, SMARCAL1, L3MBTL3, NOTCH4, ELK3, FXR1, FOXS1, BASP1, ZMYM5, CREB3L1, KMT5A, SKIL, WWTR1, XBP1, TLE1, YTHDF3, XRCC5, SPHK1, WNT5A, ATRX, DAB2IP, EIF2AK4, SMAD7, SKI, DNAJC2, THAP7, BHLHE40, CNOT8, AJUBA	231	1902	19984
GOTERM_BP_ALL	GO:0019219~regulation of nucleobase-containing compound metabolic process	69	27.49	0.00398954	1.36191	1	0.0603655	0.0564093	1.24865	ZMYND15, SMARCAL1, CD40, FGF2, ACTB, ELK3, BASP1, CREB3L1, ZMYM5, KMT5A, MPV17, JUNB, GIT1, TEAD4, ZBTB39, TLE1, SPHK1, WNT5A, ATRX, LEMD3, LEMD2, ETV4, DNAJC2, PIK3CA, TRAF3, THAP7, KCTD13, TRIM16, AJUBA, RHOQ, CREB5, FOXC2, L3MBTL3, KHDRBS3, NOTCH4, CEBPG, ADCY7, FSTL3, PKHD1, FXR1, RAI1, FOXS1, PCBP1, HMOX1, PTK2B, ZFP267, SKIL, ZBED4, ZSCAN18, WWTR1, XBP1, SMURF1, BICRAL, XRCC5, ZFP719, DAB2I…	231	4383	19984
GOTERM_BP_ALL	GO:0006355~regulation of transcription, DNA-templated	59	23.506	0.00911499	1.36074	1	0.114096	0.106619	0.972167	ZMYND15, SMARCAL1, CD40, FGF2, ACTB, ELK3, BASP1, CREB3L1, ZMYM5, KMT5A, JUNB, TEAD4, ZBTB39, TLE1, SPHK1, WNT5A, ATRX, LEMD3, LEMD2, ETV4, DNAJC2, TRAF3, THAP7, TRIM16, AJUBA, RHOQ, CREB5, FOXC2, L3MBTL3, NOTCH4, CEBPG, FSTL3, PKHD1, RAI1, FOXS1, PCBP1, HMOX1, ZFP267, SKIL, ZBED4, ZSCAN18, WWTR1, XBP1, SMURF1, BICRAL, XRCC5, ZFP719, DAB2IP, GTF2H2, EIF2AK4, MED13L, SMAD7, SKI, GDF9, MEIS1, BHLHE…	231	3751	19984
GOTERM_BP_ALL	GO:1903506~regulation of nucleic acid-templated transcription	59	23.506	0.00931691	1.35929	1	0.115386	0.107824	0.967284	ZMYND15, SMARCAL1, CD40, FGF2, ACTB, ELK3, BASP1, CREB3L1, ZMYM5, KMT5A, JUNB, TEAD4, ZBTB39, TLE1, SPHK1, WNT5A, ATRX, LEMD3, LEMD2, ETV4, DNAJC2, TRAF3, THAP7, TRIM16, AJUBA, RHOQ, CREB5, FOXC2, L3MBTL3, NOTCH4, CEBPG, FSTL3, PKHD1, RAI1, FOXS1, PCBP1, HMOX1, ZFP267, SKIL, ZBED4, ZSCAN18, WWTR1, XBP1, SMURF1, BICRAL, XRCC5, ZFP719, DAB2IP, GTF2H2, EIF2AK4, MED13L, SMAD7, SKI, GDF9, MEIS1, BHLHE…	231	3755	19984
GOTERM_BP_ALL	GO:0080090~regulation of primary metabolic process	104	41.4343	0.000150354	1.35724	0.504509	0.00520002	0.00485922	2.31343	SMARCAL1, UBXN2A, SERPINE1, LDLRAD4, FGF2, ACTB, ELK3, MPRIP, BASP1, CREB3L1, KMT5A, MPV17, JUNB, ZBTB39, TLE1, WNT5A, LEMD3, LEMD2, PYGO2, THAP7, KCTD13, TRIM16, AJUBA, L3MBTL3, KHDRBS3, RNF180, NOTCH4, FXR1, PKHD1, RAI1, PCBP1, STK38, PDGFC, HMOX1, FAM83D, SKIL, ZBED4, ZSCAN18, IVNS1ABP, WWTR1, XBP1, GADD45B, SMURF1, BICRAL, XRCC5, RHBDD1, EIF2AK4, ZZEF1, MED13L, SSH1, SMAD7, GDF9, FGF18, BHLHE…	231	6629	19984
GOTERM_MF_ALL	GO:0016740~transferase activity	39	15.5378	0.0407806	1.35635	1	0.744329	0.742212		DYRK2, TOMT, RNF180, SH3RF1, HK2, AURKA, DGUOK, FUT8, FUT7, CHST12, STK38, STK38L, PTK2B, KMT5A, MAPK6, YKT6, CBR4, POLG, GALNT7, CDKN2B, TRMT10C, GALNT3, SMURF1, SPHK1, SYVN1, EIF2AK4, MEX3C, MCAT, ZZEF1, PIK3CA, DPY19L4, TRAF3, AXL, AGPS, KCTD13, POMK, GARS, TRIM16, CHST3	224	2380	18541
GOTERM_BP_ALL	GO:0048518~positive regulation of biological process	110	43.8247	7.99632e-05	1.3552	0.31164	0.00348924	0.00326056	2.48671	SERPINE1, FGF2, ACTB, ELK3, ACTG1, MPRIP, CREB3L1, DPYSL3, JUNB, TLE1, WNT5A, CTRB1, TPM1, CCDC80, KCTD13, TRIM16, AJUBA, STX1A, KHDRBS3, TOMT, RNF180, NOTCH4, NPRL3, LTBP3, FBLN2, FXR1, PKHD1, RAI1, FUT7, PCBP1, PDGFC, HMOX1, FAM83D, SKIL, ZBED4, SEC16B, WWTR1, XBP1, GADD45B, SMURF1, BICRAL, XRCC5, RHBDD1, EIF2AK4, SSH1, SMAD7, GDF9, RHEB, FGF18, MAFF, NOX4, ANP32B, CNOT8, PICALM, GPSM1, ARF1, C…	231	7022	19984
GOTERM_BP_ALL	GO:1901575~organic substance catabolic process	33	13.1474	0.0628233	1.35494	1	0.419631	0.392129	0.406571	PSMD12, DAGLA, LRP1, TOMT, UBXN2A, RNF180, DYSF, FGF2, SH3RF1, HK2, CTSS, AURKA, HMOX1, PTK2B, NUDT18, VPS54, GIT1, USP25, WWTR1, XBP1, SMURF1, RHBDD1, WNT5A, CTRB1, SYVN1, DAB2IP, SMAD7, SKI, ACOX2, PCYOX1L, KCTD13, CNOT8, SMPDL3A	231	2107	19984
GOTERM_BP_ALL	GO:0051172~negative regulation of nitrogen compound metabolic process	31	12.3506	0.0721314	1.35446	1	0.458206	0.428176	0.368378	ZMYND15, FOXC2, SMARCAL1, L3MBTL3, NOTCH4, ELK3, FXR1, FOXS1, BASP1, ZMYM5, CREB3L1, KMT5A, SKIL, GIT1, WWTR1, XBP1, TLE1, YTHDF3, XRCC5, SPHK1, WNT5A, ATRX, DAB2IP, EIF2AK4, SMAD7, SKI, DNAJC2, THAP7, BHLHE40, CNOT8, AJUBA	231	1980	19984
GOTERM_MF_ALL	GO:0046872~metal ion binding	69	27.49	0.00440993	1.35403	0.955068	0.370668	0.369613		ZMYND15, MCFD2, ARF1, DAGLA, GUCY1B1, DYRK2, RTCB, DYSF, ITGAE, SH3RF1, LOXL1, CNDP2, TUBB6, ZMYM5, NUDT18, PMPCB, GIT1, SPHK1, ATRX, ANXA5, TBC1D9, 4931406C07RIK, ASPN, PYGO2, TRAF3, THAP7, CDH11, TRIM16, AJUBA, SMPDL3A, L3MBTL3, LRP1, FRRS1, FBLIM1, RNF180, COL11A1, PON2, NOTCH4, ENDOD1, LTBP3, FBLN2, THBS1, AIF1, ADCY7, MYL12A, PTGS1, RAI1, STK38, HMOX1, STK38L, ZFP267, RAB11FIP3, ZBED4, PDLIM…	224	4218	18541
GOTERM_BP_ALL	GO:2001141~regulation of RNA biosynthetic process	59	23.506	0.0101083	1.35388	1	0.122268	0.114255	0.942125	ZMYND15, SMARCAL1, CD40, FGF2, ACTB, ELK3, BASP1, CREB3L1, ZMYM5, KMT5A, JUNB, TEAD4, ZBTB39, TLE1, SPHK1, WNT5A, ATRX, LEMD3, LEMD2, ETV4, DNAJC2, TRAF3, THAP7, TRIM16, AJUBA, RHOQ, CREB5, FOXC2, L3MBTL3, NOTCH4, CEBPG, FSTL3, PKHD1, RAI1, FOXS1, PCBP1, HMOX1, ZFP267, SKIL, ZBED4, ZSCAN18, WWTR1, XBP1, SMURF1, BICRAL, XRCC5, ZFP719, DAB2IP, GTF2H2, EIF2AK4, MED13L, SMAD7, SKI, GDF9, MEIS1, BHLHE…	231	3770	19984
GOTERM_BP_ALL	GO:0051171~regulation of nitrogen compound metabolic process	75	29.8805	0.00311419	1.34864	1	0.0506967	0.0473741	1.32446	ZMYND15, SMARCAL1, CD40, FGF2, ACTB, ELK3, BASP1, CREB3L1, ZMYM5, KMT5A, MPV17, JUNB, GIT1, TEAD4, ZBTB39, TLE1, SPHK1, WNT5A, ATRX, LEMD3, LEMD2, ETV4, DNAJC2, SLC7A7, PIK3CA, TRAF3, THAP7, KCTD13, TRIM16, AJUBA, RHOQ, CREB5, FOXC2, PPP1R15B, L3MBTL3, KHDRBS3, NOTCH4, CEBPG, THBS1, AIF1, ADCY7, FSTL3, PKHD1, FXR1, RAI1, FOXS1, PCBP1, HMOX1, PTK2B, ZFP267, SKIL, ZBED4, ZSCAN18, WWTR1, XBP1, TRMT1…	231	4811	19984
GOTERM_BP_ALL	GO:0010467~gene expression	94	37.4502	0.0005703	1.3477	0.930335	0.0151139	0.0141234	1.85006	ISY1, ZMYND15, SMARCAL1, CD40, RTCB, SERPINE1, DYSF, LRRC32, FGF2, ACTB, CTSS, ELK3, ACTG1, BASP1, RARS, CREB3L1, ZMYM5, PMPCB, KMT5A, JUNB, RBM6, TEAD4, ZBTB39, TLE1, SPHK1, WNT5A, ATRX, PLAUR, RPSA, LEMD3, LEMD2, ETV4, MRPL52, DNAJC2, PIK3CA, TRAF3, THAP7, GARS, TRIM16, AJUBA, RHOQ, CREB5, FOXC2, PPP1R15B, L3MBTL3, KHDRBS3, LRP1, NOTCH4, CEBPG, RAP1GDS1, THBS1, AIF1, AURKA, FSTL3, PKHD1, FXR1, …	231	6034	19984
GOTERM_CC_ALL	GO:0044444~cytoplasmic part	149	59.3625	6.60518e-07	1.3455	0.000408777	6.81434e-05	6.2529e-05		GUCY1B1, UBXN2A, SERPINE1, RTCB, LDLRAD4, C330018D20RIK, CASC1, LOXL1, ACTB, CNDP2, ELK3, ACTG1, MPRIP, CREB3L1, DPYSL3, GM45785, PMPCB, BAALC, KMT5A, MPV17, ARHGEF40, TLE1, MAP1S, WNT5A, CTRB1, TPM1, ACOT12, RPSA, LEMD2, RAB32, TRIM16, AJUBA, STX1A, LRPAP1, TOMT, RNF180, NOTCH4, NPRL3, MYL12A, CAMSAP2, FXR1, PKHD1, DGUOK, FUT8, FUT7, CALD1, CHST12, PCBP1, STK38, PDGFC, HMOX1, STK38L, FAM83D, SKI…	242	9627	21038
GOTERM_MF_ALL	GO:0043167~ion binding	104	41.4343	0.000190008	1.34547	0.124884	0.0589309	0.0587633		SMARCAL1, GUCY1B1, RTCB, FGF2, LOXL1, ACTB, CNDP2, ACTG1, TUBB6, DPYSL3, PMPCB, NUDT18, ARL11, ACOT12, 4931406C07RIK, RAB32, PYGO2, CCDC80, THAP7, TRIM16, AJUBA, LRPAP1, L3MBTL3, FBLIM1, RNF180, NOTCH4, ENDOD1, LTBP3, FBLN2, MYL12A, RAI1, DGUOK, STK38, HMOX1, STK38L, RAB11FIP3, ZBED4, XRCC5, EIF2AK4, MEX3C, SYT8, ZZEF1, SMAD7, RHEB, CNOT8, ZFP871, PICALM, ZMYND15, MCFD2, ARF1, DAGLA, DYRK2, DYSF,…	224	6398	18541
GOTERM_BP_ALL	GO:0048522~positive regulation of cellular process	98	39.0438	0.000423879	1.34402	0.861922	0.0121417	0.0113459	1.94516	SERPINE1, FGF2, ACTB, ELK3, ACTG1, MPRIP, CREB3L1, DPYSL3, JUNB, WNT5A, CTRB1, TPM1, KCTD13, TRIM16, AJUBA, STX1A, KHDRBS3, RNF180, NPRL3, LTBP3, FXR1, PKHD1, RAI1, FUT7, PCBP1, PDGFC, HMOX1, FAM83D, SKIL, ZBED4, WWTR1, XBP1, GADD45B, SMURF1, BICRAL, XRCC5, RHBDD1, EIF2AK4, SSH1, SMAD7, GDF9, RHEB, FGF18, MAFF, NOX4, ANP32B, CNOT8, PICALM, GPSM1, ARF1, CD40, DYRK2, DYSF, SH3RF1, HK2, GIT1, TEAD4,…	231	6308	19984
GOTERM_MF_ALL	GO:0043169~cation binding	70	27.8884	0.00494238	1.34339	0.969136	0.370668	0.369613		ZMYND15, MCFD2, ARF1, DAGLA, GUCY1B1, DYRK2, RTCB, DYSF, ITGAE, SH3RF1, LOXL1, CNDP2, TUBB6, RARS, ZMYM5, NUDT18, PMPCB, GIT1, SPHK1, ATRX, ANXA5, TBC1D9, 4931406C07RIK, ASPN, PYGO2, TRAF3, THAP7, CDH11, TRIM16, AJUBA, SMPDL3A, L3MBTL3, LRP1, FRRS1, FBLIM1, RNF180, COL11A1, PON2, NOTCH4, ENDOD1, LTBP3, FBLN2, THBS1, AIF1, ADCY7, MYL12A, PTGS1, RAI1, STK38, HMOX1, STK38L, ZFP267, RAB11FIP3, ZBED4,…	224	4313	18541
GOTERM_BP_ALL	GO:0051252~regulation of RNA metabolic process	62	24.7012	0.0100821	1.33958	1	0.122268	0.114255	0.942125	ZMYND15, SMARCAL1, CD40, FGF2, ACTB, ELK3, BASP1, CREB3L1, ZMYM5, KMT5A, JUNB, TEAD4, ZBTB39, TLE1, SPHK1, WNT5A, ATRX, LEMD3, LEMD2, ETV4, DNAJC2, TRAF3, THAP7, TRIM16, AJUBA, RHOQ, CREB5, FOXC2, L3MBTL3, KHDRBS3, NOTCH4, CEBPG, FSTL3, PKHD1, FXR1, RAI1, FOXS1, PCBP1, HMOX1, ZFP267, SKIL, ZBED4, ZSCAN18, WWTR1, XBP1, SMURF1, BICRAL, XRCC5, ZFP719, DAB2IP, GTF2H2, EIF2AK4, MED13L, SMAD7, SKI, GDF…	231	4004	19984
GOTERM_BP_ALL	GO:0044763~single-organism cellular process	186	74.1036	2.81388e-11	1.33913	1.31408e-07	1.3138e-07	1.2277e-07	6.91091	GUCY1B1, UBXN2A, ZWILCH, SERPINE1, LDLRAD4, FGF2, CASC1, LOXL1, ACTB, ELK3, ACTG1, TUBB6, MPRIP, BASP1, CREB3L1, DPYSL3, NUDT18, KMT5A, MPV17, JUNB, ARL11, TLE1, MAP1S, WNT5A, CTRB1, TPM1, ACOT12, RPSA, LEMD3, LEMD2, RAB32, PYGO2, PLPP5, CCDC80, PKP2, KCTD13, TRIM16, AJUBA, STX1A, LRPAP1, L3MBTL3, TOMT, FBLIM1, NOTCH4, TNFRSF11B, LTBP3, FBLN2, MYL12A, CAMSAP2, FXR1, PKHD1, DGUOK, CNN1, FUT8, FUT7…	231	12016	19984
GOTERM_BP_ALL	GO:0097659~nucleic acid-templated transcription	60	23.9044	0.0118468	1.33849	1	0.136913	0.12794	0.892995	ZMYND15, SMARCAL1, CD40, FGF2, ACTB, ELK3, BASP1, CREB3L1, ZMYM5, KMT5A, JUNB, TEAD4, ZBTB39, TLE1, SPHK1, WNT5A, ATRX, LEMD3, LEMD2, ETV4, DNAJC2, TRAF3, THAP7, TRIM16, AJUBA, RHOQ, CREB5, FOXC2, L3MBTL3, NOTCH4, CEBPG, FSTL3, PKHD1, RAI1, FOXS1, PCBP1, HMOX1, ZFP267, SKIL, ZBED4, ZSCAN18, WWTR1, XBP1, SMURF1, BICRAL, XRCC5, ZFP719, DAB2IP, GTF2H2, EIF2AK4, MED13L, SMAD7, SKI, GDF9, MEIS1, BHLHE…	231	3878	19984
GOTERM_BP_ALL	GO:0019538~protein metabolic process	95	37.8486	0.000667168	1.3383	0.955698	0.0165793	0.0154927	1.80987	CD40, DYRK2, UBXN2A, SERPINE1, DYSF, PRSS27, LDLRAD4, FGF2, SH3RF1, LOXL1, ACTB, CTSS, CNDP2, MPRIP, RARS, PMEPA1, PMPCB, KMT5A, SPHK1, WNT5A, CTRB1, ATRX, PLAUR, RPSA, LEMD2, MRPL52, DNAJC2, PYGO2, PIK3CA, TRAF3, THAP7, RASA1, KCTD13, GARS, TRIM16, AJUBA, STX1A, CHST3, PPP1R15B, PSMD12, LRP1, RNF180, COL11A1, NOTCH4, ODC1, RAP1GDS1, THBS1, AIF1, AURKA, PKHD1, FXR1, DGUOK, FUT8, FUT7, CHST12, STK…	231	6141	19984
GOTERM_BP_ALL	GO:0031326~regulation of cellular biosynthetic process	71	28.2869	0.00572579	1.33354	1	0.0793039	0.0741064	1.13014	ZMYND15, SMARCAL1, CD40, DYRK2, FGF2, ACTB, ELK3, BASP1, CREB3L1, ZMYM5, KMT5A, JUNB, TEAD4, ZBTB39, TLE1, SPHK1, WNT5A, ATRX, LEMD3, LEMD2, ETV4, DNAJC2, TRAF3, THAP7, KCTD13, TRIM16, AJUBA, RHOQ, CREB5, FOXC2, PPP1R15B, L3MBTL3, NOTCH4, CEBPG, THBS1, AIF1, ADCY7, FSTL3, PKHD1, FXR1, RAI1, FOXS1, PCBP1, HMOX1, PTK2B, ZFP267, SKIL, ZBED4, ZSCAN18, WWTR1, XBP1, TRMT10C, YTHDF3, SMURF1, BICRAL, XRC…	231	4606	19984
GOTERM_BP_ALL	GO:0044281~small molecule metabolic process	32	12.749	0.0795105	1.33286	1	0.482123	0.450525	0.346281	MCFD2, DAGLA, GUCY1B1, DYRK2, LRP1, ODC1, DYSF, FGF2, ADCY7, HK2, PTGS1, DGUOK, CHST12, RARS, PTK2B, NUDT18, GIT1, CBR4, SPHK1, ACOT12, MCAT, SLC7A7, PIK3CA, ACOX2, AGPS, PCYOX1L, NOX4, GARS, FOLR1, SMPDL3A, RHOQ, CHST3	231	2077	19984
GOTERM_BP_ALL	GO:0009890~negative regulation of biosynthetic process	30	11.9522	0.0903226	1.3323	1	0.530369	0.495609	0.304861	ZMYND15, FOXC2, SMARCAL1, L3MBTL3, NOTCH4, ELK3, FXR1, FOXS1, BASP1, ZMYM5, CREB3L1, KMT5A, SKIL, WWTR1, XBP1, TLE1, YTHDF3, XRCC5, SPHK1, WNT5A, ATRX, DAB2IP, EIF2AK4, SMAD7, SKI, DNAJC2, THAP7, BHLHE40, CNOT8, AJUBA	231	1948	19984
GOTERM_BP_ALL	GO:0032774~RNA biosynthetic process	60	23.9044	0.0136896	1.32889	1	0.151821	0.141871	0.848106	ZMYND15, SMARCAL1, CD40, FGF2, ACTB, ELK3, BASP1, CREB3L1, ZMYM5, KMT5A, JUNB, TEAD4, ZBTB39, TLE1, SPHK1, WNT5A, ATRX, LEMD3, LEMD2, ETV4, DNAJC2, TRAF3, THAP7, TRIM16, AJUBA, RHOQ, CREB5, FOXC2, L3MBTL3, NOTCH4, CEBPG, FSTL3, PKHD1, RAI1, FOXS1, PCBP1, HMOX1, ZFP267, SKIL, ZBED4, ZSCAN18, WWTR1, XBP1, SMURF1, BICRAL, XRCC5, ZFP719, DAB2IP, GTF2H2, EIF2AK4, MED13L, SMAD7, SKI, GDF9, MEIS1, BHLHE…	231	3906	19984
GOTERM_BP_ALL	GO:0009889~regulation of biosynthetic process	72	28.6853	0.0058435	1.32838	1	0.0800096	0.0747659	1.1263	ZMYND15, SMARCAL1, CD40, DYRK2, SERPINE1, FGF2, ACTB, ELK3, BASP1, CREB3L1, ZMYM5, KMT5A, JUNB, TEAD4, ZBTB39, TLE1, SPHK1, WNT5A, ATRX, LEMD3, LEMD2, ETV4, DNAJC2, TRAF3, THAP7, KCTD13, TRIM16, AJUBA, RHOQ, CREB5, FOXC2, PPP1R15B, L3MBTL3, NOTCH4, CEBPG, THBS1, AIF1, ADCY7, FSTL3, PKHD1, FXR1, RAI1, FOXS1, PCBP1, HMOX1, PTK2B, ZFP267, SKIL, ZBED4, ZSCAN18, WWTR1, XBP1, TRMT10C, YTHDF3, SMURF1, B…	231	4689	19984
GOTERM_BP_ALL	GO:0042221~response to chemical	82	32.6693	0.00288821	1.32497	0.999999	0.0486826	0.045492	1.34207	CD40, GUCY1B1, UBXN2A, SERPINE1, DYSF, LDLRAD4, LRRC32, FGF2, HK2, LOXL1, ACTB, CTSS, ACTG1, CREB3L1, DPYSL3, PMEPA1, MPV17, JUNB, GIT1, POLG, ABCC3, SPHK1, WNT5A, CTRB1, ATRX, ANXA5, TPM1, LEMD3, LEMD2, ETV4, ASPN, TBC1D1, PIK3CA, TRAF3, RASA1, TRIM16, VAMP4, RHOQ, LY6F, FOXC2, PPP1R15B, LRP1, PON2, RAP1GDS1, MILL2, TNFRSF11B, LTBP3, THBS1, AIF1, ADCY7, FSTL3, FUT8, FUT7, TMEM204, PDGFC, HMOX1, …	231	5354	19984
GOTERM_BP_ALL	GO:0034654~nucleobase-containing compound biosynthetic process	66	26.2948	0.00963007	1.32476	1	0.117704	0.10999	0.958649	ZMYND15, SMARCAL1, CD40, GUCY1B1, FGF2, ACTB, ELK3, BASP1, CREB3L1, ZMYM5, KMT5A, JUNB, TEAD4, ZBTB39, TLE1, SPHK1, WNT5A, ATRX, LEMD3, LEMD2, ETV4, DNAJC2, TRAF3, THAP7, GARS, TRIM16, AJUBA, RHOQ, CREB5, FOXC2, L3MBTL3, NOTCH4, CEBPG, ADCY7, FSTL3, PKHD1, RAI1, DGUOK, FOXS1, PCBP1, HMOX1, PTK2B, ZFP267, SKIL, ZBED4, ZSCAN18, WWTR1, XBP1, SMURF1, BICRAL, XRCC5, ZFP719, DAB2IP, GTF2H2, EIF2AK4, ME…	231	4310	19984
GOTERM_MF_ALL	GO:0042802~identical protein binding	39	15.5378	0.0549566	1.32463	1	0.809908	0.807604		FOXC2, L3MBTL3, KHDRBS3, PON2, CEBPG, ODC1, MFF, FGF2, ACTB, ACTG1, FXR1, PSTPIP1, DPYSL3, PDGFC, HMOX1, SKIL, RAB11FIP3, GIT1, ZBED4, WWTR1, XBP1, TRMT10C, TLE1, MAP1S, ANXA5, TPM1, DAB2IP, ACOT12, CIP2A, SKI, ACOX2, TRAF3, THAP7, BHLHE40, KCTD13, GARS, STX1A, PICALM, CREB5	224	2437	18541
GOTERM_CC_ALL	GO:0005654~nucleoplasm	60	23.9044	0.0153115	1.32387	0.999929	0.143604	0.131772		GPSM1, SMARCAL1, DYRK2, RTCB, LRRC32, AFF4, ACTB, CNDP2, ELK3, BASP1, RARS, CREB3L1, BAALC, KMT5A, JUNB, TEAD4, ZBTB39, TLE1, MAP1S, ATRX, ACOT12, 4931406C07RIK, CKAP4, MRPL52, THAP7, KCTD13, PKP2, FAM32A, TRIM16, AJUBA, FOXC2, L3MBTL3, KHDRBS3, NOTCH4, CEBPG, AURKA, FSTL3, RAI1, PCBP1, VPS54, TSPAN2, SKIL, RAB11FIP3, ZBED4, PDLIM7, WWTR1, TRMT10C, XRCC5, H2BC3, SYVN1, GTF2H2, MED13L, SMAD7, SKI,…	242	3940	21038
GOTERM_CC_ALL	GO:0031981~nuclear lumen	68	27.0916	0.0101054	1.31659	0.99814	0.0992895	0.0911089		GPSM1, SMARCAL1, DYRK2, RTCB, LRRC32, AFF4, ACTB, CNDP2, ELK3, BASP1, RARS, CREB3L1, BAALC, KMT5A, JUNB, TEAD4, ZBTB39, TLE1, MAP1S, ATRX, ACOT12, ETV4, 4931406C07RIK, CKAP4, MRPL52, DNAJC2, THAP7, AGPS, KCTD13, PKP2, FAM32A, TRIM16, AJUBA, FOXC2, L3MBTL3, PSMD12, KHDRBS3, FBLIM1, NOTCH4, CEBPG, AURKA, FSTL3, RAI1, PCBP1, HMOX1, VPS54, TSPAN2, SKIL, RAB11FIP3, ZBED4, PDLIM7, WWTR1, TRMT10C, XRCC5…	242	4490	21038
GOTERM_BP_ALL	GO:0051179~localization	101	40.239	0.000810696	1.31136	0.977347	0.0197143	0.0184222	1.73466	ZWILCH, SERPINE1, LDLRAD4, FGF2, ACTB, ACTG1, MPRIP, CREB3L1, DPYSL3, GM45785, PMPCB, ARL11, SLC6A18, MAP1S, WNT5A, TPM1, LEMD3, LEMD2, RAB32, PKP2, KCTD13, AJUBA, STX1A, LRPAP1, TOMT, NOTCH4, MYL12A, PKHD1, FUT8, FUT7, PDGFC, HMOX1, FAM83D, RAB11FIP3, SEC16B, WWTR1, XBP1, SMURF1, RHBDD1, SYT8, SSH1, SMAD7, GDF9, FGF18, NOX4, ANP32B, GM28035, PICALM, GPSM1, MCFD2, ARF1, CD40, DYSF, SH3RF1, HK2, C…	231	6663	19984
GOTERM_BP_ALL	GO:0018130~heterocycle biosynthetic process	66	26.2948	0.0140095	1.3021	1	0.154405	0.144285	0.840778	ZMYND15, SMARCAL1, CD40, GUCY1B1, FGF2, ACTB, ELK3, BASP1, CREB3L1, ZMYM5, KMT5A, JUNB, TEAD4, ZBTB39, TLE1, SPHK1, WNT5A, ATRX, LEMD3, LEMD2, ETV4, DNAJC2, TRAF3, THAP7, GARS, TRIM16, AJUBA, RHOQ, CREB5, FOXC2, L3MBTL3, NOTCH4, CEBPG, ADCY7, FSTL3, PKHD1, RAI1, DGUOK, FOXS1, PCBP1, HMOX1, PTK2B, ZFP267, SKIL, ZBED4, ZSCAN18, WWTR1, XBP1, SMURF1, BICRAL, XRCC5, ZFP719, DAB2IP, GTF2H2, EIF2AK4, ME…	231	4385	19984
GOTERM_BP_ALL	GO:0044249~cellular biosynthetic process	95	37.8486	0.00179124	1.30122	0.999769	0.0333199	0.0311362	1.50673	ZMYND15, SMARCAL1, CD40, DAGLA, GUCY1B1, DYRK2, FGF2, ACTB, ELK3, BASP1, RARS, CREB3L1, ZMYM5, KMT5A, JUNB, POLG, TEAD4, ZBTB39, TLE1, SPHK1, WNT5A, ATRX, RPSA, LEMD3, LEMD2, ETV4, MRPL52, DNAJC2, PIK3CA, TRAF3, THAP7, AGPS, KCTD13, GARS, TRIM16, AJUBA, RHOQ, CREB5, CHST3, FOXC2, PPP1R15B, L3MBTL3, NOTCH4, CEBPG, ODC1, THBS1, AIF1, ADCY7, PTGS1, FSTL3, PKHD1, FXR1, RAI1, DGUOK, FOXS1, FUT8, FUT7,…	231	6316	19984
GOTERM_BP_ALL	GO:0019438~aromatic compound biosynthetic process	66	26.2948	0.0146327	1.29943	1	0.158149	0.147784	0.830373	ZMYND15, SMARCAL1, CD40, GUCY1B1, FGF2, ACTB, ELK3, BASP1, CREB3L1, ZMYM5, KMT5A, JUNB, TEAD4, ZBTB39, TLE1, SPHK1, WNT5A, ATRX, LEMD3, LEMD2, ETV4, DNAJC2, TRAF3, THAP7, GARS, TRIM16, AJUBA, RHOQ, CREB5, FOXC2, L3MBTL3, NOTCH4, CEBPG, ADCY7, FSTL3, PKHD1, RAI1, DGUOK, FOXS1, PCBP1, HMOX1, PTK2B, ZFP267, SKIL, ZBED4, ZSCAN18, WWTR1, XBP1, SMURF1, BICRAL, XRCC5, ZFP719, DAB2IP, GTF2H2, EIF2AK4, ME…	231	4394	19984
GOTERM_CC_ALL	GO:0044446~intracellular organelle part	140	55.7769	3.11249e-05	1.2949	0.0190822	0.00148202	0.00135992		SMARCAL1, ZWILCH, RTCB, LDLRAD4, CCDC102A, CASC1, ACTB, CNDP2, ELK3, ACTG1, TUBB6, MPRIP, BASP1, CREB3L1, DPYSL3, GM45785, PMPCB, BAALC, KMT5A, MPV17, JUNB, ZBTB39, TLE1, MAP1S, WNT5A, TPM1, ACOT12, RPSA, LEMD3, 4931406C07RIK, LEMD2, RAB32, PYGO2, TMX4, THAP7, PKP2, KCTD13, TRIM16, AJUBA, STX1A, LRPAP1, L3MBTL3, PSMD12, KHDRBS3, FBLIM1, RNF180, NOTCH4, NPRL3, MYL12A, CAMSAP2, PKHD1, RAI1, FUT8, F…	242	9399	21038
GOTERM_CC_ALL	GO:0005634~nucleus	116	46.2151	0.000444767	1.29237	0.240711	0.0108219	0.00993031		SMARCAL1, UBXN2A, RTCB, FGF2, ACTB, CNDP2, ELK3, BASP1, CREB3L1, BAALC, KMT5A, JUNB, ZBTB39, TLE1, MAP1S, ACOT12, RPSA, LEMD3, 4931406C07RIK, LEMD2, PYGO2, TMX4, THAP7, PKP2, KCTD13, TRIM16, AJUBA, STX1A, L3MBTL3, PSMD12, KHDRBS3, FBLIM1, RNF180, NOTCH4, FXR1, PKHD1, RAI1, PCBP1, STK38, PDGFC, HMOX1, TSPAN2, SKIL, RAB11FIP3, ZBED4, ZSCAN18, IVNS1ABP, WWTR1, XBP1, GADD45B, BICRAL, XRCC5, MEX3C, ME…	242	7803	21038
GOTERM_CC_ALL	GO:0070013~intracellular organelle lumen	75	29.8805	0.00992019	1.29212	0.997911	0.0992895	0.0911089		GPSM1, SMARCAL1, DYRK2, RTCB, LRRC32, AFF4, ACTB, CTSS, CNDP2, ELK3, BASP1, RARS, CREB3L1, BAALC, PMPCB, KMT5A, JUNB, POLG, TEAD4, ZBTB39, TLE1, MAP1S, WNT5A, ATRX, ACOT12, ETV4, 4931406C07RIK, CKAP4, MRPL52, DNAJC2, THAP7, AGPS, KCTD13, PKP2, FAM32A, TRIM16, AJUBA, FOXC2, LRPAP1, L3MBTL3, PSMD12, KHDRBS3, FBLIM1, NOTCH4, CEBPG, AURKA, FSTL3, RAI1, PCBP1, HMOX1, VPS54, TSPAN2, SKIL, RAB11FIP3, ZB…	242	5046	21038
GOTERM_CC_ALL	GO:0043233~organelle lumen	75	29.8805	0.00996767	1.29186	0.997972	0.0992895	0.0911089		GPSM1, SMARCAL1, DYRK2, RTCB, LRRC32, AFF4, ACTB, CTSS, CNDP2, ELK3, BASP1, RARS, CREB3L1, BAALC, PMPCB, KMT5A, JUNB, POLG, TEAD4, ZBTB39, TLE1, MAP1S, WNT5A, ATRX, ACOT12, ETV4, 4931406C07RIK, CKAP4, MRPL52, DNAJC2, THAP7, AGPS, KCTD13, PKP2, FAM32A, TRIM16, AJUBA, FOXC2, LRPAP1, L3MBTL3, PSMD12, KHDRBS3, FBLIM1, NOTCH4, CEBPG, AURKA, FSTL3, RAI1, PCBP1, HMOX1, VPS54, TSPAN2, SKIL, RAB11FIP3, ZB…	242	5047	21038
GOTERM_CC_ALL	GO:0031974~membrane-enclosed lumen	75	29.8805	0.00996767	1.29186	0.997972	0.0992895	0.0911089		GPSM1, SMARCAL1, DYRK2, RTCB, LRRC32, AFF4, ACTB, CTSS, CNDP2, ELK3, BASP1, RARS, CREB3L1, BAALC, PMPCB, KMT5A, JUNB, POLG, TEAD4, ZBTB39, TLE1, MAP1S, WNT5A, ATRX, ACOT12, ETV4, 4931406C07RIK, CKAP4, MRPL52, DNAJC2, THAP7, AGPS, KCTD13, PKP2, FAM32A, TRIM16, AJUBA, FOXC2, LRPAP1, L3MBTL3, PSMD12, KHDRBS3, FBLIM1, NOTCH4, CEBPG, AURKA, FSTL3, RAI1, PCBP1, HMOX1, VPS54, TSPAN2, SKIL, RAB11FIP3, ZB…	242	5047	21038
GOTERM_BP_ALL	GO:0044260~cellular macromolecule metabolic process	135	53.7849	4.63025e-05	1.29135	0.194456	0.00234985	0.00219585	2.6584	SMARCAL1, UBXN2A, SERPINE1, RTCB, LDLRAD4, FGF2, LOXL1, ACTB, ELK3, MPRIP, BASP1, CREB3L1, PMPCB, KMT5A, MPV17, JUNB, ZBTB39, TLE1, WNT5A, RPSA, LEMD3, LEMD2, PYGO2, THAP7, KCTD13, TRIM16, AJUBA, STX1A, LRPAP1, L3MBTL3, PSMD12, KHDRBS3, RNF180, NOTCH4, FXR1, PKHD1, RAI1, DGUOK, FUT8, FUT7, CHST12, PCBP1, STK38, PDGFC, HMOX1, STK38L, FAM83D, SKIL, ZBED4, ZSCAN18, IVNS1ABP, WWTR1, OST4, XBP1, GADD4…	231	9044	19984
GOTERM_BP_ALL	GO:0044271~cellular nitrogen compound biosynthetic process	77	30.6773	0.00918025	1.28647	1	0.114359	0.106864	0.971169	ZMYND15, SMARCAL1, CD40, GUCY1B1, FGF2, ACTB, ELK3, BASP1, RARS, CREB3L1, ZMYM5, KMT5A, JUNB, TEAD4, ZBTB39, TLE1, SPHK1, WNT5A, ATRX, RPSA, LEMD3, LEMD2, ETV4, MRPL52, DNAJC2, TRAF3, THAP7, GARS, TRIM16, AJUBA, RHOQ, CREB5, FOXC2, PPP1R15B, L3MBTL3, NOTCH4, CEBPG, ODC1, THBS1, AIF1, ADCY7, FSTL3, PKHD1, FXR1, RAI1, DGUOK, FOXS1, PCBP1, HMOX1, PTK2B, ZFP267, SKIL, ZBED4, ZSCAN18, WWTR1, XBP1, TRM…	231	5178	19984
GOTERM_CC_ALL	GO:0043229~intracellular organelle	199	79.2829	3.86848e-10	1.28461	2.39459e-07	2.39459e-07	2.1973e-07		SMARCAL1, SERPINE1, RTCB, LDLRAD4, CCDC102A, ACTB, ELK3, MPRIP, CREB3L1, DPYSL3, GM45785, MPV17, JUNB, MAP1S, CTRB1, 4931406C07RIK, THAP7, KCTD13, TRIM16, STX1A, LRPAP1, L3MBTL3, NPRL3, MYL12A, FXR1, PKHD1, DGUOK, CHST12, PCBP1, PDGFC, HMOX1, STK38L, TSPAN2, RAB11FIP3, ZBED4, ZSCAN18, WWTR1, XBP1, GADD45B, XRCC5, EIF2AK4, MEX3C, MCAT, MED13L, GJB3, SSPN, NOX4, ANP32B, ZFP871, GASK1B, ARF1, CD40, …	242	13467	21038
GOTERM_BP_ALL	GO:0065008~regulation of biological quality	68	27.0916	0.0182643	1.27858	1	0.183785	0.17174	0.76513	CD40, ARF1, DAGLA, SERPINE1, DYSF, FGF2, HK2, CTSS, MPRIP, MPV17, GIT1, POLG, TNFRSF12A, SPHK1, WNT5A, ATRX, ANXA5, TPM1, PLAUR, DNAJC2, TBC1D1, PIK3CA, ACOX2, RASA1, PKP2, RHOQ, STX1A, CHST3, FOXC2, L3MBTL3, LRP1, FRRS1, SLC66A2, TOMT, FBLIM1, CEBPG, RAP1GDS1, TNFRSF11B, LTBP3, THBS1, MYL12A, AURKA, PTGS1, PKHD1, FXR1, HMOX1, PTK2B, VPS54, SKIL, RAB11FIP3, WWTR1, XBP1, YTHDF3, SMURF1, XRCC5, SYV…	231	4601	19984
GOTERM_BP_ALL	GO:0009058~biosynthetic process	96	38.247	0.00313187	1.27672	1	0.0506967	0.0473741	1.32446	ZMYND15, SMARCAL1, CD40, DAGLA, GUCY1B1, DYRK2, SERPINE1, FGF2, ACTB, ELK3, BASP1, RARS, CREB3L1, ZMYM5, KMT5A, JUNB, POLG, TEAD4, ZBTB39, TLE1, SPHK1, WNT5A, ATRX, RPSA, LEMD3, LEMD2, ETV4, MRPL52, DNAJC2, PIK3CA, TRAF3, THAP7, AGPS, KCTD13, GARS, TRIM16, AJUBA, RHOQ, CREB5, CHST3, FOXC2, PPP1R15B, L3MBTL3, NOTCH4, CEBPG, ODC1, THBS1, AIF1, ADCY7, PTGS1, FSTL3, PKHD1, FXR1, RAI1, DGUOK, FOXS1, F…	231	6505	19984
GOTERM_BP_ALL	GO:1901576~organic substance biosynthetic process	94	37.4502	0.00394659	1.27321	1	0.0602178	0.0562712	1.24971	ZMYND15, SMARCAL1, CD40, GUCY1B1, DYRK2, SERPINE1, FGF2, ACTB, ELK3, BASP1, RARS, CREB3L1, ZMYM5, KMT5A, JUNB, POLG, TEAD4, ZBTB39, TLE1, SPHK1, WNT5A, ATRX, RPSA, LEMD3, LEMD2, ETV4, MRPL52, DNAJC2, PIK3CA, TRAF3, THAP7, AGPS, KCTD13, GARS, TRIM16, AJUBA, RHOQ, CREB5, CHST3, FOXC2, PPP1R15B, L3MBTL3, NOTCH4, CEBPG, ODC1, THBS1, ADCY7, PTGS1, FSTL3, PKHD1, FXR1, RAI1, DGUOK, FOXS1, FUT8, FUT7, CH…	231	6387	19984
GOTERM_CC_ALL	GO:0044422~organelle part	143	56.9721	7.29189e-05	1.26878	0.0441349	0.00268001	0.0024592		SMARCAL1, ZWILCH, RTCB, LDLRAD4, CCDC102A, CASC1, ACTB, CNDP2, ELK3, ACTG1, TUBB6, MPRIP, BASP1, CREB3L1, DPYSL3, GM45785, PMPCB, BAALC, KMT5A, MPV17, JUNB, ZBTB39, TLE1, MAP1S, WNT5A, TPM1, ACOT12, RPSA, LEMD3, 4931406C07RIK, LEMD2, RAB32, PYGO2, TMX4, THAP7, PKP2, KCTD13, TRIM16, AJUBA, STX1A, LRPAP1, L3MBTL3, PSMD12, KHDRBS3, FBLIM1, RNF180, NOTCH4, NPRL3, MYL12A, CAMSAP2, FXR1, PKHD1, RAI1, F…	242	9798	21038
GOTERM_MF_ALL	GO:0005515~protein binding	154	61.3546	7.39187e-06	1.26785	0.00517567	0.00519649	0.0051817		GUCY1B1, UBXN2A, SERPINE1, RTCB, LDLRAD4, FGF2, CASC1, LOXL1, ACTB, ACTG1, MPRIP, BASP1, CREB3L1, DPYSL3, GM45785, KMT5A, JUNB, SLC6A18, TLE1, MAP1S, WNT5A, TPM1, ACOT12, RPSA, RAB32, PYGO2, CCDC80, THAP7, PKP2, KCTD13, TRIM16, AJUBA, STX1A, LY6F, LRPAP1, L3MBTL3, KHDRBS3, TOMT, FBLIM1, RNF180, NOTCH4, TNFRSF11B, LTBP3, FBLN2, MYL12A, CAMSAP2, FXR1, PKHD1, CNN1, FUT8, CALD1, PCBP1, STK38, PDGFC, …	224	10054	18541
GOTERM_BP_ALL	GO:0006725~cellular aromatic compound metabolic process	91	36.255	0.00558289	1.2673	1	0.0780668	0.0729504	1.13697	ISY1, ZMYND15, SMARCAL1, CD40, GUCY1B1, RTCB, FGF2, HK2, ACTB, ELK3, BASP1, RARS, CREB3L1, ZMYM5, NUDT18, KMT5A, MPV17, JUNB, GIT1, POLG, RBM6, TEAD4, ZBTB39, TLE1, SPHK1, WNT5A, ATRX, LEMD3, LEMD2, ETV4, DNAJC2, PIK3CA, TRAF3, THAP7, KCTD13, GARS, TRIM16, AJUBA, SMPDL3A, RHOQ, CREB5, FOXC2, L3MBTL3, KHDRBS3, TOMT, RNF180, PON2, NOTCH4, CEBPG, ADCY7, FSTL3, PKHD1, FXR1, RAI1, DGUOK, FOXS1, FUT8, …	231	6212	19984
GOTERM_CC_ALL	GO:0043231~intracellular membrane-bounded organelle	170	67.7291	1.82595e-06	1.26726	0.00112963	0.000145384	0.000133405		SMARCAL1, UBXN2A, RTCB, LDLRAD4, C330018D20RIK, FGF2, ACTB, CNDP2, ELK3, BASP1, CREB3L1, GM45785, PMPCB, BAALC, KMT5A, MPV17, JUNB, ZBTB39, TLE1, MAP1S, WNT5A, CTRB1, ACOT12, RPSA, LEMD3, 4931406C07RIK, LEMD2, RAB32, PYGO2, TMX4, THAP7, PKP2, KCTD13, TRIM16, AJUBA, STX1A, LRPAP1, L3MBTL3, PSMD12, KHDRBS3, TOMT, FBLIM1, RNF180, NOTCH4, NPRL3, ARHGAP19, CAMSAP2, FXR1, PKHD1, RAI1, DGUOK, FUT8, FUT7…	242	11662	21038
GOTERM_BP_ALL	GO:0016070~RNA metabolic process	71	28.2869	0.0189952	1.26619	1	0.189505	0.177085	0.751817	ISY1, ZMYND15, SMARCAL1, CD40, RTCB, FGF2, ACTB, ELK3, BASP1, RARS, CREB3L1, ZMYM5, KMT5A, JUNB, RBM6, TEAD4, ZBTB39, TLE1, SPHK1, WNT5A, ATRX, LEMD3, LEMD2, ETV4, DNAJC2, TRAF3, THAP7, GARS, TRIM16, AJUBA, RHOQ, CREB5, FOXC2, L3MBTL3, KHDRBS3, NOTCH4, CEBPG, FSTL3, PKHD1, FXR1, RAI1, FOXS1, PCBP1, HMOX1, ZFP267, SKIL, ZBED4, ZSCAN18, IVNS1ABP, WWTR1, USP25, XBP1, TRMT10C, SMURF1, BICRAL, XRCC5, …	231	4851	19984
GOTERM_CC_ALL	GO:0043226~organelle	201	80.0797	1.44477e-09	1.2642	8.94309e-07	4.47155e-07	4.10313e-07		SMARCAL1, SERPINE1, RTCB, LDLRAD4, CCDC102A, ACTB, ELK3, ADGRA1, MPRIP, CREB3L1, DPYSL3, GM45785, MPV17, JUNB, MAP1S, CTRB1, 4931406C07RIK, THAP7, KCTD13, TRIM16, STX1A, LRPAP1, L3MBTL3, NPRL3, MYL12A, FXR1, PKHD1, DGUOK, CHST12, PCBP1, PDGFC, HMOX1, STK38L, TSPAN2, RAB11FIP3, ZBED4, ZSCAN18, WWTR1, XBP1, GADD45B, XRCC5, EIF2AK4, MEX3C, MCAT, MED13L, GJB3, SSPN, NOX4, ANP32B, ZFP871, GASK1B, ARF1…	242	13822	21038
GOTERM_CC_ALL	GO:0043227~membrane-bounded organelle	180	71.7131	4.56141e-07	1.26042	0.000282311	5.64702e-05	5.18176e-05		SMARCAL1, UBXN2A, SERPINE1, RTCB, LDLRAD4, C330018D20RIK, FGF2, LOXL1, ACTB, CNDP2, ELK3, ACTG1, BASP1, CREB3L1, DPYSL3, GM45785, PMPCB, BAALC, KMT5A, MPV17, JUNB, ZBTB39, TLE1, MAP1S, WNT5A, CTRB1, ACOT12, RPSA, LEMD3, 4931406C07RIK, LEMD2, RAB32, PYGO2, TMX4, THAP7, PKP2, KCTD13, TRIM16, AJUBA, STX1A, LRPAP1, L3MBTL3, PSMD12, KHDRBS3, TOMT, FBLIM1, RNF180, NOTCH4, NPRL3, ARHGAP19, CAMSAP2, FXR1…	242	12415	21038
GOTERM_BP_ALL	GO:1901362~organic cyclic compound biosynthetic process	66	26.2948	0.0280636	1.25848	1	0.252952	0.236374	0.626401	ZMYND15, SMARCAL1, CD40, GUCY1B1, FGF2, ACTB, ELK3, BASP1, CREB3L1, ZMYM5, KMT5A, JUNB, TEAD4, ZBTB39, TLE1, SPHK1, WNT5A, ATRX, LEMD3, LEMD2, ETV4, DNAJC2, TRAF3, THAP7, GARS, TRIM16, AJUBA, RHOQ, CREB5, FOXC2, L3MBTL3, NOTCH4, CEBPG, ADCY7, FSTL3, PKHD1, RAI1, DGUOK, FOXS1, PCBP1, HMOX1, PTK2B, ZFP267, SKIL, ZBED4, ZSCAN18, WWTR1, XBP1, SMURF1, BICRAL, XRCC5, ZFP719, DAB2IP, GTF2H2, EIF2AK4, ME…	231	4537	19984
GOTERM_CC_ALL	GO:0005737~cytoplasm	175	69.7211	1.87895e-06	1.25379	0.00116239	0.000145384	0.000133405		GUCY1B1, UBXN2A, SERPINE1, RTCB, LDLRAD4, C330018D20RIK, FGF2, CASC1, LOXL1, ACTB, CNDP2, ELK3, ACTG1, TUBB6, MPRIP, BASP1, CREB3L1, DPYSL3, GM45785, PMPCB, BAALC, KMT5A, MPV17, ARHGEF40, ARL11, TLE1, MAP1S, WNT5A, CTRB1, TPM1, ACOT12, RPSA, LEMD2, RAB32, PKP2, TRIM16, AJUBA, STX1A, LRPAP1, PSMD12, TOMT, FBLIM1, RNF180, NOTCH4, NPRL3, ARHGAP19, MYL12A, CAMSAP2, FXR1, PKHD1, RAI1, DGUOK, FUT8, FUT…	242	12134	21038
GOTERM_BP_ALL	GO:0090304~nucleic acid metabolic process	78	31.0757	0.0167682	1.25192	1	0.174367	0.162939	0.787974	ISY1, ZMYND15, SMARCAL1, CD40, RTCB, FGF2, ACTB, ELK3, BASP1, RARS, CREB3L1, ZMYM5, KMT5A, MPV17, JUNB, POLG, RBM6, TEAD4, ZBTB39, TLE1, SPHK1, WNT5A, ATRX, LEMD3, LEMD2, ETV4, DNAJC2, PIK3CA, TRAF3, THAP7, KCTD13, GARS, TRIM16, AJUBA, RHOQ, CREB5, FOXC2, L3MBTL3, KHDRBS3, NOTCH4, CEBPG, FSTL3, PKHD1, FXR1, RAI1, FOXS1, PCBP1, HMOX1, PTK2B, VPS54, ZFP267, SKIL, ZBED4, ZSCAN18, IVNS1ABP, WWTR1, US…	231	5390	19984
GOTERM_MF_ALL	GO:0003824~catalytic activity	91	36.255	0.00766728	1.25121	0.995498	0.385007	0.383911		SMARCAL1, ARF1, DAGLA, GUCY1B1, DYRK2, RTCB, PRSS27, SH3RF1, HK2, LOXL1, ACTB, CTSS, CNDP2, ACTG1, TUBB6, RARS, DPYSL3, NUDT18, PMPCB, KMT5A, POLG, ABCC3, ARL11, SPHK1, CTRB1, ATRX, ANXA5, ACOT12, 4931406C07RIK, RAB32, ARL4C, TMX4, PLPP5, PIK3CA, ACOX2, TRAF3, AGPS, KCTD13, HHIPL1, GARS, TRIM16, SMPDL3A, RHOQ, CHST3, FRRS1, TOMT, RNF180, PON2, ODC1, ENDOD1, ADCY7, FOXRED1, AURKA, PTGS1, DGUOK, FU…	224	6020	18541
GOTERM_BP_ALL	GO:0002376~immune system process	48	19.1235	0.0746227	1.24813	1	0.46956	0.438786	0.357748	L3MBTL3, CD40, LRP1, CEBPG, SERPINE1, ENDOD1, DYSF, MILL2, TNFRSF11B, LRRC32, THBS1, AIF1, ADCY7, SH3RF1, ACTB, CTSS, ACTG1, FSTL3, PSTPIP1, FUT7, HMOX1, PTK2B, VPS54, TSPAN2, SKIL, JUNB, GIT1, ARL11, USP25, XBP1, CDKN2B, YTHDF3, XRCC5, SPHK1, WNT5A, SYVN1, DAB2IP, EIF2AK4, SMAD7, RAB32, MFAP4, MEIS1, TRAF3, AXL, VAMP4, BCAR1, PICALM, CHST3	231	3327	19984
GOTERM_BP_ALL	GO:0006139~nucleobase-containing compound metabolic process	86	34.2629	0.0127856	1.24372	1	0.144194	0.134743	0.870493	ISY1, ZMYND15, SMARCAL1, CD40, GUCY1B1, RTCB, FGF2, HK2, ACTB, ELK3, BASP1, RARS, CREB3L1, ZMYM5, NUDT18, KMT5A, MPV17, JUNB, GIT1, POLG, RBM6, TEAD4, ZBTB39, TLE1, SPHK1, WNT5A, ATRX, LEMD3, LEMD2, ETV4, DNAJC2, PIK3CA, TRAF3, THAP7, KCTD13, GARS, TRIM16, AJUBA, SMPDL3A, RHOQ, CREB5, FOXC2, L3MBTL3, KHDRBS3, NOTCH4, CEBPG, ADCY7, FSTL3, PKHD1, FXR1, RAI1, DGUOK, FOXS1, FUT8, PCBP1, HMOX1, PTK2B,…	231	5982	19984
GOTERM_BP_ALL	GO:0046483~heterocycle metabolic process	88	35.0598	0.0117958	1.24232	1	0.136662	0.127705	0.893792	ISY1, ZMYND15, SMARCAL1, CD40, GUCY1B1, RTCB, FGF2, HK2, ACTB, ELK3, BASP1, RARS, CREB3L1, ZMYM5, NUDT18, KMT5A, MPV17, JUNB, GIT1, POLG, RBM6, TEAD4, ZBTB39, TLE1, SPHK1, WNT5A, ATRX, LEMD3, LEMD2, ETV4, DNAJC2, PIK3CA, TRAF3, THAP7, KCTD13, GARS, TRIM16, AJUBA, SMPDL3A, RHOQ, CREB5, FOXC2, L3MBTL3, KHDRBS3, RNF180, NOTCH4, CEBPG, ADCY7, FSTL3, PKHD1, FXR1, RAI1, DGUOK, FOXS1, FUT8, PCBP1, HMOX1…	231	6128	19984
GOTERM_BP_ALL	GO:0044237~cellular metabolic process	159	63.3466	3.11718e-05	1.23731	0.135475	0.00181926	0.00170003	2.76954	SMARCAL1, GUCY1B1, UBXN2A, SERPINE1, RTCB, LDLRAD4, FGF2, LOXL1, ACTB, ELK3, MPRIP, BASP1, CREB3L1, PMPCB, NUDT18, KMT5A, MPV17, JUNB, ZBTB39, TLE1, WNT5A, ACOT12, RPSA, LEMD3, LEMD2, PYGO2, PLPP5, THAP7, KCTD13, TRIM16, AJUBA, STX1A, LRPAP1, L3MBTL3, PSMD12, KHDRBS3, TOMT, RNF180, NOTCH4, NPRL3, FXR1, PKHD1, RAI1, DGUOK, FUT8, FUT7, CHST12, PCBP1, STK38, PDGFC, HMOX1, STK38L, FAM83D, SKIL, ZBED4…	231	11117	19984
GOTERM_BP_ALL	GO:0043170~macromolecule metabolic process	145	57.7689	0.000205829	1.2338	0.617612	0.00676772	0.00632417	2.199	SMARCAL1, UBXN2A, SERPINE1, RTCB, LDLRAD4, FGF2, LOXL1, ACTB, CNDP2, ELK3, ACTG1, MPRIP, BASP1, CREB3L1, PMPCB, KMT5A, MPV17, JUNB, ZBTB39, TLE1, WNT5A, CTRB1, RPSA, LEMD3, LEMD2, PYGO2, THAP7, KCTD13, TRIM16, AJUBA, STX1A, LRPAP1, L3MBTL3, PSMD12, KHDRBS3, RNF180, NOTCH4, FXR1, PKHD1, RAI1, DGUOK, FUT8, FUT7, CHST12, PCBP1, STK38, PDGFC, HMOX1, STK38L, FAM83D, SKIL, ZBED4, ZSCAN18, IVNS1ABP, SEC…	231	10167	19984
GOTERM_BP_ALL	GO:1902578~single-organism localization	48	19.1235	0.0882133	1.2322	1	0.522012	0.4878	0.311758	LRPAP1, ARF1, LRP1, SLC66A2, TOMT, RAP1GDS1, DYSF, MFF, THBS1, FGF2, AIF1, ACTB, MYL12A, HK2, ACTG1, PTGS1, MPRIP, CREB3L1, HMOX1, PTK2B, VPS54, NCAM1, RAB11FIP3, YKT6, GIT1, ABCC3, WWTR1, XBP1, SLC6A18, RHBDD1, SPHK1, ANXA5, GTF2H2, SYT8, MYO1D, GDF9, TBC1D1, UFM1, SLC7A7, PIK3CA, AXL, RASA1, PKP2, VAMP4, FOLR1, RHOQ, STX1A, PICALM	231	3370	19984
GOTERM_BP_ALL	GO:0034641~cellular nitrogen compound metabolic process	98	39.0438	0.0106751	1.22286	1	0.126825	0.118513	0.926234	SMARCAL1, GUCY1B1, RTCB, FGF2, ACTB, ELK3, BASP1, CREB3L1, NUDT18, KMT5A, MPV17, JUNB, ZBTB39, TLE1, WNT5A, RPSA, LEMD3, LEMD2, THAP7, KCTD13, TRIM16, AJUBA, L3MBTL3, KHDRBS3, RNF180, NOTCH4, FXR1, PKHD1, RAI1, DGUOK, FUT8, FUT7, PCBP1, HMOX1, SKIL, ZBED4, ZSCAN18, IVNS1ABP, WWTR1, XBP1, SMURF1, BICRAL, XRCC5, TDRD7, EIF2AK4, MED13L, SMAD7, GDF9, BHLHE40, MAFF, NOX4, CNOT8, ZFP871, RSL24D1, PICAL…	231	6933	19984
GOTERM_BP_ALL	GO:1901360~organic cyclic compound metabolic process	91	36.255	0.0168902	1.21865	1	0.174857	0.163397	0.786757	ISY1, ZMYND15, SMARCAL1, CD40, GUCY1B1, RTCB, FGF2, HK2, ACTB, ELK3, BASP1, RARS, CREB3L1, ZMYM5, NUDT18, KMT5A, MPV17, JUNB, GIT1, POLG, RBM6, TEAD4, ZBTB39, TLE1, SPHK1, WNT5A, ATRX, LEMD3, LEMD2, ETV4, DNAJC2, PIK3CA, TRAF3, THAP7, KCTD13, GARS, TRIM16, AJUBA, SMPDL3A, RHOQ, CREB5, FOXC2, L3MBTL3, KHDRBS3, LRP1, TOMT, RNF180, NOTCH4, CEBPG, ADCY7, FSTL3, PKHD1, FXR1, RAI1, DGUOK, FOXS1, FUT8, …	231	6460	19984
GOTERM_BP_ALL	GO:0006807~nitrogen compound metabolic process	103	41.0359	0.00958732	1.2163	1	0.117489	0.109789	0.959443	SMARCAL1, GUCY1B1, RTCB, FGF2, ACTB, ELK3, BASP1, CREB3L1, NUDT18, KMT5A, MPV17, JUNB, ZBTB39, TLE1, WNT5A, RPSA, LEMD3, LEMD2, THAP7, KCTD13, TRIM16, AJUBA, L3MBTL3, KHDRBS3, TOMT, RNF180, NOTCH4, FXR1, PKHD1, RAI1, DGUOK, FUT8, FUT7, CHST12, PCBP1, HMOX1, SKIL, ZBED4, ZSCAN18, IVNS1ABP, WWTR1, XBP1, SMURF1, BICRAL, XRCC5, TDRD7, EIF2AK4, MED13L, SMAD7, GDF9, BHLHE40, MAFF, NOX4, CNOT8, ZFP871, …	231	7326	19984
GOTERM_CC_ALL	GO:0032991~macromolecular complex	89	35.4582	0.0215266	1.21462	0.999999	0.182534	0.167495		ISY1, GPSM1, SMARCAL1, CD40, ARF1, GUCY1B1, DYRK2, ZWILCH, RTCB, SERPINE1, ITGAE, CASC1, AFF4, CCDC102A, ACTB, ACTG1, BASP1, RARS, DPYSL3, GM45785, PMPCB, JUNB, POLG, TEAD4, TLE1, MAP1S, TPM1, PLAUR, RPSA, CKAP4, MRPL52, PYGO2, PIK3CA, TRAF3, CDH11, KCTD13, VAMP4, AJUBA, STX1A, PPP1R15B, PSMD12, KHDRBS3, LRP1, COL11A1, NPRL3, CEBPG, TNFRSF11B, MFF, THBS1, FOXRED1, MYL12A, AURKA, FXR1, PCBP1, PTK2…	242	6370	21038
GOTERM_BP_ALL	GO:0023052~signaling	102	40.6375	0.0120983	1.20928	1	0.138789	0.129693	0.887085	GUCY1B1, SERPINE1, LDLRAD4, FGF2, ADGRA1, CREB3L1, KMT5A, TLE1, WNT5A, LEMD3, LEMD2, PYGO2, PKP2, KCTD13, TRIM16, AJUBA, STX1A, LY6F, LRPAP1, NOTCH4, NPRL3, ARHGAP19, TNFRSF11B, LTBP3, PKHD1, FUT8, FUT7, STK38, PDGFC, HMOX1, STK38L, FAM83D, SKIL, RAB11FIP3, IVNS1ABP, WWTR1, XBP1, GADD45B, SMURF1, EIF2AK4, SYT8, ZZEF1, SSH1, SMAD7, GDF9, GJB3, RHEB, FGF18, NOX4, GPSM1, ARF1, CD40, DAGLA, DYRK2, IT…	231	7297	19984
GOTERM_BP_ALL	GO:0044700~single organism signaling	101	40.239	0.013978	1.20552	1	0.154405	0.144285	0.840778	GUCY1B1, SERPINE1, LDLRAD4, FGF2, ADGRA1, CREB3L1, KMT5A, TLE1, WNT5A, LEMD3, LEMD2, PYGO2, PKP2, KCTD13, TRIM16, AJUBA, STX1A, LY6F, LRPAP1, NOTCH4, NPRL3, ARHGAP19, TNFRSF11B, LTBP3, PKHD1, FUT8, FUT7, STK38, PDGFC, HMOX1, STK38L, FAM83D, SKIL, RAB11FIP3, IVNS1ABP, WWTR1, XBP1, GADD45B, SMURF1, EIF2AK4, SYT8, ZZEF1, SSH1, SMAD7, GDF9, GJB3, RHEB, FGF18, NOX4, GPSM1, ARF1, CD40, DAGLA, DYRK2, IT…	231	7248	19984
GOTERM_BP_ALL	GO:0032501~multicellular organismal process	131	52.1912	0.00286658	1.20001	0.999998	0.048493	0.0453148	1.34376	SERPINE1, RTCB, LDLRAD4, FGF2, LOXL1, ACTB, ELK3, ACTG1, BASP1, CREB3L1, DPYSL3, MPV17, JUNB, ARL11, MAP1S, WNT5A, CTRB1, TPM1, LEMD3, LEMD2, PYGO2, PKP2, TRIM16, LRPAP1, L3MBTL3, TOMT, RNF180, NOTCH4, NPRL3, TNFRSF11B, LTBP3, CAMSAP2, FXR1, PKHD1, RAI1, DGUOK, FUT8, FUT7, CALD1, PDGFC, HMOX1, TSPAN2, FAM83D, SKIL, RAB11FIP3, WWTR1, XBP1, GADD45B, SMURF1, BICRAL, XRCC5, RHBDD1, TDRD7, EIF2AK4, ME…	231	9444	19984
GOTERM_BP_ALL	GO:0007154~cell communication	102	40.6375	0.0158526	1.19844	1	0.166749	0.15582	0.807376	GUCY1B1, SERPINE1, LDLRAD4, FGF2, ADGRA1, CREB3L1, KMT5A, TLE1, WNT5A, LEMD3, LEMD2, PYGO2, PKP2, KCTD13, TRIM16, AJUBA, STX1A, LY6F, LRPAP1, NOTCH4, NPRL3, ARHGAP19, TNFRSF11B, LTBP3, PKHD1, FUT8, FUT7, STK38, PDGFC, HMOX1, STK38L, FAM83D, SKIL, RAB11FIP3, IVNS1ABP, WWTR1, XBP1, GADD45B, SMURF1, EIF2AK4, SYT8, ZZEF1, SSH1, SMAD7, GDF9, GJB3, RHEB, FGF18, NOX4, GPSM1, ARF1, CD40, DAGLA, DYRK2, IT…	231	7363	19984
GOTERM_CC_ALL	GO:0044424~intracellular part	211	84.0637	6.59449e-08	1.19553	4.08191e-05	1.16832e-05	1.07206e-05		SMARCAL1, SERPINE1, RTCB, LDLRAD4, CCDC102A, ACTB, ELK3, MPRIP, CREB3L1, DPYSL3, GM45785, MPV17, JUNB, ARL11, MAP1S, CTRB1, 4931406C07RIK, THAP7, KCTD13, TRIM16, STX1A, LRPAP1, L3MBTL3, NPRL3, MYL12A, FXR1, PKHD1, DGUOK, CHST12, PCBP1, PDGFC, HMOX1, STK38L, TSPAN2, RAB11FIP3, ZBED4, ZSCAN18, WWTR1, XBP1, GADD45B, XRCC5, EIF2AK4, MEX3C, MCAT, MED13L, GDF9, GJB3, SSPN, NOX4, ANP32B, ZFP871, GASK1B,…	242	15343	21038
GOTERM_CC_ALL	GO:0005622~intracellular	211	84.0637	7.54974e-08	1.19429	4.67318e-05	1.16832e-05	1.07206e-05		SMARCAL1, SERPINE1, RTCB, LDLRAD4, CCDC102A, ACTB, ELK3, MPRIP, CREB3L1, DPYSL3, GM45785, MPV17, JUNB, ARL11, MAP1S, CTRB1, 4931406C07RIK, THAP7, KCTD13, TRIM16, STX1A, LRPAP1, L3MBTL3, NPRL3, MYL12A, FXR1, PKHD1, DGUOK, CHST12, PCBP1, PDGFC, HMOX1, STK38L, TSPAN2, RAB11FIP3, ZBED4, ZSCAN18, WWTR1, XBP1, GADD45B, XRCC5, EIF2AK4, MEX3C, MCAT, MED13L, GDF9, GJB3, SSPN, NOX4, ANP32B, ZFP871, GASK1B,…	242	15359	21038
GOTERM_BP_ALL	GO:0044238~primary metabolic process	154	61.3546	0.000934583	1.18413	0.987305	0.0216018	0.0201861	1.69495	SMARCAL1, GUCY1B1, UBXN2A, SERPINE1, RTCB, LDLRAD4, FGF2, LOXL1, ACTB, CNDP2, ELK3, MPRIP, BASP1, CREB3L1, PMPCB, NUDT18, KMT5A, MPV17, JUNB, ZBTB39, TLE1, WNT5A, CTRB1, ACOT12, RPSA, LEMD3, LEMD2, PYGO2, PLPP5, THAP7, KCTD13, TRIM16, AJUBA, STX1A, L3MBTL3, PSMD12, KHDRBS3, RNF180, NOTCH4, FXR1, PKHD1, RAI1, DGUOK, FUT8, FUT7, CHST12, PCBP1, STK38, PDGFC, HMOX1, STK38L, FAM83D, SKIL, ZBED4, ZSCAN…	231	11251	19984
GOTERM_BP_ALL	GO:0071704~organic substance metabolic process	162	64.5418	0.000495089	1.18168	0.901	0.0136779	0.0127815	1.89342	SMARCAL1, GUCY1B1, UBXN2A, SERPINE1, RTCB, LDLRAD4, FGF2, LOXL1, ACTB, CNDP2, ELK3, ACTG1, MPRIP, BASP1, CREB3L1, PMPCB, NUDT18, KMT5A, MPV17, JUNB, ZBTB39, TLE1, WNT5A, CTRB1, ACOT12, RPSA, LEMD3, LEMD2, PYGO2, PLPP5, THAP7, KCTD13, TRIM16, AJUBA, STX1A, LRPAP1, L3MBTL3, PSMD12, KHDRBS3, TOMT, RNF180, NOTCH4, FXR1, PKHD1, RAI1, DGUOK, FUT8, FUT7, CHST12, PCBP1, STK38, PDGFC, HMOX1, STK38L, FAM83…	231	11860	19984
GOTERM_BP_ALL	GO:0007165~signal transduction	91	36.255	0.0378617	1.18028	1	0.301211	0.28147	0.550568	GPSM1, CD40, DAGLA, GUCY1B1, DYRK2, SERPINE1, ITGAE, LDLRAD4, LRRC32, FGF2, SH3RF1, ADGRA1, CREB3L1, PMEPA1, KMT5A, GIT1, TEAD4, TLE1, TNFRSF12A, SPHK1, WNT5A, ATRX, PLAUR, LEMD3, LEMD2, ASPN, PYGO2, PIK3CA, TRAF3, RASA1, KCTD13, TRIM16, AJUBA, RHOQ, STX1A, LY6F, FOXC2, PPP1R15B, LRPAP1, LRP1, NOTCH4, NPRL3, RAP1GDS1, ARHGAP19, MILL2, TNFRSF11B, LTBP3, MFF, THBS1, AIF1, ADCY7, FSTL3, PKHD1, FUT8,…	231	6670	19984
GOTERM_BP_ALL	GO:0051234~establishment of localization	68	27.0916	0.0901715	1.17373	1	0.530369	0.495609	0.304861	GPSM1, MCFD2, ARF1, SERPINE1, DYSF, FGF2, HK2, ACTB, CTSS, ACTG1, PSTPIP1, CREB3L1, GM45785, PMPCB, GIT1, ABCC3, ARL11, SLC6A18, MAP1S, SPHK1, WNT5A, ANXA5, TBC1D9, RAB32, ARL4C, TBC1D1, SLC7A7, PIK3CA, RABEP2, RASA1, VAMP4, RHOQ, STX1A, LRPAP1, LRP1, SLC66A2, TOMT, RAP1GDS1, MFF, SNX30, THBS1, AIF1, PTGS1, PKHD1, HMOX1, PTK2B, VPS54, NCAM1, FAM83D, RAB11FIP3, YKT6, SEC16B, WWTR1, XBP1, SMURF1, R…	231	5012	19984
GOTERM_BP_ALL	GO:0008152~metabolic process	166	66.1355	0.00052129	1.17336	0.912407	0.0142295	0.0132969	1.87625	SMARCAL1, GUCY1B1, UBXN2A, SERPINE1, RTCB, LDLRAD4, FGF2, LOXL1, ACTB, CNDP2, ELK3, ACTG1, MPRIP, BASP1, CREB3L1, PMPCB, NUDT18, KMT5A, MPV17, JUNB, ZBTB39, TLE1, WNT5A, CTRB1, ACOT12, RPSA, LEMD3, LEMD2, PYGO2, PLPP5, THAP7, KCTD13, TRIM16, AJUBA, STX1A, LRPAP1, L3MBTL3, PSMD12, KHDRBS3, TOMT, RNF180, NOTCH4, NPRL3, FXR1, PKHD1, RAI1, DGUOK, FUT8, FUT7, CHST12, PCBP1, STK38, PDGFC, HMOX1, STK38L…	231	12239	19984
GOTERM_BP_ALL	GO:0050794~regulation of cellular process	165	65.7371	0.00377368	1.1383	1	0.0587311	0.0548819	1.26057	SMARCAL1, GUCY1B1, UBXN2A, ZWILCH, SERPINE1, LDLRAD4, FGF2, ACTB, ELK3, ACTG1, MPRIP, ADGRA1, BASP1, CREB3L1, DPYSL3, GM45785, KMT5A, MPV17, JUNB, ZBTB39, TLE1, MAP1S, WNT5A, CTRB1, TPM1, LEMD3, LEMD2, PYGO2, THAP7, PKP2, KCTD13, TRIM16, AJUBA, STX1A, LY6F, LRPAP1, L3MBTL3, KHDRBS3, FBLIM1, RNF180, NOTCH4, NPRL3, ARHGAP19, TNFRSF11B, LTBP3, MYL12A, CAMSAP2, FXR1, PKHD1, RAI1, DGUOK, CNN1, FUT8, F…	231	12540	19984
GOTERM_BP_ALL	GO:0050789~regulation of biological process	174	69.3227	0.00304639	1.12925	0.999999	0.0504382	0.0471326	1.32668	SMARCAL1, GUCY1B1, UBXN2A, ZWILCH, SERPINE1, LDLRAD4, FGF2, ACTB, ELK3, ACTG1, MPRIP, ADGRA1, BASP1, CREB3L1, DPYSL3, GM45785, KMT5A, MPV17, JUNB, ZBTB39, TLE1, MAP1S, WNT5A, CTRB1, TPM1, LEMD3, LEMD2, PYGO2, CCDC80, THAP7, PKP2, KCTD13, TRIM16, AJUBA, STX1A, LY6F, LRPAP1, L3MBTL3, KHDRBS3, TOMT, FBLIM1, RNF180, NOTCH4, NPRL3, ARHGAP19, TNFRSF11B, LTBP3, FBLN2, MYL12A, CAMSAP2, FXR1, PKHD1, RAI1,…	231	13330	19984
GOTERM_BP_ALL	GO:0051716~cellular response to stimulus	114	45.4183	0.0610897	1.1248	1	0.41192	0.384923	0.414626	SMARCAL1, GUCY1B1, UBXN2A, SERPINE1, LDLRAD4, FGF2, ACTB, ACTG1, ADGRA1, CREB3L1, DPYSL3, KMT5A, MPV17, JUNB, TLE1, WNT5A, TPM1, LEMD3, LEMD2, RAB32, PYGO2, KCTD13, TRIM16, AJUBA, STX1A, LY6F, LRPAP1, NOTCH4, NPRL3, ARHGAP19, TNFRSF11B, LTBP3, FXR1, PKHD1, FUT8, FUT7, STK38, PDGFC, HMOX1, STK38L, FAM83D, SKIL, IVNS1ABP, WWTR1, XBP1, GADD45B, SMURF1, XRCC5, RHBDD1, EIF2AK4, SYT8, SSH1, SMAD7, GDF9…	231	8768	19984
GOTERM_BP_ALL	GO:0044699~single-organism process	201	80.0797	0.000354099	1.11537	0.808705	0.010398	0.00971657	2.01249	SERPINE1, RTCB, LDLRAD4, ACTB, ELK3, ADGRA1, MPRIP, CREB3L1, DPYSL3, MPV17, JUNB, ARL11, SLC6A18, MAP1S, CTRB1, PLPP5, CCDC80, KCTD13, TRIM16, STX1A, LRPAP1, L3MBTL3, NPRL3, MYL12A, FXR1, PKHD1, DGUOK, CHST12, PDGFC, HMOX1, STK38L, TSPAN2, RAB11FIP3, WWTR1, XBP1, GADD45B, XRCC5, EIF2AK4, MEX3C, MCAT, GDF9, GJB3, NOX4, ANP32B, ARF1, CD40, LRRC32, SH3RF1, CTSS, RARS, GIT1, TEAD4, TNFRSF12A, SPHK1, …	231	15590	19984
GOTERM_MF_ALL	GO:0005488~binding	200	79.6813	0.000477196	1.10415	0.284713	0.0670937	0.0669029		SMARCAL1, SERPINE1, RTCB, LDLRAD4, ACTB, ELK3, MPRIP, CREB3L1, DPYSL3, GM45785, JUNB, ARL11, SLC6A18, MAP1S, 4931406C07RIK, CCDC80, THAP7, KCTD13, TRIM16, STX1A, LRPAP1, L3MBTL3, ENDOD1, MYL12A, FXR1, PKHD1, DGUOK, PCBP1, PDGFC, HMOX1, STK38L, RAB11FIP3, ZBED4, ZSCAN18, WWTR1, XBP1, GADD45B, XRCC5, EIF2AK4, MEX3C, GDF9, GJB3, NOX4, ANP32B, ZFP871, ARF1, CD40, LRRC32, SH3RF1, CTSS, RARS, ZMYM5, GI…	224	14993	18541
GOTERM_BP_ALL	GO:0065007~biological regulation	178	70.9163	0.0158361	1.09414	1	0.166749	0.15582	0.807376	SMARCAL1, GUCY1B1, UBXN2A, ZWILCH, SERPINE1, LDLRAD4, FGF2, ACTB, ELK3, ACTG1, MPRIP, ADGRA1, BASP1, CREB3L1, DPYSL3, GM45785, KMT5A, MPV17, JUNB, ZBTB39, TLE1, MAP1S, WNT5A, CTRB1, TPM1, LEMD3, LEMD2, PYGO2, CCDC80, THAP7, PKP2, KCTD13, TRIM16, AJUBA, STX1A, LY6F, LRPAP1, L3MBTL3, KHDRBS3, TOMT, FBLIM1, RNF180, NOTCH4, NPRL3, ARHGAP19, TNFRSF11B, LTBP3, FBLN2, MYL12A, CAMSAP2, FXR1, PKHD1, RAI1,…	231	14074	19984
GOTERM_BP_ALL	GO:0009987~cellular process	223	88.8446	0.000109377	1.0753	0.399994	0.00415186	0.00387976	2.4112	SMARCAL1, SERPINE1, RTCB, LDLRAD4, ACTB, ELK3, ADGRA1, MPRIP, CREB3L1, DPYSL3, GM45785, MPV17, JUNB, ARL11, MAP1S, CTRB1, PLPP5, CCDC80, THAP7, KCTD13, TRIM16, STX1A, LRPAP1, L3MBTL3, NPRL3, MYL12A, FXR1, PKHD1, DGUOK, CHST12, PCBP1, PDGFC, HMOX1, STK38L, TSPAN2, RAB11FIP3, ZBED4, ZSCAN18, WWTR1, XBP1, GADD45B, XRCC5, EIF2AK4, MEX3C, MCAT, MED13L, GDF9, GJB3, NOX4, ANP32B, ZFP871, ARF1, CD40, LRR…	231	17941	19984
GOTERM_CC_ALL	GO:0044464~cell part	228	90.8367	0.0160147	1.04574	0.999954	0.145781	0.13377		SMARCAL1, SERPINE1, RTCB, LDLRAD4, CCDC102A, ACTB, ELK3, ADGRA1, MPRIP, CREB3L1, DPYSL3, GM45785, MPV17, JUNB, ARL11, SLC6A18, MAP1S, CTRB1, 4931406C07RIK, PLPP5, THAP7, KCTD13, TRIM16, STX1A, LRPAP1, L3MBTL3, NPRL3, MYL12A, FXR1, PKHD1, DGUOK, CHST12, PCBP1, PDGFC, HMOX1, STK38L, TSPAN2, RAB11FIP3, ZBED4, ZSCAN18, WWTR1, IFITM10, XBP1, GADD45B, XRCC5, EIF2AK4, MEX3C, MCAT, MED13L, GDF9, GJB3, SS…	242	18954	21038
GOTERM_CC_ALL	GO:0005623~cell	228	90.8367	0.0160147	1.04574	0.999954	0.145781	0.13377		SMARCAL1, SERPINE1, RTCB, LDLRAD4, CCDC102A, ACTB, ELK3, ADGRA1, MPRIP, CREB3L1, DPYSL3, GM45785, MPV17, JUNB, ARL11, SLC6A18, MAP1S, CTRB1, 4931406C07RIK, PLPP5, THAP7, KCTD13, TRIM16, STX1A, LRPAP1, L3MBTL3, NPRL3, MYL12A, FXR1, PKHD1, DGUOK, CHST12, PCBP1, PDGFC, HMOX1, STK38L, TSPAN2, RAB11FIP3, ZBED4, ZSCAN18, WWTR1, IFITM10, XBP1, GADD45B, XRCC5, EIF2AK4, MEX3C, MCAT, MED13L, GDF9, GJB3, SS…	242	18954	21038

## Sheet: Table 2. 89 genes GO
Category	Term	Count	%	PValue	Fold Enrichment	Bonferroni	Benjamini	FDR	negative_log10_of_FDR	Genes	List Total	Pop Hits	Pop Total
GOTERM_BP_ALL	GO:0060394~negative regulation of pathway-restricted SMAD protein phosphorylation	4	4.5977	1.47e-05	79.8561	0.0397416	0.00101345	0.000942	3.02595	LRP1, PMEPA1, LDLRAD4, SMAD7	77	13	19984
GOTERM_BP_ALL	GO:0010812~negative regulation of cell-substrate adhesion	4	4.5977	0.00178174	16.4783	0.992676	0.0363739	0.0338003	1.47108	COL1A1, LRP1, SERPINE1, BCAR1	77	63	19984
GOTERM_BP_ALL	GO:0060393~regulation of pathway-restricted SMAD protein phosphorylation	4	4.5977	0.00186429	16.2208	0.994169	0.037018	0.0343988	1.46346	LRP1, PMEPA1, LDLRAD4, SMAD7	77	64	19984
GOTERM_BP_ALL	GO:0060389~pathway-restricted SMAD protein phosphorylation	4	4.5977	0.00194919	15.9712	0.995388	0.0383713	0.0356563	1.44786	LRP1, PMEPA1, LDLRAD4, SMAD7	77	65	19984
GOTERM_BP_ALL	GO:0010717~regulation of epithelial to mesenchymal transition	6	6.89655	3.77e-05	15.7292	0.0986878	0.00216383	0.00201073	2.69665	COL1A1, WWTR1, SFRP1, DACT3, LDLRAD4, SMAD7	77	99	19984
GOTERM_CC_ALL	GO:0001725~stress fiber	5	5.74713	0.000388	14.4135	0.120983	0.0085951	0.00792198	2.10117	MPRIP, ACTN1, MYH9, SYNPO, PDLIM7	82	89	21038
GOTERM_CC_ALL	GO:0097517~contractile actin filament bundle	5	5.74713	0.000388	14.4135	0.120983	0.0085951	0.00792198	2.10117	MPRIP, ACTN1, MYH9, SYNPO, PDLIM7	82	89	21038
GOTERM_CC_ALL	GO:0042641~actomyosin	5	5.74713	0.00056	13.0898	0.169612	0.0103228	0.00951438	2.02162	MPRIP, ACTN1, MYH9, SYNPO, PDLIM7	82	98	21038
GOTERM_CC_ALL	GO:0032432~actin filament bundle	5	5.74713	0.00056	13.0898	0.169612	0.0103228	0.00951438	2.02162	MPRIP, ACTN1, MYH9, SYNPO, PDLIM7	82	98	21038
GOTERM_CC_ALL	GO:0005925~focal adhesion	9	10.3448	9.92e-07	11.6033	0.000329	9.3e-05	8.57e-05	4.06702	ACTN1, MYH9, PARVA, TNS3, AJUBA, GIT1, PDLIM7, BCAR1, TNS1	82	199	21038
GOTERM_CC_ALL	GO:0005924~cell-substrate adherens junction	9	10.3448	1.24e-06	11.2637	0.000412	9.3e-05	8.57e-05	4.06702	ACTN1, MYH9, PARVA, TNS3, AJUBA, GIT1, PDLIM7, BCAR1, TNS1	82	205	21038
GOTERM_BP_ALL	GO:0034333~adherens junction assembly	5	5.74713	0.000283	15.6345	0.541389	0.0105292	0.00978421	2.00947	LRP1, ACTN1, MYH9, AJUBA, SMAD7	77	83	19984
GOTERM_BP_ALL	GO:0007045~cell-substrate adherens junction assembly	4	4.5977	0.00250926	14.6215	0.999019	0.0446024	0.0414465	1.38251	LRP1, ACTN1, MYH9, AJUBA	77	71	19984
GOTERM_BP_ALL	GO:0048041~focal adhesion assembly	4	4.5977	0.00250926	14.6215	0.999019	0.0446024	0.0414465	1.38251	LRP1, ACTN1, MYH9, AJUBA	77	71	19984
GOTERM_BP_ALL	GO:0007044~cell-substrate junction assembly	5	5.74713	0.000575	12.9766	0.794967	0.0177927	0.0165338	1.78163	LRP1, ACTN1, MYH9, AJUBA, TNS1	77	100	19984
GOTERM_BP_ALL	GO:0014909~smooth muscle cell migration	5	5.74713	0.000909	11.4837	0.918512	0.0245178	0.022783	1.64239	LRP1, RPS6KB1, SERPINE1, MYH9, PARVA	77	113	19984
GOTERM_BP_ALL	GO:0030178~negative regulation of Wnt signaling pathway	7	8.04598	4.63e-05	10.6866	0.119954	0.00241003	0.00223951	2.64985	WWTR1, SFRP1, LRP1, DACT3, CSNK1E, HIC1, DACT1	77	170	19984
GOTERM_BP_ALL	GO:0045598~regulation of fat cell differentiation	6	6.89655	0.000294	10.1777	0.555304	0.0107994	0.0100352	1.99847	NCOR2, WWTR1, SFRP1, FNDC3B, MEX3C, DACT1	77	153	19984
GOTERM_BP_ALL	GO:0014812~muscle cell migration	5	5.74713	0.00144288	10.138	0.981331	0.0339879	0.0315831	1.50054	LRP1, RPS6KB1, SERPINE1, MYH9, PARVA	77	128	19984
GOTERM_BP_ALL	GO:0034332~adherens junction organization	5	5.74713	0.00166102	9.75686	0.989778	0.0359674	0.0334225	1.47596	LRP1, ACTN1, MYH9, AJUBA, SMAD7	77	133	19984
GOTERM_BP_ALL	GO:2001236~regulation of extrinsic apoptotic signaling pathway	6	6.89655	0.000452	9.26902	0.712091	0.0144695	0.0134457	1.87142	SFRP1, RPS6KB1, TNFRSF12A, UNC5B, SERPINE1, SH3RF1	77	168	19984
GOTERM_BP_ALL	GO:1903364~positive regulation of cellular protein catabolic process	5	5.74713	0.00210974	9.13847	0.99704	0.0409468	0.0380496	1.41965	LRP1, CSNK1E, SH3RF1, SMAD7, DACT1	77	142	19984
GOTERM_BP_ALL	GO:0017015~regulation of transforming growth factor beta receptor signaling pathway	5	5.74713	0.00216427	9.07456	0.997454	0.0416165	0.038672	1.4126	CDKN2B, LRP1, PMEPA1, LDLRAD4, SMAD7	77	143	19984
GOTERM_BP_ALL	GO:1903844~regulation of cellular response to transforming growth factor beta stimulus	5	5.74713	0.00233369	8.8881	0.998406	0.0429873	0.0399458	1.39853	CDKN2B, LRP1, PMEPA1, LDLRAD4, SMAD7	77	146	19984
GOTERM_BP_ALL	GO:0001837~epithelial to mesenchymal transition	5	5.74713	0.00245158	8.76799	0.998849	0.0444511	0.041306	1.38399	COL1A1, WWTR1, SFRP1, DACT3, LDLRAD4	77	148	19984
GOTERM_BP_ALL	GO:0071560~cellular response to transforming growth factor beta stimulus	9	10.3448	8.3e-06	8.68324	0.0226326	0.000729	0.000678	3.16877	COL1A1, CDKN2B, SFRP1, LRP1, SERPINE1, PMEPA1, LDLRAD4, LRRC32, SMAD7	77	269	19984
GOTERM_BP_ALL	GO:0090101~negative regulation of transmembrane receptor protein serine/threonine kinase signaling pathway	5	5.74713	0.00269956	8.53725	0.99942	0.0467923	0.0434815	1.3617	SFRP1, LRP1, PMEPA1, LDLRAD4, SMAD7	77	152	19984
GOTERM_BP_ALL	GO:0071559~response to transforming growth factor beta	9	10.3448	9.5e-06	8.52479	0.0258383	0.000793	0.000737	3.13253	COL1A1, CDKN2B, SFRP1, LRP1, SERPINE1, PMEPA1, LDLRAD4, LRRC32, SMAD7	77	274	19984
GOTERM_BP_ALL	GO:0090288~negative regulation of cellular response to growth factor stimulus	6	6.89655	0.000734	8.32724	0.867949	0.0210738	0.0195828	1.70813	SFRP1, LRP1, CREB3L1, PMEPA1, LDLRAD4, SMAD7	77	187	19984
GOTERM_BP_ALL	GO:0001649~osteoblast differentiation	7	8.04598	0.000187	8.29556	0.402271	0.00756446	0.00702924	2.15309	COL1A1, WWTR1, SFRP1, CREB3L1, FNDC3B, FHL2, PDLIM7	77	219	19984
GOTERM_BP_ALL	GO:0007179~transforming growth factor beta receptor signaling pathway	6	6.89655	0.000949	7.86462	0.926962	0.0245855	0.0228459	1.64119	CDKN2B, LRP1, PMEPA1, LDLRAD4, LRRC32, SMAD7	77	198	19984
GOTERM_BP_ALL	GO:0031589~cell-substrate adhesion	11	12.6437	1.76e-06	7.49306	0.00483514	0.000325	0.000302	3.51999	COL1A1, SFRP1, LRP1, TNFRSF12A, ACTN1, SERPINE1, FNDC3B, MYH9, PARVA, AJUBA, BCAR1	77	381	19984
GOTERM_BP_ALL	GO:0030111~regulation of Wnt signaling pathway	9	10.3448	3.53e-05	7.09967	0.092814	0.00207172	0.00192513	2.71554	COL1A1, WWTR1, SFRP1, LRP1, DACT3, FOXL1, CSNK1E, HIC1, DACT1	77	329	19984
GOTERM_BP_ALL	GO:0048639~positive regulation of developmental growth	6	6.89655	0.00163859	6.95176	0.989125	0.0359674	0.0334225	1.47596	FOXS1, LRP1, RPS6KB1, TNFRSF12A, SERPINE1, SMAD7	77	224	19984
GOTERM_BP_ALL	GO:0097191~extrinsic apoptotic signaling pathway	6	6.89655	0.00217445	6.51546	0.997525	0.0416165	0.038672	1.4126	SFRP1, RPS6KB1, TNFRSF12A, UNC5B, SERPINE1, SH3RF1	77	239	19984
GOTERM_BP_ALL	GO:0048762~mesenchymal cell differentiation	6	6.89655	0.00225451	6.46139	0.998016	0.0425577	0.0395465	1.40289	COL1A1, WWTR1, FOXC2, SFRP1, DACT3, LDLRAD4	77	241	19984
GOTERM_BP_ALL	GO:0090092~regulation of transmembrane receptor protein serine/threonine kinase signaling pathway	7	8.04598	0.000716	6.4423	0.861122	0.0208782	0.019401	1.71218	WWTR1, CDKN2B, SFRP1, LRP1, PMEPA1, LDLRAD4, SMAD7	77	282	19984
GOTERM_BP_ALL	GO:2001234~negative regulation of apoptotic signaling pathway	6	6.89655	0.00259639	6.25379	0.999229	0.0452889	0.0420845	1.37588	RPS6KB1, UNC5B, CREB3L1, SERPINE1, BMF, SH3RF1	77	249	19984
GOTERM_BP_ALL	GO:0042326~negative regulation of phosphorylation	12	13.7931	3.07e-06	6.17934	0.00843031	0.000445	0.000414	3.383	WWTR1, CDKN2B, SFRP1, LRP1, LIF, PMEPA1, LDLRAD4, SMYD3, AJUBA, GIT1, SMAD7, DACT1	77	504	19984
GOTERM_BP_ALL	GO:0060828~regulation of canonical Wnt signaling pathway	6	6.89655	0.00287645	6.10665	0.999644	0.0489352	0.0454728	1.34225	COL1A1, WWTR1, SFRP1, DACT3, CSNK1E, DACT1	77	255	19984
GOTERM_BP_ALL	GO:0001503~ossification	10	11.4943	4.48e-05	5.87178	0.116253	0.00238898	0.00221995	2.65366	COL1A1, WWTR1, FOXC2, SFRP1, CREB3L1, FNDC3B, FHL2, GIT1, PDLIM7, SMAD7	77	442	19984
GOTERM_BP_ALL	GO:0010563~negative regulation of phosphorus metabolic process	13	14.9425	1.89e-06	5.79712	0.00518415	0.000325	0.000302	3.51999	WWTR1, CDKN2B, LRP1, LIF, LDLRAD4, SMAD7, SFRP1, MPRIP, PMEPA1, SMYD3, AJUBA, GIT1, DACT1	77	582	19984
GOTERM_BP_ALL	GO:0045936~negative regulation of phosphate metabolic process	13	14.9425	1.89e-06	5.79712	0.00518415	0.000325	0.000302	3.51999	WWTR1, CDKN2B, LRP1, LIF, LDLRAD4, SMAD7, SFRP1, MPRIP, PMEPA1, SMYD3, AJUBA, GIT1, DACT1	77	582	19984
GOTERM_BP_ALL	GO:0030336~negative regulation of cell migration	7	8.04598	0.00130877	5.731	0.972966	0.031829	0.029577	1.52905	SFRP1, LRP1, SERPINF1, DPYSL3, SERPINE1, MYH9, LDLRAD4	77	317	19984
GOTERM_BP_ALL	GO:0051271~negative regulation of cellular component movement	8	9.1954	0.00049	5.65738	0.741306	0.015532	0.0144331	1.84064	SFRP1, LRP1, SERPINF1, ACTN1, DPYSL3, SERPINE1, MYH9, LDLRAD4	77	367	19984
GOTERM_BP_ALL	GO:0048638~regulation of developmental growth	9	10.3448	0.000193	5.56141	0.412136	0.00769589	0.00715137	2.14561	FOXC2, SFRP1, FOXS1, LRP1, RPS6KB1, TNFRSF12A, MAP2, SERPINE1, SMAD7	77	420	19984
GOTERM_BP_ALL	GO:0090287~regulation of cellular response to growth factor stimulus	7	8.04598	0.00155669	5.5388	0.986365	0.0351659	0.0326777	1.48575	CDKN2B, SFRP1, LRP1, CREB3L1, PMEPA1, LDLRAD4, SMAD7	77	328	19984
GOTERM_BP_ALL	GO:0045927~positive regulation of growth	7	8.04598	0.00163014	5.4886	0.988868	0.0359674	0.0334225	1.47596	SFRP1, FOXS1, LRP1, RPS6KB1, TNFRSF12A, SERPINE1, SMAD7	77	331	19984
GOTERM_BP_ALL	GO:2000146~negative regulation of cell motility	7	8.04598	0.0016552	5.47207	0.989613	0.0359674	0.0334225	1.47596	SFRP1, LRP1, SERPINF1, DPYSL3, SERPINE1, MYH9, LDLRAD4	77	332	19984
GOTERM_CC_ALL	GO:0030055~cell-substrate junction	9	10.3448	1.65e-06	10.8406	0.000548	9.3e-05	8.57e-05	4.06702	ACTN1, MYH9, PARVA, TNS3, AJUBA, GIT1, PDLIM7, BCAR1, TNS1	82	213	21038
GOTERM_CC_ALL	GO:0001726~ruffle	7	8.04598	0.000101	9.30532	0.0330126	0.00335681	0.00309393	2.50949	TNFRSF12A, MAP2, ACTN1, MYH9, SYNJ2, PDLIM7, BCAR1	82	193	21038
GOTERM_CC_ALL	GO:0030018~Z disc	5	5.74713	0.00250947	8.72656	0.565774	0.0345594	0.031853	1.49685	ACTN1, FHL2, PARVA, SYNPO, PDLIM7	82	147	21038
GOTERM_BP_ALL	GO:0001933~negative regulation of protein phosphorylation	9	10.3448	0.000316	5.16768	0.581771	0.0113152	0.0105146	1.97821	WWTR1, SFRP1, LRP1, LIF, PMEPA1, LDLRAD4, SMYD3, SMAD7, DACT1	77	452	19984
GOTERM_BP_ALL	GO:0031331~positive regulation of cellular catabolic process	8	9.1954	0.000955	5.05173	0.928127	0.0245855	0.0228459	1.64119	GPSM1, LRP1, CSNK1E, EIF2AK4, GIT1, SH3RF1, SMAD7, DACT1	77	411	19984
GOTERM_BP_ALL	GO:0007178~transmembrane receptor protein serine/threonine kinase signaling pathway	8	9.1954	0.00105278	4.96713	0.945199	0.026619	0.0247356	1.60668	WWTR1, CDKN2B, SFRP1, LRP1, PMEPA1, LDLRAD4, LRRC32, SMAD7	77	418	19984
GOTERM_BP_ALL	GO:0071363~cellular response to growth factor stimulus	14	16.092	4.75e-06	4.8253	0.0130047	0.000558	0.000519	3.28483	CDKN2B, LRP1, SERPINE1, CSNK1E, LDLRAD4, LRRC32, SMAD7, COL1A1, SFRP1, RPS6KB1, CREB3L1, PMEPA1, GIT1, BCAR1	77	753	19984
GOTERM_BP_ALL	GO:0051098~regulation of binding	8	9.1954	0.0013248	4.77301	0.974136	0.031829	0.029577	1.52905	GPSM1, LRP1, MAP2, LIF, CSNK1E, TNS3, ZFP90, DACT1	77	435	19984
GOTERM_BP_ALL	GO:2001233~regulation of apoptotic signaling pathway	8	9.1954	0.00143297	4.70807	0.980813	0.0339879	0.0315831	1.50054	SFRP1, RPS6KB1, TNFRSF12A, UNC5B, CREB3L1, SERPINE1, BMF, SH3RF1	77	441	19984
GOTERM_BP_ALL	GO:0070848~response to growth factor	14	16.092	7.34e-06	4.63451	0.0200334	0.000707	0.000657	3.18243	CDKN2B, LRP1, SERPINE1, CSNK1E, LDLRAD4, LRRC32, SMAD7, COL1A1, SFRP1, RPS6KB1, CREB3L1, PMEPA1, GIT1, BCAR1	77	784	19984
GOTERM_BP_ALL	GO:0001568~blood vessel development	14	16.092	7.44e-06	4.6286	0.0203069	0.000707	0.000657	3.18243	FOXC2, LRP1, TNFRSF12A, UNC5B, SERPINF1, SERPINE1, LIF, PARVA, LOXL1, SMAD7, COL1A1, FOXS1, CREB3L1, MYH9	77	785	19984
GOTERM_BP_ALL	GO:0016055~Wnt signaling pathway	8	9.1954	0.00175545	4.54324	0.992125	0.0361045	0.03355	1.47431	COL1A1, WWTR1, SFRP1, LRP1, DACT3, CSNK1E, HIC1, DACT1	77	457	19984
GOTERM_BP_ALL	GO:0198738~cell-cell signaling by wnt	8	9.1954	0.00179943	4.52344	0.993026	0.036465	0.0338849	1.46999	COL1A1, WWTR1, SFRP1, LRP1, DACT3, CSNK1E, HIC1, DACT1	77	459	19984
GOTERM_BP_ALL	GO:0009968~negative regulation of signal transduction	23	26.4368	2.15e-09	4.51873	5.91e-06	5.91e-06	5.49e-06	5.26043	WWTR1, LRP1, YTHDF3, UNC5B, SERPINE1, LIF, FHL2, CSNK1E, LDLRAD4, SH3RF1, HIC1, SMAD7, NCOR2, SFRP1, RPS6KB1, CREB3L1, DACT3, PMEPA1, BMF, TNS3, AJUBA, GIT1, DACT1	77	1321	19984
GOTERM_BP_ALL	GO:0001667~ameboidal-type cell migration	8	9.1954	0.00186702	4.49407	0.994213	0.037018	0.0343988	1.46346	FOXC2, SERPINF1, SERPINE1, FNDC3B, MYH9, TNS3, BCAR1, TNS1	77	462	19984
GOTERM_BP_ALL	GO:0072358~cardiovascular system development	14	16.092	1.32e-05	4.38823	0.0356077	0.000963	0.000895	3.04818	FOXC2, LRP1, TNFRSF12A, UNC5B, SERPINF1, SERPINE1, LIF, PARVA, LOXL1, SMAD7, COL1A1, FOXS1, CREB3L1, MYH9	77	828	19984
GOTERM_CC_ALL	GO:0030027~lamellipodium	7	8.04598	0.000187	8.31448	0.0601441	0.004771	0.00439736	2.35681	DPYSL3, MYH9, PARVA, AJUBA, GIT1, SH3RF1, BCAR1	82	216	21038
GOTERM_BP_ALL	GO:0001944~vasculature development	14	16.092	1.32e-05	4.38823	0.0356077	0.000963	0.000895	3.04818	FOXC2, LRP1, TNFRSF12A, UNC5B, SERPINF1, SERPINE1, LIF, PARVA, LOXL1, SMAD7, COL1A1, FOXS1, CREB3L1, MYH9	77	828	19984
GOTERM_BP_ALL	GO:0009896~positive regulation of catabolic process	8	9.1954	0.00271778	4.20295	0.999449	0.0468137	0.0435014	1.3615	GPSM1, LRP1, CSNK1E, EIF2AK4, GIT1, SH3RF1, SMAD7, DACT1	77	494	19984
GOTERM_BP_ALL	GO:0048514~blood vessel morphogenesis	11	12.6437	0.000251	4.18601	0.499606	0.00974677	0.00905714	2.04301	FOXC2, LRP1, TNFRSF12A, UNC5B, CREB3L1, SERPINF1, SERPINE1, LIF, MYH9, PARVA, SMAD7	77	682	19984
GOTERM_CC_ALL	GO:0005912~adherens junction	11	12.6437	9.66e-07	8.04037	0.000321	9.3e-05	8.57e-05	4.06702	ACTN1, MYH9, PARVA, PVR, TNS3, AJUBA, GIT1, PDLIM7, BCAR1, TNS1, SMAD7	82	351	21038
GOTERM_BP_ALL	GO:0001525~angiogenesis	9	10.3448	0.00148073	4.07643	0.983183	0.0340074	0.0316012	1.5003	FOXC2, TNFRSF12A, UNC5B, CREB3L1, SERPINF1, SERPINE1, LIF, MYH9, PARVA	77	573	19984
GOTERM_BP_ALL	GO:0031400~negative regulation of protein modification process	10	11.4943	0.000713	4.04887	0.859943	0.0208782	0.019401	1.71218	WWTR1, SFRP1, MPRIP, LRP1, LIF, PMEPA1, LDLRAD4, SMYD3, SMAD7, DACT1	77	641	19984
GOTERM_BP_ALL	GO:0010648~negative regulation of cell communication	23	26.4368	1.64e-08	4.04421	4.52e-05	1.58e-05	1.47e-05	4.83268	WWTR1, LRP1, YTHDF3, UNC5B, SERPINE1, LIF, FHL2, CSNK1E, LDLRAD4, SH3RF1, HIC1, SMAD7, NCOR2, SFRP1, RPS6KB1, CREB3L1, DACT3, PMEPA1, BMF, TNS3, AJUBA, GIT1, DACT1	77	1476	19984
GOTERM_BP_ALL	GO:0023057~negative regulation of signaling	23	26.4368	1.72e-08	4.03327	4.74e-05	1.58e-05	1.47e-05	4.83268	WWTR1, LRP1, YTHDF3, UNC5B, SERPINE1, LIF, FHL2, CSNK1E, LDLRAD4, SH3RF1, HIC1, SMAD7, NCOR2, SFRP1, RPS6KB1, CREB3L1, DACT3, PMEPA1, BMF, TNS3, AJUBA, GIT1, DACT1	77	1480	19984
GOTERM_BP_ALL	GO:0097435~supramolecular fiber organization	13	14.9425	7.08e-05	4.03097	0.177388	0.00342347	0.00318124	2.4974	FOXC2, ACTN1, MICAL2, LOXL1, COL1A1, MFAP4, MPRIP, MAP2, DPYSL3, MYH9, SYNPO, GIT1, BCAR1	77	837	19984
GOTERM_BP_ALL	GO:0043086~negative regulation of catalytic activity	11	12.6437	0.000408	3.93773	0.675081	0.0135367	0.0125789	1.90036	GPSM1, WWTR1, SFRP1, MPRIP, MAP2, SERPINF1, SERPINE1, SMYD3, AJUBA, SH3RF1, SMAD7	77	725	19984
GOTERM_CC_ALL	GO:0031674~I band	5	5.74713	0.00348008	7.96773	0.685699	0.0427921	0.0394409	1.40405	ACTN1, FHL2, PARVA, SYNPO, PDLIM7	82	161	21038
GOTERM_CC_ALL	GO:0070161~anchoring junction	11	12.6437	1.48e-06	7.66894	0.000491	9.3e-05	8.57e-05	4.06702	ACTN1, MYH9, PARVA, PVR, TNS3, AJUBA, GIT1, PDLIM7, BCAR1, TNS1, SMAD7	82	368	21038
GOTERM_BP_ALL	GO:0007167~enzyme linked receptor protein signaling pathway	15	17.2414	1.88e-05	3.93629	0.0504782	0.0012328	0.00114557	2.94098	WWTR1, FOXC2, CDKN2B, LRP1, LIF, LDLRAD4, LRRC32, SMAD7, COL1A1, SFRP1, RPS6KB1, CREB3L1, PMEPA1, GIT1, BCAR1	77	989	19984
GOTERM_BP_ALL	GO:0051093~negative regulation of developmental process	19	21.8391	9.85e-07	3.86754	0.00271302	0.000325	0.000302	3.51999	WWTR1, FOXC2, CDKN2B, LRP1, BICRAL, SERPINF1, SERPINE1, FNDC3B, LIF, LDLRAD4, EIF2AK4, SMAD7, NCOR2, SFRP1, MAP2, CREB3L1, DPYSL3, DACT3, BCAR1	77	1275	19984
GOTERM_MF_ALL	GO:0003779~actin binding	10	11.4943	8.5e-05	5.38826	0.0292364	0.014878	0.014793	1.82994	MPRIP, MAP2, ACTN1, MICAL2, MYH9, PARVA, SYNPO, AJUBA, PDLIM7, TNS1	74	465	18541
GOTERM_BP_ALL	GO:0044092~negative regulation of molecular function	16	18.3908	1.11e-05	3.85206	0.0300314	0.000896	0.000833	3.07935	GPSM1, WWTR1, SERPINF1, SERPINE1, CSNK1E, EIF2AK4, SH3RF1, ZFP90, SMAD7, SFRP1, FOXS1, MPRIP, MAP2, SMYD3, AJUBA, DACT1	77	1078	19984
GOTERM_BP_ALL	GO:0072359~circulatory system development	19	21.8391	1.07e-06	3.84643	0.00293559	0.000325	0.000302	3.51999	FOXC2, LRP1, TNFRSF12A, UNC5B, SERPINF1, SERPINE1, LIF, FHL2, MICAL2, PARVA, FOXL1, LOXL1, SMAD7, COL1A1, NCOR2, FOXS1, CREB3L1, MYH9, PDLIM7	77	1282	19984
GOTERM_CC_ALL	GO:0031252~cell leading edge	12	13.7931	1.68e-06	6.60672	0.000558	9.3e-05	8.57e-05	4.06702	TNFRSF12A, MAP2, ACTN1, DPYSL3, MYH9, PARVA, SYNJ2, AJUBA, GIT1, SH3RF1, PDLIM7, BCAR1	82	466	21038
GOTERM_CC_ALL	GO:0015629~actin cytoskeleton	11	12.6437	3.69e-05	5.30483	0.0121787	0.00136147	0.00125485	2.90141	MPRIP, MAP2, ACTN1, DPYSL3, MYH9, BMF, PARVA, SYNPO, TNS3, PDLIM7, BCAR1	82	532	21038
GOTERM_BP_ALL	GO:0045596~negative regulation of cell differentiation	14	16.092	5.27e-05	3.84086	0.135339	0.00269187	0.00250141	2.60181	WWTR1, CDKN2B, LRP1, BICRAL, FNDC3B, LDLRAD4, EIF2AK4, SMAD7, NCOR2, SFRP1, MAP2, DPYSL3, DACT3, BCAR1	77	946	19984
GOTERM_BP_ALL	GO:0048589~developmental growth	12	13.7931	0.000353	3.66399	0.622634	0.0124874	0.0116038	1.9354	WWTR1, FOXC2, SFRP1, FOXS1, LRP1, RPS6KB1, TNFRSF12A, MAP2, SERPINE1, EIF2AK4, MEX3C, SMAD7	77	850	19984
GOTERM_CC_ALL	GO:0030141~secretory granule	8	9.1954	0.00389372	3.94709	0.726167	0.0461684	0.0425528	1.37107	COL1A1, LRP1, ACTN1, SERPINE1, MYH9, BMF, SPACA6, LOXL1	82	520	21038
GOTERM_CC_ALL	GO:0030054~cell junction	13	14.9425	0.000117	3.83808	0.0382099	0.00354152	0.00326417	2.48623	ACTN1, PARVA, PVR, SMAD7, FNDC1, MYH9, SYNPO, TNS3, AJUBA, GIT1, PDLIM7, BCAR1, TNS1	82	869	21038
GOTERM_CC_ALL	GO:0099512~supramolecular fiber	13	14.9425	0.000663	3.17345	0.197642	0.0107847	0.00994011	2.00261	ACTN1, FHL2, RMDN2, PARVA, SYNJ2, COL1A1, MFAP4, MAP2, FLACC1, DPYSL3, MYH9, SYNPO, PDLIM7	82	1051	21038
GOTERM_BP_ALL	GO:0035295~tube development	11	12.6437	0.00072	3.66007	0.8626	0.0208782	0.019401	1.71218	NCOR2, WWTR1, FOXC2, SFRP1, FNDC3B, LIF, MICAL2, FOXL1, TNS3, SMAD7, DACT1	77	780	19984
GOTERM_BP_ALL	GO:0032269~negative regulation of cellular protein metabolic process	17	19.5402	1.19e-05	3.60168	0.0321452	0.000933	0.000867	3.06198	WWTR1, LRP1, YTHDF3, SERPINF1, SERPINE1, LIF, LDLRAD4, EIF2AK4, SH3RF1, SMAD7, NCOR2, SFRP1, MPRIP, PMEPA1, SMYD3, AJUBA, DACT1	77	1225	19984
GOTERM_BP_ALL	GO:0030036~actin cytoskeleton organization	10	11.4943	0.00168352	3.57976	0.990394	0.0359674	0.0334225	1.47596	SFRP1, MPRIP, ACTN1, DPYSL3, MICAL2, MYH9, PARVA, SYNPO, PDLIM7, BCAR1	77	725	19984
GOTERM_CC_ALL	GO:0099081~supramolecular polymer	13	14.9425	0.000709	3.14947	0.209737	0.0107847	0.00994011	2.00261	ACTN1, FHL2, RMDN2, PARVA, SYNJ2, COL1A1, MFAP4, MAP2, FLACC1, DPYSL3, MYH9, SYNPO, PDLIM7	82	1059	21038
GOTERM_CC_ALL	GO:0099080~supramolecular complex	13	14.9425	0.000715	3.1465	0.211283	0.0107847	0.00994011	2.00261	ACTN1, FHL2, RMDN2, PARVA, SYNJ2, COL1A1, MFAP4, MAP2, FLACC1, DPYSL3, MYH9, SYNPO, PDLIM7	82	1060	21038
GOTERM_CC_ALL	GO:0005829~cytosol	29	33.3333	0.00260237	1.70844	0.578996	0.0345594	0.031853	1.49685	GPSM1, SH3RF1, IPO9, RUSC2, MPRIP, PCBP1, CREB3L1, DPYSL3, GM45785, SMYD3, MAPK6, SYNPO, TNS3, GIT1, WWTR1, YTHDF3, UNC5B, LIF, RMDN2, PARVA, EIF2AK4, CSNK1E, SMAD7, SFRP1, RPS6KB1, RHEB, MYH9, AJUBA, BCAR1	82	4355	21038
GOTERM_CC_ALL	GO:0044444~cytoplasmic part	52	59.7701	0.00134313	1.38581	0.359957	0.0193878	0.0178695	1.74789	GPSM1, GASK1B, SERPINE1, FHL2, LDLRAD4, SH3RF1, LOXL1, IPO9, MPRIP, RUSC2, CREB3L1, DPYSL3, GM45785, PMEPA1, SYNPO, TNS3, GIT1, DACT1, UNC5B, ACTN1, SERPINF1, FNDC3B, CSNK1E, SFRP1, FNDC1, MYH9, SPACA6, A3GALT2, AJUBA, LRP1, MAP2, PCBP1, BMF, SMYD3, MAPK6, PDLIM7, CBR4, WWTR1, YTHDF3, LIF, RMDN2, PARVA, EIF2AK4, SYNJ2, SMAD7, COL1A1, RPS6KB1, RHEB, FLACC1, SSPN, NACAD, BCAR1	82	9627	21038
GOTERM_BP_ALL	GO:0048585~negative regulation of response to stimulus	24	27.5862	1.32e-07	3.44512	0.000365	7.3e-05	6.78e-05	4.16877	WWTR1, LRP1, YTHDF3, UNC5B, SERPINF1, SERPINE1, LIF, FHL2, CSNK1E, LDLRAD4, SH3RF1, HIC1, SMAD7, NCOR2, SFRP1, RPS6KB1, CREB3L1, DACT3, PMEPA1, BMF, TNS3, AJUBA, GIT1, DACT1	77	1808	19984
GOTERM_BP_ALL	GO:0040008~regulation of growth	10	11.4943	0.00233966	3.41041	0.998432	0.0429873	0.0399458	1.39853	FOXC2, SFRP1, FOXS1, LRP1, RPS6KB1, TNFRSF12A, MAP2, SERPINE1, DACT3, SMAD7	77	761	19984
GOTERM_BP_ALL	GO:0051248~negative regulation of protein metabolic process	17	19.5402	2.33e-05	3.40962	0.0623274	0.00146205	0.00135861	2.86691	WWTR1, LRP1, YTHDF3, SERPINF1, SERPINE1, LIF, LDLRAD4, EIF2AK4, SH3RF1, SMAD7, NCOR2, SFRP1, MPRIP, PMEPA1, SMYD3, AJUBA, DACT1	77	1294	19984
GOTERM_BP_ALL	GO:0030029~actin filament-based process	11	12.6437	0.00125203	3.40269	0.968382	0.0310865	0.028887	1.5393	SFRP1, MPRIP, LRP1, ACTN1, DPYSL3, MICAL2, MYH9, PARVA, SYNPO, PDLIM7, BCAR1	77	839	19984
GOTERM_BP_ALL	GO:0000904~cell morphogenesis involved in differentiation	11	12.6437	0.0015059	3.3196	0.984312	0.0342996	0.0318727	1.49658	SFRP1, LRP1, TNFRSF12A, UNC5B, MAP2, ACTN1, FNDC3B, MYH9, PARVA, BCAR1, DACT1	77	860	19984
GOTERM_BP_ALL	GO:0051270~regulation of cellular component movement	15	17.2414	0.00012	3.31883	0.281024	0.0049968	0.00464325	2.33318	FOXC2, LRP1, YTHDF3, ACTN1, SERPINF1, SERPINE1, LDLRAD4, COL1A1, SFRP1, RPS6KB1, MAP2, DPYSL3, MYH9, AJUBA, BCAR1	77	1173	19984
GOTERM_BP_ALL	GO:0030334~regulation of cell migration	13	14.9425	0.000447	3.30453	0.708174	0.0144695	0.0134457	1.87142	FOXC2, LRP1, YTHDF3, SERPINF1, SERPINE1, LDLRAD4, COL1A1, SFRP1, RPS6KB1, DPYSL3, MYH9, AJUBA, BCAR1	77	1021	19984
GOTERM_BP_ALL	GO:0016477~cell migration	20	22.9885	4.7e-06	3.29984	0.0128771	0.000558	0.000519	3.28483	FOXC2, LRP1, YTHDF3, TNFRSF12A, SERPINF1, SERPINE1, FNDC3B, PARVA, LDLRAD4, PVR, SH3RF1, COL1A1, SFRP1, RPS6KB1, DPYSL3, MYH9, TNS3, AJUBA, BCAR1, TNS1	77	1573	19984
GOTERM_BP_ALL	GO:0071495~cellular response to endogenous stimulus	18	20.6897	3.07e-05	3.16503	0.0812655	0.00184187	0.00171155	2.76661	FOXC2, CDKN2B, LRP1, SERPINF1, SERPINE1, CSNK1E, LDLRAD4, LRRC32, SMAD7, COL1A1, NCOR2, SFRP1, RPS6KB1, CREB3L1, PMEPA1, SMYD3, GIT1, BCAR1	77	1476	19984
GOTERM_BP_ALL	GO:0045597~positive regulation of cell differentiation	15	17.2414	0.000221	3.12941	0.456328	0.00870173	0.00808604	2.09226	WWTR1, LRP1, TNFRSF12A, SERPINF1, SERPINE1, FNDC3B, LIF, SMAD7, COL1A1, SFRP1, RHEB, DPYSL3, MAPK6, PDLIM7, DACT1	77	1244	19984
GOTERM_BP_ALL	GO:2000145~regulation of cell motility	13	14.9425	0.000747	3.11823	0.872696	0.0212336	0.0197312	1.70485	FOXC2, LRP1, YTHDF3, SERPINF1, SERPINE1, LDLRAD4, COL1A1, SFRP1, RPS6KB1, DPYSL3, MYH9, AJUBA, BCAR1	77	1082	19984
GOTERM_BP_ALL	GO:0040007~growth	13	14.9425	0.000934	3.03957	0.923961	0.0245178	0.0227831	1.64239	WWTR1, FOXC2, LRP1, TNFRSF12A, SERPINE1, EIF2AK4, MEX3C, SMAD7, SFRP1, FOXS1, RPS6KB1, MAP2, DACT3	77	1110	19984
GOTERM_BP_ALL	GO:0051241~negative regulation of multicellular organismal process	17	19.5402	9.62e-05	3.03026	0.233048	0.00420987	0.003912	2.4076	FOXC2, CDKN2B, LRP1, SERPINF1, SERPINE1, FNDC3B, LIF, LDLRAD4, EIF2AK4, LRRC32, SMAD7, SFRP1, MAP2, CREB3L1, DPYSL3, DACT3, GIT1	77	1456	19984
GOTERM_MF_ALL	GO:0005515~protein binding	58	66.6667	1.96e-05	1.44541	0.00681325	0.00685609	0.00681691	2.16641	GPSM1, SERPINE1, FHL2, LDLRAD4, LRRC32, PVR, SH3RF1, LOXL1, IPO9, MPRIP, RUSC2, CREB3L1, DPYSL3, GM45785, DACT3, PMEPA1, SYNPO, TNS3, GIT1, DACT1, TEAD3, TNS1, TNFRSF12A, UNC5B, ACTN1, CSNK1E, HIC1, ZFP90, NCOR2, SFRP1, ZFP296, MYH9, AJUBA, FOXC2, LRP1, GNA14, MAP2, PCBP1, BMF, SMYD3, MAPK6, PDLIM7, WWTR1, CDKN2B, LIF, MICAL2, RMDN2, PARVA, EIF2AK4, SYNJ2, SMAD7, COL1A1, MFAP4, RPS6KB1, RHEB, LNX…	74	10054	18541
GOTERM_BP_ALL	GO:0007155~cell adhesion	18	20.6897	5.94e-05	3.00423	0.15095	0.00297406	0.00276363	2.55852	FOXC2, LRP1, TNFRSF12A, ACTN1, SERPINE1, FNDC3B, LIF, PARVA, LRRC32, PVR, SH3RF1, SMAD7, COL1A1, MFAP4, SFRP1, MYH9, AJUBA, BCAR1	77	1555	19984
GOTERM_BP_ALL	GO:0051094~positive regulation of developmental process	20	22.9885	1.99e-05	2.98313	0.0534195	0.00127625	0.00118595	2.92593	WWTR1, FOXC2, LRP1, TNFRSF12A, BICRAL, SERPINF1, SERPINE1, FNDC3B, LIF, SMAD7, COL1A1, SFRP1, FOXS1, RPS6KB1, RHEB, DPYSL3, MAPK6, PDLIM7, TEAD3, DACT1	77	1740	19984
GOTERM_BP_ALL	GO:0022610~biological adhesion	18	20.6897	6.58e-05	2.97933	0.166015	0.0032405	0.00301122	2.52126	FOXC2, LRP1, TNFRSF12A, ACTN1, SERPINE1, FNDC3B, LIF, PARVA, LRRC32, PVR, SH3RF1, SMAD7, COL1A1, MFAP4, SFRP1, MYH9, AJUBA, BCAR1	77	1568	19984
GOTERM_BP_ALL	GO:0045595~regulation of cell differentiation	25	28.7356	1.23e-06	2.93191	0.00338774	0.000325	0.000302	3.51999	LRP1, SERPINE1, LDLRAD4, SH3RF1, MAP2, DPYSL3, DACT3, MAPK6, PDLIM7, DACT1, WWTR1, CDKN2B, TNFRSF12A, BICRAL, SERPINF1, FNDC3B, LIF, EIF2AK4, MEX3C, SMAD7, COL1A1, NCOR2, SFRP1, RHEB, BCAR1	77	2213	19984
GOTERM_CC_ALL	GO:0043227~membrane-bounded organelle	63	72.4138	0.000697	1.30192	0.206646	0.0107847	0.00994011	2.00261	GPSM1, GASK1B, SERPINE1, FHL2, LDLRAD4, LRRC32, SH3RF1, LOXL1, IPO9, RUSC2, CREB3L1, DPYSL3, GM45785, PMEPA1, SYNPO, GIT1, DACT1, TEAD3, RBM6, ACTN1, SERPINF1, FNDC3B, FOXL1, NAV2, CSNK1E, HIC1, ZFP90, NCOR2, ARL4D, FNDC1, ZFP296, MYH9, SPACA6, A3GALT2, AJUBA, FOXC2, PSMD12, LRP1, FOXS1, APOL8, MAP2, PCBP1, BMF, SMYD3, MAPK6, PDLIM7, CBR4, WWTR1, CDKN2B, BICRAL, MICAL2, RMDN2, PARVA, SYNJ2, MEX3C…	82	12415	21038
GOTERM_BP_ALL	GO:0040012~regulation of locomotion	13	14.9425	0.0014578	2.88616	0.982085	0.0340074	0.0316012	1.5003	FOXC2, LRP1, YTHDF3, SERPINF1, SERPINE1, LDLRAD4, COL1A1, SFRP1, RPS6KB1, DPYSL3, MYH9, AJUBA, BCAR1	77	1169	19984
GOTERM_BP_ALL	GO:0022603~regulation of anatomical structure morphogenesis	13	14.9425	0.00147913	2.88123	0.983109	0.0340074	0.0316012	1.5003	FOXC2, LRP1, TNFRSF12A, SERPINF1, SERPINE1, LIF, PARVA, SFRP1, MAP2, CREB3L1, MYH9, BCAR1, DACT1	77	1171	19984
GOTERM_BP_ALL	GO:0051674~localization of cell	20	22.9885	4.11e-05	2.83178	0.107009	0.0022627	0.0021026	2.67724	FOXC2, LRP1, YTHDF3, TNFRSF12A, SERPINF1, SERPINE1, FNDC3B, PARVA, LDLRAD4, PVR, SH3RF1, COL1A1, SFRP1, RPS6KB1, DPYSL3, MYH9, TNS3, AJUBA, BCAR1, TNS1	77	1833	19984
GOTERM_BP_ALL	GO:0048870~cell motility	20	22.9885	4.11e-05	2.83178	0.107009	0.0022627	0.0021026	2.67724	FOXC2, LRP1, YTHDF3, TNFRSF12A, SERPINF1, SERPINE1, FNDC3B, PARVA, LDLRAD4, PVR, SH3RF1, COL1A1, SFRP1, RPS6KB1, DPYSL3, MYH9, TNS3, AJUBA, BCAR1, TNS1	77	1833	19984
GOTERM_BP_ALL	GO:0060284~regulation of cell development	13	14.9425	0.00171921	2.83047	0.991296	0.0361045	0.03355	1.47431	CDKN2B, LRP1, TNFRSF12A, SERPINF1, LIF, EIF2AK4, SMAD7, SFRP1, RHEB, MAP2, DPYSL3, MAPK6, BCAR1	77	1192	19984
GOTERM_BP_ALL	GO:0050793~regulation of developmental process	33	37.931	3.21e-08	2.73454	8.85e-05	2.21e-05	2.06e-05	4.68613	FOXC2, LRP1, SERPINE1, LDLRAD4, SH3RF1, FOXS1, MAP2, CREB3L1, DPYSL3, DACT3, MAPK6, PDLIM7, DACT1, TEAD3, WWTR1, CDKN2B, TNFRSF12A, YTHDF3, BICRAL, SERPINF1, FNDC3B, LIF, PARVA, EIF2AK4, MEX3C, SMAD7, COL1A1, NCOR2, SFRP1, RPS6KB1, RHEB, MYH9, BCAR1	77	3132	19984
GOTERM_BP_ALL	GO:0001932~regulation of protein phosphorylation	16	18.3908	0.000689	2.66187	0.850319	0.0206294	0.0191698	1.71738	WWTR1, CDKN2B, LRP1, LIF, LDLRAD4, EIF2AK4, SH3RF1, SMAD7, SFRP1, FNDC1, MPRIP, PMEPA1, MYH9, SMYD3, AJUBA, DACT1	77	1560	19984
GOTERM_BP_ALL	GO:0040011~locomotion	21	24.1379	7.2e-05	2.61776	0.180155	0.00342347	0.00318124	2.4974	FOXC2, LRP1, YTHDF3, TNFRSF12A, UNC5B, SERPINF1, SERPINE1, FNDC3B, PARVA, LDLRAD4, PVR, SH3RF1, COL1A1, SFRP1, RPS6KB1, DPYSL3, MYH9, TNS3, AJUBA, BCAR1, TNS1	77	2082	19984
GOTERM_BP_ALL	GO:0006928~movement of cell or subcellular component	23	26.4368	2.72e-05	2.61008	0.0721823	0.00166426	0.00154651	2.81065	FOXC2, LRP1, YTHDF3, TNFRSF12A, UNC5B, ACTN1, SERPINF1, SERPINE1, FNDC3B, PARVA, LDLRAD4, PVR, SH3RF1, COL1A1, SFRP1, RPS6KB1, MAP2, DPYSL3, MYH9, TNS3, AJUBA, BCAR1, TNS1	77	2287	19984
GOTERM_BP_ALL	GO:0042325~regulation of phosphorylation	17	19.5402	0.000586	2.58468	0.801389	0.0179483	0.0166784	1.77785	WWTR1, CDKN2B, LRP1, LIF, LDLRAD4, EIF2AK4, SH3RF1, SMAD7, SFRP1, FNDC1, MPRIP, PMEPA1, MYH9, SMYD3, AJUBA, GIT1, DACT1	77	1707	19984
GOTERM_BP_ALL	GO:0007010~cytoskeleton organization	15	17.2414	0.0016083	2.56118	0.988177	0.0359674	0.0334225	1.47596	GPSM1, LRP1, ACTN1, MICAL2, PARVA, SFRP1, MPRIP, MAP2, DPYSL3, MYH9, SYNPO, AJUBA, GIT1, PDLIM7, BCAR1	77	1520	19984
GOTERM_BP_ALL	GO:0009719~response to endogenous stimulus	19	21.8391	0.000273	2.54706	0.528814	0.0103031	0.00957412	2.0189	FOXC2, CDKN2B, LRP1, SERPINF1, SERPINE1, FHL2, CSNK1E, LDLRAD4, LRRC32, SMAD7, COL1A1, NCOR2, SFRP1, RPS6KB1, CREB3L1, PMEPA1, SMYD3, GIT1, BCAR1	77	1936	19984
GOTERM_BP_ALL	GO:0009966~regulation of signal transduction	30	34.4828	1.69e-06	2.48356	0.00463788	0.000325	0.000302	3.51999	GPSM1, LRP1, SERPINE1, FHL2, LDLRAD4, SH3RF1, CREB3L1, DACT3, PMEPA1, BMF, TNS3, GIT1, DACT1, WWTR1, CDKN2B, TNFRSF12A, YTHDF3, UNC5B, LIF, FOXL1, CSNK1E, HIC1, SMAD7, COL1A1, NCOR2, SFRP1, RPS6KB1, RHEB, MYH9, AJUBA	77	3135	19984
GOTERM_BP_ALL	GO:0006468~protein phosphorylation	19	21.8391	0.000432	2.45329	0.695931	0.0141644	0.0131622	1.88067	WWTR1, CDKN2B, LRP1, LIF, CSNK1E, LDLRAD4, EIF2AK4, SH3RF1, SMAD7, SFRP1, FNDC1, MPRIP, RPS6KB1, PMEPA1, MYH9, SMYD3, MAPK6, AJUBA, DACT1	77	2010	19984
GOTERM_BP_ALL	GO:2000026~regulation of multicellular organismal development	23	26.4368	7.99e-05	2.43246	0.197818	0.00361198	0.00335642	2.47412	WWTR1, FOXC2, CDKN2B, LRP1, YTHDF3, TNFRSF12A, SERPINF1, SERPINE1, LIF, LDLRAD4, EIF2AK4, SH3RF1, SMAD7, COL1A1, SFRP1, RPS6KB1, RHEB, MAP2, CREB3L1, DPYSL3, DACT3, MAPK6, DACT1	77	2454	19984
GOTERM_BP_ALL	GO:0009967~positive regulation of signal transduction	16	18.3908	0.00185996	2.41285	0.994099	0.037018	0.0343988	1.46346	CDKN2B, LRP1, TNFRSF12A, UNC5B, LIF, CSNK1E, SH3RF1, HIC1, COL1A1, SFRP1, RHEB, MYH9, BMF, TNS3, AJUBA, DACT1	77	1721	19984
GOTERM_BP_ALL	GO:0031324~negative regulation of cellular metabolic process	27	31.0345	1.44e-05	2.40638	0.03901	0.00101345	0.000942	3.02595	FOXC2, LRP1, SERPINE1, FHL2, LDLRAD4, SH3RF1, FOXS1, MPRIP, CREB3L1, PMEPA1, BMF, SMYD3, GIT1, DACT1, WWTR1, CDKN2B, YTHDF3, SERPINF1, LIF, EIF2AK4, HIC1, ZFP90, SMAD7, NCOR2, SFRP1, ZFP296, AJUBA	77	2912	19984
GOTERM_BP_ALL	GO:0009891~positive regulation of biosynthetic process	20	22.9885	0.000376	2.39532	0.645303	0.012949	0.0120328	1.91963	WWTR1, FOXC2, YTHDF3, BICRAL, SERPINE1, LIF, MICAL2, EIF2AK4, ZFP90, COL1A1, NCOR2, SFRP1, RPS6KB1, PCBP1, CREB3L1, ZFP296, MYH9, SMYD3, AJUBA, TEAD3	77	2167	19984
GOTERM_BP_ALL	GO:0048468~cell development	25	28.7356	4.51e-05	2.37929	0.116863	0.00238898	0.00221995	2.65366	FOXC2, LRP1, FHL2, MAP2, DPYSL3, SMYD3, MAPK6, GIT1, DACT1, CDKN2B, TNFRSF12A, UNC5B, ACTN1, SERPINF1, FNDC3B, LIF, PARVA, EIF2AK4, MEX3C, SMAD7, SFRP1, RPS6KB1, RHEB, MYH9, BCAR1	77	2727	19984
GOTERM_BP_ALL	GO:0030030~cell projection organization	16	18.3908	0.00222819	2.36881	0.997866	0.042351	0.0393545	1.40501	WWTR1, LRP1, TNFRSF12A, UNC5B, SERPINF1, LIF, PARVA, EIF2AK4, SFRP1, MAP2, DPYSL3, MYH9, MAPK6, AJUBA, GIT1, DACT1	77	1753	19984
GOTERM_BP_ALL	GO:0010557~positive regulation of macromolecule biosynthetic process	18	20.6897	0.00102614	2.36177	0.941017	0.0261854	0.0243327	1.61381	WWTR1, FOXC2, YTHDF3, BICRAL, SERPINE1, LIF, MICAL2, EIF2AK4, ZFP90, COL1A1, NCOR2, SFRP1, RPS6KB1, PCBP1, CREB3L1, ZFP296, SMYD3, TEAD3	77	1978	19984
GOTERM_BP_ALL	GO:0019220~regulation of phosphate metabolic process	17	19.5402	0.00170782	2.33813	0.991018	0.0361045	0.03355	1.47431	WWTR1, CDKN2B, LRP1, LIF, LDLRAD4, EIF2AK4, SH3RF1, SMAD7, SFRP1, FNDC1, MPRIP, PMEPA1, MYH9, SMYD3, AJUBA, GIT1, DACT1	77	1887	19984
GOTERM_BP_ALL	GO:0051174~regulation of phosphorus metabolic process	17	19.5402	0.00175532	2.33195	0.992122	0.0361045	0.03355	1.47431	WWTR1, CDKN2B, LRP1, LIF, LDLRAD4, EIF2AK4, SH3RF1, SMAD7, SFRP1, FNDC1, MPRIP, PMEPA1, MYH9, SMYD3, AJUBA, GIT1, DACT1	77	1892	19984
GOTERM_BP_ALL	GO:0031328~positive regulation of cellular biosynthetic process	19	21.8391	0.000811	2.3271	0.893145	0.0228017	0.0211884	1.6739	WWTR1, FOXC2, YTHDF3, BICRAL, LIF, MICAL2, EIF2AK4, ZFP90, COL1A1, NCOR2, SFRP1, RPS6KB1, PCBP1, CREB3L1, ZFP296, MYH9, SMYD3, AJUBA, TEAD3	77	2119	19984
GOTERM_BP_ALL	GO:0010628~positive regulation of gene expression	20	22.9885	0.000548	2.32452	0.779454	0.0171669	0.0159523	1.79718	WWTR1, FOXC2, YTHDF3, BICRAL, SERPINE1, LIF, MICAL2, EIF2AK4, LRRC32, ZFP90, COL1A1, NCOR2, SFRP1, RPS6KB1, PCBP1, CREB3L1, ZFP296, MYH9, SMYD3, TEAD3	77	2233	19984
GOTERM_BP_ALL	GO:0006366~transcription from RNA polymerase II promoter	19	21.8391	0.00092	2.30211	0.920981	0.0245178	0.022783	1.64239	WWTR1, FOXC2, LIF, FHL2, MICAL2, HIC1, ZFP90, MED13L, SMAD7, NCOR2, SFRP1, FOXS1, PCBP1, CREB3L1, ZFP296, SMYD3, AJUBA, TEAD3, DACT1	77	2142	19984
GOTERM_BP_ALL	GO:0051240~positive regulation of multicellular organismal process	19	21.8391	0.000925	2.30103	0.922071	0.0245178	0.022783	1.64239	WWTR1, FOXC2, LRP1, TNFRSF12A, BICRAL, SERPINF1, SERPINE1, LIF, SMAD7, COL1A1, FOXS1, RPS6KB1, RHEB, CREB3L1, DPYSL3, MAPK6, PDLIM7, BCAR1, TEAD3	77	2143	19984
GOTERM_BP_ALL	GO:0051239~regulation of multicellular organismal process	32	36.7816	3.49e-06	2.28663	0.00958284	0.000481	0.000447	3.34969	FOXC2, LRP1, SERPINE1, LDLRAD4, LRRC32, SH3RF1, FOXS1, MAP2, CREB3L1, DPYSL3, DACT3, MAPK6, GIT1, PDLIM7, DACT1, TEAD3, WWTR1, CDKN2B, TNFRSF12A, YTHDF3, BICRAL, SERPINF1, FNDC3B, LIF, EIF2AK4, SMAD7, COL1A1, MFAP4, SFRP1, RPS6KB1, RHEB, BCAR1	77	3632	19984
GOTERM_BP_ALL	GO:0009653~anatomical structure morphogenesis	26	29.8851	7.34e-05	2.24928	0.183191	0.00342828	0.00318572	2.49679	FOXC2, LRP1, SERPINE1, FHL2, FOXS1, MAP2, CREB3L1, DACT1, WWTR1, TNFRSF12A, UNC5B, ACTN1, SERPINF1, FNDC3B, LIF, MICAL2, PARVA, EIF2AK4, FOXL1, SMAD7, COL1A1, NCOR2, SFRP1, MYH9, AJUBA, BCAR1	77	3000	19984
GOTERM_CC_ALL	GO:0043229~intracellular organelle	68	78.1609	0.000175	1.29547	0.0565548	0.004771	0.00439736	2.35681	GPSM1, GASK1B, SERPINE1, FHL2, LDLRAD4, LRRC32, SH3RF1, LOXL1, IPO9, MPRIP, RUSC2, CREB3L1, DPYSL3, GM45785, PMEPA1, SYNPO, TNS3, GIT1, DACT1, TEAD3, RBM6, ACTN1, SERPINF1, FNDC3B, FOXL1, NAV2, CSNK1E, HIC1, ZFP90, NCOR2, ARL4D, FNDC1, ZFP296, MYH9, SPACA6, A3GALT2, AJUBA, FOXC2, PSMD12, LRP1, FOXS1, APOL8, MAP2, PCBP1, BMF, SMYD3, MAPK6, PDLIM7, CBR4, WWTR1, CDKN2B, YTHDF3, BICRAL, MICAL2, RMDN2…	82	13467	21038
GOTERM_CC_ALL	GO:0005737~cytoplasm	60	68.9655	0.00336739	1.26864	0.673674	0.0427921	0.0394409	1.40405	GPSM1, GASK1B, SERPINE1, FHL2, LDLRAD4, SH3RF1, LOXL1, IPO9, MPRIP, RUSC2, CREB3L1, DPYSL3, GM45785, DACT3, PMEPA1, SYNPO, TNS3, GIT1, DACT1, UNC5B, ACTN1, SERPINF1, FNDC3B, CSNK1E, ARL4D, SFRP1, FNDC1, MYH9, SPACA6, A3GALT2, AJUBA, PSMD12, LRP1, MAP2, PCBP1, BMF, SMYD3, MAPK6, PDLIM7, CBR4, WWTR1, CDKN2B, ACBD4, YTHDF3, LIF, MICAL2, RMDN2, PARVA, EIF2AK4, SYNJ2, MEX3C, SMAD7, COL1A1, RPS6KB1, RH…	82	12134	21038
GOTERM_BP_ALL	GO:0022008~neurogenesis	17	19.5402	0.00273699	2.23282	0.999477	0.0468518	0.0435369	1.36114	CDKN2B, LRP1, TNFRSF12A, UNC5B, SERPINF1, LIF, NAV2, EIF2AK4, SH3RF1, SFRP1, RHEB, MAP2, DPYSL3, MAPK6, GIT1, TEAD3, DACT1	77	1976	19984
GOTERM_BP_ALL	GO:0010646~regulation of cell communication	32	36.7816	6.55e-06	2.2206	0.017903	0.000684	0.000636	3.19654	GPSM1, LRP1, SERPINE1, FHL2, LDLRAD4, SH3RF1, CREB3L1, DACT3, PMEPA1, BMF, SYNPO, TNS3, GIT1, DACT1, WWTR1, CDKN2B, TNFRSF12A, YTHDF3, UNC5B, LIF, EIF2AK4, FOXL1, CSNK1E, HIC1, SMAD7, COL1A1, NCOR2, SFRP1, RPS6KB1, RHEB, MYH9, AJUBA	77	3740	19984
GOTERM_BP_ALL	GO:0023051~regulation of signaling	32	36.7816	7.81e-06	2.20234	0.0212993	0.000717	0.000667	3.17587	GPSM1, LRP1, SERPINE1, FHL2, LDLRAD4, SH3RF1, CREB3L1, DACT3, PMEPA1, BMF, SYNPO, TNS3, GIT1, DACT1, WWTR1, CDKN2B, TNFRSF12A, YTHDF3, UNC5B, LIF, EIF2AK4, FOXL1, CSNK1E, HIC1, SMAD7, COL1A1, NCOR2, SFRP1, RPS6KB1, RHEB, MYH9, AJUBA	77	3771	19984
GOTERM_BP_ALL	GO:0009888~tissue development	19	21.8391	0.00174751	2.17709	0.99195	0.0361045	0.03355	1.47431	WWTR1, FOXC2, SERPINE1, FNDC3B, LIF, FHL2, MICAL2, FOXL1, LDLRAD4, MEX3C, SMAD7, COL1A1, NCOR2, SFRP1, RPS6KB1, RHEB, DACT3, AJUBA, DACT1	77	2265	19984
GOTERM_BP_ALL	GO:0010629~negative regulation of gene expression	18	20.6897	0.00259047	2.16879	0.999216	0.0452889	0.0420845	1.37588	WWTR1, FOXC2, LRP1, YTHDF3, SERPINF1, SERPINE1, FHL2, EIF2AK4, HIC1, ZFP90, SMAD7, NCOR2, SFRP1, FOXS1, CREB3L1, ZFP296, AJUBA, DACT1	77	2154	19984
GOTERM_BP_ALL	GO:0007166~cell surface receptor signaling pathway	24	27.5862	0.000302	2.16352	0.565029	0.010948	0.0101734	1.99254	WWTR1, FOXC2, CDKN2B, LRP1, YTHDF3, TNFRSF12A, UNC5B, SERPINE1, LIF, CSNK1E, LDLRAD4, LRRC32, SH3RF1, HIC1, SMAD7, COL1A1, SFRP1, RPS6KB1, CREB3L1, DACT3, PMEPA1, GIT1, BCAR1, DACT1	77	2879	19984
GOTERM_BP_ALL	GO:0016310~phosphorylation	20	22.9885	0.00132813	2.16187	0.974373	0.031829	0.029577	1.52905	WWTR1, CDKN2B, LRP1, LIF, CSNK1E, LDLRAD4, EIF2AK4, SH3RF1, SMAD7, SFRP1, FNDC1, MPRIP, RPS6KB1, PMEPA1, MYH9, SMYD3, MAPK6, AJUBA, GIT1, DACT1	77	2401	19984
GOTERM_BP_ALL	GO:0009892~negative regulation of metabolic process	27	31.0345	0.000103	2.15082	0.247962	0.00445078	0.00413587	2.38343	FOXC2, LRP1, SERPINE1, FHL2, LDLRAD4, SH3RF1, FOXS1, MPRIP, CREB3L1, PMEPA1, BMF, SMYD3, GIT1, DACT1, WWTR1, CDKN2B, YTHDF3, SERPINF1, LIF, EIF2AK4, HIC1, ZFP90, SMAD7, NCOR2, SFRP1, ZFP296, AJUBA	77	3258	19984
GOTERM_BP_ALL	GO:0048584~positive regulation of response to stimulus	22	25.2874	0.000923	2.1038	0.921697	0.0245178	0.022783	1.64239	FOXC2, CDKN2B, LRP1, TNFRSF12A, UNC5B, SERPINE1, LIF, CSNK1E, EIF2AK4, PVR, SH3RF1, HIC1, COL1A1, MFAP4, SFRP1, RHEB, MYH9, BMF, TNS3, AJUBA, BCAR1, DACT1	77	2714	19984
GOTERM_BP_ALL	GO:0030154~cell differentiation	40	45.977	5.68e-07	2.09596	0.00156439	0.000261	0.000242	3.61618	GPSM1, FOXC2, LRP1, SERPINE1, FHL2, LDLRAD4, SH3RF1, FOXS1, MAP2, CREB3L1, DPYSL3, DACT3, SMYD3, MAPK6, GIT1, PDLIM7, DACT1, TEAD3, WWTR1, CDKN2B, TNFRSF12A, BICRAL, UNC5B, ACTN1, SERPINF1, FNDC3B, LIF, PARVA, NAV2, EIF2AK4, FOXL1, MEX3C, SMAD7, COL1A1, NCOR2, SFRP1, RPS6KB1, RHEB, MYH9, BCAR1	77	4953	19984
GOTERM_BP_ALL	GO:0010604~positive regulation of macromolecule metabolic process	29	33.3333	7.74e-05	2.09068	0.192249	0.00355693	0.00330526	2.48079	FOXC2, LRP1, SERPINE1, LRRC32, SH3RF1, MPRIP, PCBP1, CREB3L1, SMYD3, GIT1, DACT1, TEAD3, WWTR1, YTHDF3, BICRAL, LIF, MICAL2, EIF2AK4, CSNK1E, ZFP90, SMAD7, COL1A1, NCOR2, SFRP1, FNDC1, RPS6KB1, ZFP296, MYH9, AJUBA	77	3600	19984
GOTERM_BP_ALL	GO:0048583~regulation of response to stimulus	36	41.3793	4.54e-06	2.08135	0.0124441	0.000558	0.000519	3.28483	GPSM1, FOXC2, LRP1, SERPINE1, FHL2, LDLRAD4, PVR, SH3RF1, CREB3L1, DACT3, PMEPA1, BMF, TNS3, GIT1, DACT1, WWTR1, CDKN2B, TNFRSF12A, YTHDF3, UNC5B, SERPINF1, LIF, EIF2AK4, FOXL1, CSNK1E, HIC1, SMAD7, COL1A1, NCOR2, MFAP4, SFRP1, RPS6KB1, RHEB, MYH9, AJUBA, BCAR1	77	4489	19984
GOTERM_BP_ALL	GO:0065009~regulation of molecular function	22	25.2874	0.00112266	2.07249	0.954812	0.0281279	0.0261377	1.58273	GPSM1, WWTR1, CDKN2B, LRP1, SERPINF1, SERPINE1, LIF, CSNK1E, EIF2AK4, SH3RF1, ZFP90, SMAD7, NCOR2, SFRP1, FOXS1, MPRIP, MAP2, NMUR1, SMYD3, TNS3, AJUBA, DACT1	77	2755	19984
GOTERM_BP_ALL	GO:0010605~negative regulation of macromolecule metabolic process	24	27.5862	0.000611	2.06114	0.814708	0.0185132	0.0172033	1.76439	WWTR1, FOXC2, LRP1, YTHDF3, SERPINF1, SERPINE1, LIF, FHL2, LDLRAD4, EIF2AK4, SH3RF1, HIC1, ZFP90, SMAD7, NCOR2, SFRP1, FOXS1, MPRIP, CREB3L1, ZFP296, PMEPA1, SMYD3, AJUBA, DACT1	77	3022	19984
GOTERM_BP_ALL	GO:0071310~cellular response to organic substance	23	26.4368	0.000923	2.05058	0.921609	0.0245178	0.022783	1.64239	FOXC2, CDKN2B, LRP1, YTHDF3, SERPINF1, SERPINE1, CSNK1E, LDLRAD4, EIF2AK4, LRRC32, SMAD7, COL1A1, NCOR2, SFRP1, RPS6KB1, MAP2, CREB3L1, DPYSL3, PMEPA1, MYH9, SMYD3, GIT1, BCAR1	77	2911	19984
GOTERM_BP_ALL	GO:0048869~cellular developmental process	40	45.977	1.81e-06	2.00838	0.00497869	0.000325	0.000302	3.51999	GPSM1, FOXC2, LRP1, SERPINE1, FHL2, LDLRAD4, SH3RF1, FOXS1, MAP2, CREB3L1, DPYSL3, DACT3, SMYD3, MAPK6, GIT1, PDLIM7, DACT1, TEAD3, WWTR1, CDKN2B, TNFRSF12A, BICRAL, UNC5B, ACTN1, SERPINF1, FNDC3B, LIF, PARVA, NAV2, EIF2AK4, FOXL1, MEX3C, SMAD7, COL1A1, NCOR2, SFRP1, RPS6KB1, RHEB, MYH9, BCAR1	77	5169	19984
GOTERM_BP_ALL	GO:0035556~intracellular signal transduction	21	24.1379	0.00241455	2.00007	0.998725	0.0440695	0.0409513	1.38773	WWTR1, LRP1, UNC5B, LIF, FHL2, SH3RF1, HIC1, SMAD7, SFRP1, RPS6KB1, RHEB, CREB3L1, MYH9, NMUR1, MAPK6, TNS3, AJUBA, GIT1, TNS1, TEAD3, DACT1	77	2725	19984
GOTERM_BP_ALL	GO:0006357~regulation of transcription from RNA polymerase II promoter	21	24.1379	0.00251153	1.99348	0.999025	0.0446024	0.0414465	1.38251	WWTR1, FOXC2, BICRAL, LIF, FHL2, MICAL2, FOXL1, HIC1, ZFP90, MED13L, SMAD7, NCOR2, SFRP1, FOXS1, PCBP1, CREB3L1, ZFP296, SMYD3, AJUBA, TEAD3, DACT1	77	2734	19984
GOTERM_BP_ALL	GO:0031325~positive regulation of cellular metabolic process	28	32.1839	0.000271	1.98767	0.526014	0.0103031	0.00957412	2.0189	GPSM1, FOXC2, LRP1, SH3RF1, MPRIP, PCBP1, CREB3L1, SMYD3, GIT1, DACT1, TEAD3, WWTR1, YTHDF3, BICRAL, LIF, MICAL2, EIF2AK4, CSNK1E, ZFP90, SMAD7, COL1A1, NCOR2, SFRP1, FNDC1, RPS6KB1, ZFP296, MYH9, AJUBA	77	3656	19984
GOTERM_BP_ALL	GO:0009893~positive regulation of metabolic process	30	34.4828	0.000155	1.97213	0.347105	0.00636048	0.00591044	2.22838	GPSM1, FOXC2, LRP1, SERPINE1, LRRC32, SH3RF1, MPRIP, PCBP1, CREB3L1, SMYD3, GIT1, DACT1, TEAD3, WWTR1, YTHDF3, BICRAL, LIF, MICAL2, EIF2AK4, CSNK1E, ZFP90, SMAD7, COL1A1, NCOR2, SFRP1, FNDC1, RPS6KB1, ZFP296, MYH9, AJUBA	77	3948	19984
GOTERM_BP_ALL	GO:0048523~negative regulation of cellular process	41	47.1264	2.08e-06	1.9647	0.00570831	0.000337	0.000313	3.50446	FOXC2, LRP1, SERPINE1, FHL2, LDLRAD4, LRRC32, SH3RF1, FOXS1, MPRIP, MAP2, CREB3L1, DPYSL3, DACT3, PMEPA1, BMF, SMYD3, TNS3, GIT1, DACT1, WWTR1, CDKN2B, YTHDF3, BICRAL, UNC5B, ACTN1, SERPINF1, FNDC3B, LIF, EIF2AK4, CSNK1E, HIC1, ZFP90, SMAD7, COL1A1, NCOR2, SFRP1, RPS6KB1, ZFP296, MYH9, AJUBA, BCAR1	77	5416	19984
GOTERM_BP_ALL	GO:0051128~regulation of cellular component organization	23	26.4368	0.00167532	1.96099	0.990174	0.0359674	0.0334225	1.47596	FOXC2, LRP1, TNFRSF12A, SERPINF1, SERPINE1, LIF, PARVA, LDLRAD4, SMAD7, NCOR2, SFRP1, MAP2, DPYSL3, DACT3, PMEPA1, MYH9, BMF, MAPK6, SYNPO, AJUBA, GIT1, BCAR1, DACT1	77	3044	19984
GOTERM_BP_ALL	GO:0032268~regulation of cellular protein metabolic process	22	25.2874	0.00232899	1.95672	0.998385	0.0429873	0.0399458	1.39853	WWTR1, CDKN2B, LRP1, YTHDF3, SERPINF1, SERPINE1, LIF, CSNK1E, LDLRAD4, EIF2AK4, SH3RF1, SMAD7, NCOR2, SFRP1, FNDC1, MPRIP, RPS6KB1, PMEPA1, MYH9, SMYD3, AJUBA, DACT1	77	2918	19984
GOTERM_BP_ALL	GO:0048731~system development	41	47.1264	2.62e-06	1.94816	0.00718517	0.0004	0.000372	3.42946	GPSM1, FOXC2, LRP1, SERPINE1, FHL2, LDLRAD4, SH3RF1, LOXL1, FOXS1, MAP2, CREB3L1, DPYSL3, DACT3, MAPK6, TNS3, GIT1, PDLIM7, DACT1, TEAD3, WWTR1, CDKN2B, TNFRSF12A, UNC5B, ACTN1, SERPINF1, FNDC3B, LIF, MICAL2, PARVA, NAV2, EIF2AK4, FOXL1, SYNJ2, MEX3C, SMAD7, COL1A1, NCOR2, SFRP1, RPS6KB1, RHEB, MYH9	77	5462	19984
GOTERM_BP_ALL	GO:0048513~animal organ development	30	34.4828	0.000382	1.87478	0.6517	0.0129846	0.0120659	1.91844	FOXC2, LRP1, SERPINE1, FHL2, LDLRAD4, SH3RF1, DACT3, TNS3, GIT1, PDLIM7, DACT1, TEAD3, WWTR1, CDKN2B, ACTN1, SERPINF1, FNDC3B, LIF, MICAL2, PARVA, NAV2, FOXL1, SYNJ2, MEX3C, SMAD7, COL1A1, NCOR2, SFRP1, RPS6KB1, MYH9	77	4153	19984
GOTERM_CC_ALL	GO:0043226~organelle	68	78.1609	0.000534	1.2622	0.16256	0.0103228	0.00951438	2.02162	GPSM1, GASK1B, SERPINE1, FHL2, LDLRAD4, LRRC32, SH3RF1, LOXL1, IPO9, MPRIP, RUSC2, CREB3L1, DPYSL3, GM45785, PMEPA1, SYNPO, TNS3, GIT1, DACT1, TEAD3, RBM6, ACTN1, SERPINF1, FNDC3B, FOXL1, NAV2, CSNK1E, HIC1, ZFP90, NCOR2, ARL4D, FNDC1, ZFP296, MYH9, SPACA6, A3GALT2, AJUBA, FOXC2, PSMD12, LRP1, FOXS1, APOL8, MAP2, PCBP1, BMF, SMYD3, MAPK6, PDLIM7, CBR4, WWTR1, CDKN2B, YTHDF3, BICRAL, MICAL2, RMDN2…	82	13822	21038
GOTERM_CC_ALL	GO:0044424~intracellular part	75	86.2069	3.4e-05	1.25413	0.0112162	0.00136147	0.00125485	2.90141	GPSM1, GASK1B, SERPINE1, FHL2, LDLRAD4, LRRC32, SH3RF1, LOXL1, IPO9, MPRIP, RUSC2, CREB3L1, DPYSL3, GM45785, DACT3, PMEPA1, SYNPO, TNS3, GIT1, DACT1, TEAD3, RBM6, UNC5B, ACTN1, SERPINF1, FNDC3B, FOXL1, NAV2, CSNK1E, HIC1, ZFP90, NCOR2, ARL4D, SFRP1, FNDC1, ZFP296, MYH9, SPACA6, A3GALT2, AJUBA, FOXC2, PSMD12, LRP1, GNA14, FOXS1, APOL8, MAP2, PCBP1, BMF, SMYD3, MAPK6, PDLIM7, CBR4, WWTR1, CDKN2B, A…	82	15343	21038
GOTERM_BP_ALL	GO:0070887~cellular response to chemical stimulus	26	29.8851	0.00128571	1.8744	0.971189	0.0316377	0.0293992	1.53166	FOXC2, LRP1, SERPINE1, LDLRAD4, LRRC32, MAP2, CREB3L1, DPYSL3, PMEPA1, SMYD3, GIT1, CDKN2B, YTHDF3, SERPINF1, PARVA, EIF2AK4, CSNK1E, SMAD7, COL1A1, NCOR2, SFRP1, FNDC1, RPS6KB1, MYH9, A3GALT2, BCAR1	77	3600	19984
GOTERM_BP_ALL	GO:0048519~negative regulation of biological process	42	48.2759	8.47e-06	1.83662	0.0230734	0.000729	0.000678	3.16877	GPSM1, FOXC2, LRP1, SERPINE1, FHL2, LDLRAD4, LRRC32, SH3RF1, FOXS1, MPRIP, MAP2, CREB3L1, DPYSL3, DACT3, PMEPA1, BMF, SMYD3, TNS3, GIT1, DACT1, WWTR1, CDKN2B, YTHDF3, BICRAL, UNC5B, ACTN1, SERPINF1, FNDC3B, LIF, EIF2AK4, CSNK1E, HIC1, ZFP90, SMAD7, COL1A1, NCOR2, SFRP1, RPS6KB1, ZFP296, MYH9, AJUBA, BCAR1	77	5935	19984
GOTERM_BP_ALL	GO:0007275~multicellular organism development	43	49.4253	6.71e-06	1.825	0.0183176	0.000684	0.000636	3.19654	GPSM1, FOXC2, LRP1, SERPINE1, FHL2, LDLRAD4, SH3RF1, LOXL1, FOXS1, MAP2, CREB3L1, DPYSL3, DACT3, MAPK6, TNS3, GIT1, PDLIM7, DACT1, TEAD3, WWTR1, CDKN2B, TNFRSF12A, YTHDF3, UNC5B, ACTN1, SERPINF1, FNDC3B, LIF, MICAL2, PARVA, NAV2, EIF2AK4, FOXL1, SYNJ2, MEX3C, HIC1, SMAD7, COL1A1, NCOR2, SFRP1, RPS6KB1, RHEB, MYH9	77	6115	19984
GOTERM_BP_ALL	GO:0048522~positive regulation of cellular process	44	50.5747	5.58e-06	1.81031	0.0152563	0.000615	0.000571	3.24336	GPSM1, FOXC2, LRP1, SERPINE1, SH3RF1, MPRIP, MAP2, PCBP1, CREB3L1, DPYSL3, BMF, SMYD3, MAPK6, SYNPO, TNS3, GIT1, PDLIM7, DACT1, TEAD3, WWTR1, CDKN2B, TNFRSF12A, YTHDF3, BICRAL, UNC5B, SERPINF1, FNDC3B, LIF, MICAL2, EIF2AK4, CSNK1E, HIC1, ZFP90, SMAD7, COL1A1, NCOR2, SFRP1, FNDC1, RPS6KB1, RHEB, ZFP296, MYH9, AJUBA, BCAR1	77	6308	19984
GOTERM_BP_ALL	GO:0048518~positive regulation of biological process	48	55.1724	1.83e-06	1.77408	0.00503992	0.000325	0.000302	3.51999	GPSM1, FOXC2, LRP1, SERPINE1, LRRC32, PVR, SH3RF1, FOXS1, MPRIP, MAP2, PCBP1, CREB3L1, DPYSL3, BMF, SMYD3, MAPK6, SYNPO, TNS3, GIT1, PDLIM7, DACT1, TEAD3, WWTR1, CDKN2B, TNFRSF12A, YTHDF3, BICRAL, UNC5B, SERPINF1, FNDC3B, LIF, MICAL2, EIF2AK4, CSNK1E, HIC1, ZFP90, SMAD7, COL1A1, NCOR2, MFAP4, SFRP1, FNDC1, RPS6KB1, RHEB, ZFP296, MYH9, AJUBA, BCAR1	77	7022	19984
GOTERM_BP_ALL	GO:0048856~anatomical structure development	46	52.8736	4.86e-06	1.76788	0.0133144	0.000558	0.000519	3.28483	GPSM1, FOXC2, LRP1, SERPINE1, FHL2, LDLRAD4, SH3RF1, LOXL1, FOXS1, MAP2, CREB3L1, DPYSL3, DACT3, SMYD3, MAPK6, TNS3, GIT1, PDLIM7, DACT1, TEAD3, WWTR1, CDKN2B, TNFRSF12A, YTHDF3, UNC5B, ACTN1, SERPINF1, FNDC3B, LIF, MICAL2, PARVA, NAV2, EIF2AK4, FOXL1, SYNJ2, MEX3C, HIC1, SMAD7, COL1A1, NCOR2, SFRP1, RPS6KB1, RHEB, MYH9, AJUBA, BCAR1	77	6753	19984
GOTERM_BP_ALL	GO:0044707~single-multicellular organism process	49	56.3218	1.61e-06	1.7565	0.00443442	0.000325	0.000302	3.51999	GPSM1, SERPINE1, FHL2, LDLRAD4, LRRC32, SH3RF1, LOXL1, CREB3L1, DPYSL3, DACT3, SYNPO, TNS3, GIT1, DACT1, TEAD3, TNFRSF12A, UNC5B, ACTN1, SERPINF1, FNDC3B, FOXL1, NAV2, CSNK1E, HIC1, NCOR2, SFRP1, MYH9, FOXC2, LRP1, FOXS1, MAP2, MAPK6, PDLIM7, WWTR1, CDKN2B, YTHDF3, BICRAL, LIF, MICAL2, PARVA, EIF2AK4, SYNJ2, MEX3C, SMAD7, COL1A1, MFAP4, RPS6KB1, RHEB, BCAR1	77	7240	19984
GOTERM_BP_ALL	GO:0044767~single-organism developmental process	47	54.023	1.33e-05	1.68691	0.0359512	0.000963	0.000895	3.04818	GPSM1, FOXC2, LRP1, SERPINE1, FHL2, LDLRAD4, SH3RF1, LOXL1, FOXS1, MAP2, CREB3L1, DPYSL3, DACT3, SMYD3, MAPK6, TNS3, GIT1, PDLIM7, DACT1, TEAD3, WWTR1, CDKN2B, TNFRSF12A, YTHDF3, BICRAL, UNC5B, ACTN1, SERPINF1, FNDC3B, LIF, MICAL2, PARVA, NAV2, EIF2AK4, FOXL1, SYNJ2, MEX3C, HIC1, SMAD7, COL1A1, NCOR2, SFRP1, RPS6KB1, RHEB, MYH9, AJUBA, BCAR1	77	7231	19984
GOTERM_BP_ALL	GO:0032502~developmental process	47	54.023	1.77e-05	1.67073	0.0476236	0.00118968	0.0011055	2.95644	GPSM1, FOXC2, LRP1, SERPINE1, FHL2, LDLRAD4, SH3RF1, LOXL1, FOXS1, MAP2, CREB3L1, DPYSL3, DACT3, SMYD3, MAPK6, TNS3, GIT1, PDLIM7, DACT1, TEAD3, WWTR1, CDKN2B, TNFRSF12A, YTHDF3, BICRAL, UNC5B, ACTN1, SERPINF1, FNDC3B, LIF, MICAL2, PARVA, NAV2, EIF2AK4, FOXL1, SYNJ2, MEX3C, HIC1, SMAD7, COL1A1, NCOR2, SFRP1, RPS6KB1, RHEB, MYH9, AJUBA, BCAR1	77	7301	19984
GOTERM_BP_ALL	GO:0016043~cellular component organization	44	50.5747	0.00011	1.62392	0.261124	0.00465383	0.00432455	2.36406	GPSM1, FOXC2, LRP1, SERPINE1, LDLRAD4, LOXL1, MPRIP, MAP2, CREB3L1, DPYSL3, DACT3, PMEPA1, BMF, SMYD3, MAPK6, SYNPO, TNS3, GIT1, PDLIM7, CBR4, TNS1, DACT1, WWTR1, TNFRSF12A, YTHDF3, BICRAL, UNC5B, ACTN1, SERPINF1, FNDC3B, LIF, MICAL2, PARVA, EIF2AK4, SYNJ2, SMAD7, COL1A1, NCOR2, MFAP4, SFRP1, MYH9, SPACA6, AJUBA, BCAR1	77	7032	19984
GOTERM_BP_ALL	GO:0071840~cellular component organization or biogenesis	45	51.7241	9.1e-05	1.61602	0.221843	0.00404395	0.00375782	2.42506	GPSM1, FOXC2, LRP1, SERPINE1, LDLRAD4, LOXL1, IPO9, MPRIP, MAP2, CREB3L1, DPYSL3, DACT3, PMEPA1, BMF, SMYD3, MAPK6, SYNPO, TNS3, GIT1, PDLIM7, CBR4, TNS1, DACT1, WWTR1, TNFRSF12A, YTHDF3, BICRAL, UNC5B, ACTN1, SERPINF1, FNDC3B, LIF, MICAL2, PARVA, EIF2AK4, SYNJ2, SMAD7, COL1A1, NCOR2, MFAP4, SFRP1, MYH9, SPACA6, AJUBA, BCAR1	77	7227	19984
GOTERM_BP_ALL	GO:0051179~localization	40	45.977	0.000898	1.55805	0.915911	0.0245178	0.022783	1.64239	GPSM1, FOXC2, LRP1, SERPINE1, LDLRAD4, PVR, SH3RF1, IPO9, MPRIP, APOL8, MAP2, CREB3L1, DPYSL3, GM45785, SMYD3, TNS3, GIT1, TNS1, WWTR1, TNFRSF12A, YTHDF3, ACTN1, SERPINF1, FNDC3B, LIF, PARVA, CSNK1E, SYNJ2, SMAD7, COL1A1, NCOR2, ARL4D, SFRP1, FNDC1, RPS6KB1, MYH9, NMUR1, NACAD, AJUBA, BCAR1	77	6663	19984
GOTERM_BP_ALL	GO:0007165~signal transduction	39	44.8276	0.001966	1.51751	0.995598	0.0384276	0.0357087	1.44723	GPSM1, FOXC2, LRP1, SERPINE1, FHL2, LDLRAD4, LRRC32, SH3RF1, GNA14, CREB3L1, DACT3, PMEPA1, BMF, MAPK6, TNS3, GIT1, TNS1, DACT1, TEAD3, WWTR1, CDKN2B, TNFRSF12A, YTHDF3, UNC5B, LIF, EIF2AK4, FOXL1, CSNK1E, HIC1, SMAD7, COL1A1, NCOR2, SFRP1, RPS6KB1, RHEB, MYH9, NMUR1, AJUBA, BCAR1	77	6670	19984
GOTERM_CC_ALL	GO:0005622~intracellular	75	86.2069	3.6e-05	1.25282	0.011891	0.00136147	0.00125485	2.90141	GPSM1, GASK1B, SERPINE1, FHL2, LDLRAD4, LRRC32, SH3RF1, LOXL1, IPO9, MPRIP, RUSC2, CREB3L1, DPYSL3, GM45785, DACT3, PMEPA1, SYNPO, TNS3, GIT1, DACT1, TEAD3, RBM6, UNC5B, ACTN1, SERPINF1, FNDC3B, FOXL1, NAV2, CSNK1E, HIC1, ZFP90, NCOR2, ARL4D, SFRP1, FNDC1, ZFP296, MYH9, SPACA6, A3GALT2, AJUBA, FOXC2, PSMD12, LRP1, GNA14, FOXS1, APOL8, MAP2, PCBP1, BMF, SMYD3, MAPK6, PDLIM7, CBR4, WWTR1, CDKN2B, A…	82	15359	21038
GOTERM_BP_ALL	GO:0031323~regulation of cellular metabolic process	39	44.8276	0.00230643	1.50554	0.998281	0.0429873	0.0399458	1.39853	GPSM1, FOXC2, LRP1, SERPINE1, FHL2, LDLRAD4, SH3RF1, FOXS1, MPRIP, PCBP1, CREB3L1, PMEPA1, BMF, SMYD3, GIT1, DACT1, TEAD3, WWTR1, CDKN2B, YTHDF3, BICRAL, SERPINF1, LIF, MICAL2, EIF2AK4, FOXL1, CSNK1E, HIC1, ZFP90, MED13L, SMAD7, COL1A1, NCOR2, SFRP1, FNDC1, RPS6KB1, ZFP296, MYH9, AJUBA	77	6723	19984
GOTERM_BP_ALL	GO:0060255~regulation of macromolecule metabolic process	39	44.8276	0.00302289	1.48522	0.999763	0.051111	0.0474947	1.32336	FOXC2, LRP1, SERPINE1, FHL2, LDLRAD4, LRRC32, SH3RF1, FOXS1, MPRIP, PCBP1, CREB3L1, PMEPA1, SMYD3, GIT1, DACT1, TEAD3, WWTR1, CDKN2B, YTHDF3, BICRAL, SERPINF1, LIF, MICAL2, EIF2AK4, FOXL1, CSNK1E, HIC1, ZFP90, MED13L, SMAD7, COL1A1, NCOR2, MFAP4, SFRP1, FNDC1, RPS6KB1, ZFP296, MYH9, AJUBA	77	6815	19984
GOTERM_BP_ALL	GO:0032501~multicellular organismal process	52	59.7701	0.00037	1.42902	0.639868	0.0129206	0.0120064	1.92059	GPSM1, SERPINE1, FHL2, LDLRAD4, LRRC32, SH3RF1, LOXL1, CREB3L1, DPYSL3, DACT3, SYNPO, TNS3, GIT1, DACT1, TEAD3, TNFRSF12A, UNC5B, ACTN1, SERPINF1, FNDC3B, FOXL1, NAV2, CSNK1E, HIC1, NCOR2, SFRP1, ZFP296, MYH9, SPACA6, FOXC2, LRP1, FOXS1, MAP2, MAPK6, PDLIM7, WWTR1, CDKN2B, YTHDF3, BICRAL, LIF, MICAL2, PARVA, EIF2AK4, SYNJ2, MEX3C, SMAD7, COL1A1, MFAP4, RPS6KB1, RHEB, NMUR1, BCAR1	77	9444	19984
GOTERM_BP_ALL	GO:0051716~cellular response to stimulus	47	54.023	0.00252466	1.3912	0.99906	0.0446024	0.0414465	1.38251	GPSM1, FOXC2, LRP1, SERPINE1, FHL2, LDLRAD4, LRRC32, SH3RF1, GNA14, MAP2, CREB3L1, DPYSL3, DACT3, PMEPA1, BMF, SMYD3, MAPK6, TNS3, GIT1, TNS1, DACT1, TEAD3, WWTR1, CDKN2B, TNFRSF12A, YTHDF3, UNC5B, SERPINF1, LIF, PARVA, EIF2AK4, FOXL1, CSNK1E, HIC1, SMAD7, COL1A1, NCOR2, MFAP4, SFRP1, FNDC1, RPS6KB1, RHEB, MYH9, NMUR1, A3GALT2, AJUBA, BCAR1	77	8768	19984
GOTERM_BP_ALL	GO:0044763~single-organism cellular process	61	70.1149	0.000386	1.31753	0.655387	0.0129846	0.0120659	1.91844	GPSM1, SERPINE1, FHL2, LDLRAD4, LRRC32, PVR, SH3RF1, LOXL1, MPRIP, CREB3L1, DPYSL3, DACT3, SYNPO, TNS3, GIT1, DACT1, TEAD3, TNS1, TNFRSF12A, UNC5B, ACTN1, SERPINF1, FNDC3B, FOXL1, NAV2, CSNK1E, HIC1, NCOR2, SFRP1, FNDC1, MYH9, PLEKHO2, SPACA6, A3GALT2, AJUBA, FOXC2, LRP1, FOXS1, MAP2, BMF, SMYD3, MAPK6, PDLIM7, CBR4, WWTR1, CDKN2B, ACBD4, YTHDF3, BICRAL, LIF, MICAL2, PARVA, EIF2AK4, SYNJ2, MEX3C,…	77	12016	19984
GOTERM_BP_ALL	GO:0019222~regulation of metabolic process	41	47.1264	0.00323221	1.45148	0.999867	0.0543168	0.0504736	1.29694	GPSM1, FOXC2, LRP1, SERPINE1, FHL2, LDLRAD4, LRRC32, SH3RF1, FOXS1, MPRIP, PCBP1, CREB3L1, PMEPA1, BMF, SMYD3, GIT1, DACT1, TEAD3, WWTR1, CDKN2B, YTHDF3, BICRAL, SERPINF1, LIF, MICAL2, EIF2AK4, FOXL1, CSNK1E, HIC1, ZFP90, MED13L, SMAD7, COL1A1, NCOR2, MFAP4, SFRP1, FNDC1, RPS6KB1, ZFP296, MYH9, AJUBA	77	7331	19984
GOTERM_BP_ALL	GO:0097190~apoptotic signaling pathway	9	10.3448	0.00326496	3.58801	0.999879	0.0545347	0.0506761	1.2952	SFRP1, RPS6KB1, TNFRSF12A, UNC5B, CREB3L1, SERPINE1, BMF, HIC1, SH3RF1	77	651	19984
GOTERM_BP_ALL	GO:0048646~anatomical structure formation involved in morphogenesis	13	14.9425	0.00328553	2.61747	0.999885	0.0545477	0.0506882	1.29509	FOXC2, TNFRSF12A, UNC5B, ACTN1, SERPINF1, SERPINE1, LIF, FHL2, PARVA, COL1A1, SFRP1, CREB3L1, MYH9	77	1289	19984
GOTERM_CC_ALL	GO:0005856~cytoskeleton	19	21.8391	0.00491415	1.98966	0.805149	0.0562586	0.0518528	1.28523	LRP1, ACTN1, RMDN2, PARVA, SYNJ2, SMAD7, MPRIP, MAP2, FLACC1, DPYSL3, MYH9, BMF, MAPK6, SYNPO, TNS3, AJUBA, GIT1, PDLIM7, BCAR1	82	2450	21038
GOTERM_BP_ALL	GO:0031399~regulation of protein modification process	17	19.5402	0.00341278	2.18418	0.999919	0.0561148	0.0521444	1.28279	WWTR1, CDKN2B, LRP1, LIF, LDLRAD4, EIF2AK4, SH3RF1, SMAD7, NCOR2, SFRP1, FNDC1, MPRIP, PMEPA1, MYH9, SMYD3, AJUBA, DACT1	77	2020	19984
GOTERM_BP_ALL	GO:0016049~cell growth	8	9.1954	0.00342064	4.03157	0.999921	0.0561148	0.0521444	1.28279	SFRP1, LRP1, TNFRSF12A, MAP2, DACT3, EIF2AK4, MEX3C, SMAD7	77	515	19984
GOTERM_BP_ALL	GO:0034329~cell junction assembly	6	6.89655	0.00344582	5.85412	0.999926	0.0561934	0.0522174	1.28218	LRP1, ACTN1, MYH9, AJUBA, TNS1, SMAD7	77	266	19984
GOTERM_BP_ALL	GO:0030278~regulation of ossification	6	6.89655	0.00350132	5.83219	0.999937	0.0566293	0.0526225	1.27883	WWTR1, SFRP1, CREB3L1, FNDC3B, PDLIM7, SMAD7	77	267	19984
GOTERM_BP_ALL	GO:0048699~generation of neurons	16	18.3908	0.00351365	2.25926	0.999939	0.0566293	0.0526225	1.27883	CDKN2B, LRP1, TNFRSF12A, UNC5B, SERPINF1, LIF, EIF2AK4, SH3RF1, SFRP1, RHEB, MAP2, DPYSL3, MAPK6, GIT1, TEAD3, DACT1	77	1838	19984
GOTERM_BP_ALL	GO:0044087~regulation of cellular component biogenesis	12	13.7931	0.00367991	2.73913	0.999961	0.0589642	0.0547922	1.26128	FOXC2, LRP1, MAP2, DPYSL3, PMEPA1, MYH9, BMF, LDLRAD4, SYNPO, AJUBA, GIT1, DACT1	77	1137	19984
GOTERM_BP_ALL	GO:0040013~negative regulation of locomotion	7	8.04598	0.0037305	4.64636	0.999967	0.0594293	0.0552244	1.25787	SFRP1, LRP1, SERPINF1, DPYSL3, SERPINE1, MYH9, LDLRAD4	77	391	19984
GOTERM_MF_ALL	GO:0019899~enzyme binding	21	24.1379	0.000642	2.21636	0.200907	0.0558976	0.0555782	1.2551	CDKN2B, LRP1, SERPINE1, MICAL2, SH3RF1, HIC1, SMAD7, COL1A1, NCOR2, IPO9, RUSC2, RPS6KB1, RHEB, MAP2, DACT3, MYH9, SMYD3, MAPK6, GIT1, BCAR1, DACT1	74	2374	18541
GOTERM_MF_ALL	GO:0008092~cytoskeletal protein binding	13	14.9425	0.000744	3.11099	0.228879	0.0558976	0.0555782	1.2551	ACTN1, MICAL2, RMDN2, PARVA, MPRIP, MAP2, DPYSL3, MYH9, SYNPO, AJUBA, GIT1, PDLIM7, TNS1	74	1047	18541
GOTERM_MF_ALL	GO:0005488~binding	70	80.4598	0.000799	1.1698	0.243309	0.0558976	0.0555782	1.2551	GPSM1, SERPINE1, FHL2, LDLRAD4, LRRC32, PVR, SH3RF1, LOXL1, IPO9, MPRIP, RUSC2, CREB3L1, DPYSL3, GM45785, DACT3, PMEPA1, SYNPO, TNS3, GIT1, DACT1, TEAD3, RBM6, TNS1, TNFRSF12A, UNC5B, ACTN1, FOXL1, NAV2, CSNK1E, HIC1, ZFP90, NCOR2, ARL4D, SFRP1, ZFP296, MYH9, A3GALT2, AJUBA, FOXC2, LRP1, GNA14, FOXS1, APOL8, MAP2, PCBP1, BMF, SMYD3, MAPK6, PDLIM7, CBR4, WWTR1, CDKN2B, ACBD4, YTHDF3, LIF, MICAL2, …	74	14993	18541
GOTERM_BP_ALL	GO:0009611~response to wounding	9	10.3448	0.00381573	3.49669	0.999974	0.0604376	0.0561614	1.25056	COL1A1, FOXC2, LRP1, RPS6KB1, TNFRSF12A, DPYSL3, SERPINE1, MYH9, AJUBA	77	668	19984
GOTERM_BP_ALL	GO:0051173~positive regulation of nitrogen compound metabolic process	18	20.6897	0.00384473	2.08833	0.999976	0.060549	0.0562649	1.24976	WWTR1, FOXC2, YTHDF3, BICRAL, LIF, MICAL2, CSNK1E, EIF2AK4, ZFP90, COL1A1, NCOR2, SFRP1, RPS6KB1, PCBP1, CREB3L1, ZFP296, SMYD3, TEAD3	77	2237	19984
GOTERM_BP_ALL	GO:0072073~kidney epithelium development	5	5.74713	0.00402989	7.63331	0.999985	0.0631044	0.0586394	1.23181	WWTR1, FOXC2, SFRP1, LIF, SMAD7	77	170	19984
GOTERM_BP_ALL	GO:0010468~regulation of gene expression	31	35.6322	0.00410897	1.6011	0.999988	0.0637389	0.0592291	1.22747	FOXC2, LRP1, SERPINE1, FHL2, LRRC32, FOXS1, PCBP1, CREB3L1, SMYD3, DACT1, TEAD3, WWTR1, YTHDF3, BICRAL, SERPINF1, LIF, MICAL2, EIF2AK4, FOXL1, CSNK1E, HIC1, ZFP90, MED13L, SMAD7, COL1A1, NCOR2, SFRP1, RPS6KB1, ZFP296, MYH9, AJUBA	77	5025	19984
GOTERM_BP_ALL	GO:0000902~cell morphogenesis	12	13.7931	0.00411666	2.69878	0.999988	0.0637389	0.0592291	1.22747	SFRP1, LRP1, TNFRSF12A, UNC5B, MAP2, ACTN1, FNDC3B, MYH9, PARVA, EIF2AK4, BCAR1, DACT1	77	1154	19984
GOTERM_BP_ALL	GO:0048588~developmental cell growth	6	6.89655	0.00415505	5.60142	0.99999	0.0639738	0.0594473	1.22587	LRP1, TNFRSF12A, MAP2, EIF2AK4, MEX3C, SMAD7	77	278	19984
GOTERM_BP_ALL	GO:0022607~cellular component assembly	22	25.2874	0.0042057	1.86409	0.999991	0.0643939	0.0598378	1.22302	WWTR1, FOXC2, LRP1, YTHDF3, ACTN1, PARVA, LDLRAD4, SMAD7, MFAP4, MAP2, DPYSL3, PMEPA1, MYH9, BMF, SMYD3, SYNPO, TNS3, AJUBA, GIT1, CBR4, TNS1, DACT1	77	3063	19984
GOTERM_BP_ALL	GO:0080134~regulation of response to stress	15	17.2414	0.00437374	2.29675	0.999994	0.0665968	0.0618847	1.20842	FOXC2, LRP1, YTHDF3, TNFRSF12A, SERPINF1, SERPINE1, EIF2AK4, PVR, SH3RF1, HIC1, SFRP1, CREB3L1, MYH9, AJUBA, DACT1	77	1695	19984
GOTERM_BP_ALL	GO:0043254~regulation of protein complex assembly	8	9.1954	0.00447463	3.83782	0.999996	0.0677587	0.0629645	1.2009	FOXC2, MAP2, PMEPA1, BMF, LDLRAD4, AJUBA, GIT1, DACT1	77	541	19984
GOTERM_BP_ALL	GO:0010647~positive regulation of cell communication	17	19.5402	0.00486097	2.107	0.999999	0.0732067	0.068027	1.16732	CDKN2B, LRP1, TNFRSF12A, UNC5B, LIF, CSNK1E, EIF2AK4, SH3RF1, HIC1, COL1A1, SFRP1, RHEB, MYH9, BMF, TNS3, AJUBA, DACT1	77	2094	19984
GOTERM_BP_ALL	GO:0007399~nervous system development	20	22.9885	0.00490736	1.92889	0.999999	0.0735037	0.0683029	1.16556	GPSM1, CDKN2B, LRP1, TNFRSF12A, UNC5B, SERPINF1, LIF, NAV2, SYNJ2, EIF2AK4, SH3RF1, NCOR2, SFRP1, RHEB, MAP2, DPYSL3, MAPK6, GIT1, TEAD3, DACT1	77	2691	19984
GOTERM_BP_ALL	GO:0023056~positive regulation of signaling	17	19.5402	0.00506739	2.09798	0.999999	0.0746332	0.0693526	1.15894	CDKN2B, LRP1, TNFRSF12A, UNC5B, LIF, CSNK1E, EIF2AK4, SH3RF1, HIC1, COL1A1, SFRP1, RHEB, MYH9, BMF, TNS3, AJUBA, DACT1	77	2103	19984
GOTERM_BP_ALL	GO:0051246~regulation of protein metabolic process	22	25.2874	0.00507701	1.83474	0.999999	0.0746332	0.0693526	1.15894	WWTR1, CDKN2B, LRP1, YTHDF3, SERPINF1, SERPINE1, LIF, CSNK1E, LDLRAD4, EIF2AK4, SH3RF1, SMAD7, NCOR2, SFRP1, FNDC1, MPRIP, RPS6KB1, PMEPA1, MYH9, SMYD3, AJUBA, DACT1	77	3112	19984
GOTERM_BP_ALL	GO:0007507~heart development	9	10.3448	0.00508881	3.33209	0.999999	0.0746332	0.0693526	1.15894	NCOR2, FOXC2, LRP1, FHL2, MICAL2, PARVA, FOXL1, PDLIM7, SMAD7	77	701	19984
GOTERM_BP_ALL	GO:0044700~single organism signaling	40	45.977	0.00509109	1.4323	0.999999	0.0746332	0.0693526	1.15894	GPSM1, FOXC2, LRP1, SERPINE1, FHL2, LDLRAD4, LRRC32, SH3RF1, GNA14, CREB3L1, DACT3, PMEPA1, BMF, MAPK6, SYNPO, TNS3, GIT1, TNS1, DACT1, TEAD3, WWTR1, CDKN2B, TNFRSF12A, YTHDF3, UNC5B, LIF, EIF2AK4, FOXL1, CSNK1E, HIC1, SMAD7, COL1A1, NCOR2, SFRP1, RPS6KB1, RHEB, MYH9, NMUR1, AJUBA, BCAR1	77	7248	19984
GOTERM_BP_ALL	GO:0000122~negative regulation of transcription from RNA polymerase II promoter	11	12.6437	0.00524418	2.79067	0.999999	0.0764707	0.07106	1.14837	NCOR2, WWTR1, FOXC2, FOXS1, ZFP296, FHL2, AJUBA, HIC1, ZFP90, SMAD7, DACT1	77	1023	19984
GOTERM_BP_ALL	GO:0031329~regulation of cellular catabolic process	9	10.3448	0.00530721	3.30849	1	0.0769825	0.0715356	1.14548	GPSM1, LRP1, BMF, CSNK1E, EIF2AK4, GIT1, SH3RF1, SMAD7, DACT1	77	706	19984
GOTERM_BP_ALL	GO:0009887~animal organ morphogenesis	12	13.7931	0.00540922	2.60183	1	0.0780514	0.0725289	1.13949	COL1A1, NCOR2, WWTR1, FOXC2, SFRP1, SERPINE1, FHL2, LIF, MICAL2, PARVA, SMAD7, DACT1	77	1197	19984
GOTERM_BP_ALL	GO:0050767~regulation of neurogenesis	11	12.6437	0.00546075	2.7744	1	0.0782982	0.0727582	1.13812	CDKN2B, SFRP1, LRP1, TNFRSF12A, RHEB, MAP2, SERPINF1, DPYSL3, LIF, EIF2AK4, MAPK6	77	1029	19984
GOTERM_BP_ALL	GO:0003007~heart morphogenesis	6	6.89655	0.00548315	5.24308	1	0.0782982	0.0727582	1.13812	NCOR2, FOXC2, FHL2, MICAL2, PARVA, SMAD7	77	297	19984
GOTERM_BP_ALL	GO:0071822~protein complex subunit organization	13	14.9425	0.00553647	2.45198	1	0.0786522	0.0730872	1.13616	FOXC2, MICAL2, LDLRAD4, LOXL1, COL1A1, MAP2, PMEPA1, BMF, TNS3, AJUBA, GIT1, CBR4, DACT1	77	1376	19984
GOTERM_BP_ALL	GO:1905114~cell surface receptor signaling pathway involved in cell-cell signaling	8	9.1954	0.00559782	3.68131	1	0.0788759	0.0732951	1.13493	COL1A1, WWTR1, SFRP1, LRP1, DACT3, CSNK1E, HIC1, DACT1	77	564	19984
GOTERM_BP_ALL	GO:0044085~cellular component biogenesis	23	26.4368	0.00563237	1.78133	1	0.0788759	0.0732951	1.13493	WWTR1, FOXC2, LRP1, YTHDF3, ACTN1, PARVA, LDLRAD4, SMAD7, MFAP4, IPO9, MAP2, DPYSL3, PMEPA1, MYH9, BMF, SMYD3, SYNPO, TNS3, AJUBA, GIT1, CBR4, TNS1, DACT1	77	3351	19984
GOTERM_BP_ALL	GO:0030155~regulation of cell adhesion	10	11.4943	0.00563808	2.98313	1	0.0788759	0.0732951	1.13493	COL1A1, FOXC2, LRP1, SERPINE1, LIF, MYH9, LRRC32, SH3RF1, BCAR1, SMAD7	77	870	19984
GOTERM_BP_ALL	GO:0060070~canonical Wnt signaling pathway	6	6.89655	0.00571738	5.19065	1	0.0794593	0.0738372	1.13172	COL1A1, WWTR1, SFRP1, DACT3, CSNK1E, DACT1	77	300	19984
GOTERM_BP_ALL	GO:0060343~trabecula formation	3	3.44828	0.00579526	25.9532	1	0.0794593	0.0738372	1.13172	COL1A1, SFRP1, FHL2	77	30	19984
GOTERM_BP_ALL	GO:2000050~regulation of non-canonical Wnt signaling pathway	3	3.44828	0.00579526	25.9532	1	0.0794593	0.0738372	1.13172	SFRP1, CSNK1E, DACT1	77	30	19984
GOTERM_BP_ALL	GO:0023052~signaling	40	45.977	0.00580127	1.42268	1	0.0794593	0.0738372	1.13172	GPSM1, FOXC2, LRP1, SERPINE1, FHL2, LDLRAD4, LRRC32, SH3RF1, GNA14, CREB3L1, DACT3, PMEPA1, BMF, MAPK6, SYNPO, TNS3, GIT1, TNS1, DACT1, TEAD3, WWTR1, CDKN2B, TNFRSF12A, YTHDF3, UNC5B, LIF, EIF2AK4, FOXL1, CSNK1E, HIC1, SMAD7, COL1A1, NCOR2, SFRP1, RPS6KB1, RHEB, MYH9, NMUR1, AJUBA, BCAR1	77	7297	19984
GOTERM_BP_ALL	GO:0032270~positive regulation of cellular protein metabolic process	15	17.2414	0.00582394	2.22329	1	0.0794593	0.0738372	1.13172	LRP1, YTHDF3, LIF, CSNK1E, EIF2AK4, SH3RF1, SMAD7, NCOR2, FNDC1, MPRIP, RPS6KB1, MYH9, SMYD3, AJUBA, DACT1	77	1751	19984
GOTERM_BP_ALL	GO:0030512~negative regulation of transforming growth factor beta receptor signaling pathway	4	4.5977	0.00603247	10.7024	1	0.081899	0.0761042	1.11859	LRP1, PMEPA1, LDLRAD4, SMAD7	77	97	19984
GOTERM_BP_ALL	GO:1902532~negative regulation of intracellular signal transduction	8	9.1954	0.00614742	3.61718	1	0.0830504	0.0771742	1.11253	SFRP1, CREB3L1, FHL2, LIF, TNS3, AJUBA, GIT1, DACT1	77	574	19984
GOTERM_BP_ALL	GO:0060485~mesenchyme development	6	6.89655	0.00646247	5.03947	1	0.0868808	0.0807336	1.09295	COL1A1, WWTR1, FOXC2, SFRP1, DACT3, LDLRAD4	77	309	19984
GOTERM_BP_ALL	GO:1903845~negative regulation of cellular response to transforming growth factor beta stimulus	4	4.5977	0.00656245	10.3813	1	0.0877967	0.0815847	1.08839	LRP1, PMEPA1, LDLRAD4, SMAD7	77	100	19984
GOTERM_BP_ALL	GO:0007154~cell communication	40	45.977	0.00689324	1.40993	1	0.091492	0.0850185	1.07049	GPSM1, FOXC2, LRP1, SERPINE1, FHL2, LDLRAD4, LRRC32, SH3RF1, GNA14, CREB3L1, DACT3, PMEPA1, BMF, MAPK6, SYNPO, TNS3, GIT1, TNS1, DACT1, TEAD3, WWTR1, CDKN2B, TNFRSF12A, YTHDF3, UNC5B, LIF, EIF2AK4, FOXL1, CSNK1E, HIC1, SMAD7, COL1A1, NCOR2, SFRP1, RPS6KB1, RHEB, MYH9, NMUR1, AJUBA, BCAR1	77	7363	19984
GOTERM_BP_ALL	GO:2001237~negative regulation of extrinsic apoptotic signaling pathway	4	4.5977	0.00693071	10.1777	1	0.091492	0.0850185	1.07049	RPS6KB1, UNC5B, SERPINE1, SH3RF1	77	102	19984
GOTERM_BP_ALL	GO:0080090~regulation of primary metabolic process	37	42.5287	0.00699096	1.44859	1	0.091492	0.0850185	1.07049	FOXC2, LRP1, SERPINE1, FHL2, LDLRAD4, SH3RF1, FOXS1, MPRIP, PCBP1, CREB3L1, PMEPA1, SMYD3, GIT1, DACT1, TEAD3, WWTR1, CDKN2B, YTHDF3, BICRAL, SERPINF1, LIF, MICAL2, EIF2AK4, FOXL1, CSNK1E, HIC1, ZFP90, MED13L, SMAD7, COL1A1, NCOR2, SFRP1, FNDC1, RPS6KB1, ZFP296, MYH9, AJUBA	77	6629	19984
GOTERM_BP_ALL	GO:0051172~negative regulation of nitrogen compound metabolic process	16	18.3908	0.0069985	2.09723	1	0.091492	0.0850185	1.07049	WWTR1, FOXC2, YTHDF3, FHL2, EIF2AK4, HIC1, ZFP90, SMAD7, NCOR2, SFRP1, FOXS1, CREB3L1, ZFP296, AJUBA, GIT1, DACT1	77	1980	19984
GOTERM_BP_ALL	GO:0034250~positive regulation of cellular amide metabolic process	5	5.74713	0.00700465	6.52092	1	0.091492	0.0850185	1.07049	NCOR2, YTHDF3, RPS6KB1, CSNK1E, EIF2AK4	77	199	19984
GOTERM_BP_ALL	GO:2000113~negative regulation of cellular macromolecule biosynthetic process	15	17.2414	0.00708178	2.17364	1	0.0920375	0.0855254	1.0679	WWTR1, FOXC2, YTHDF3, FHL2, EIF2AK4, HIC1, ZFP90, SMAD7, NCOR2, SFRP1, FOXS1, CREB3L1, ZFP296, AJUBA, DACT1	77	1791	19984
GOTERM_BP_ALL	GO:0003205~cardiac chamber development	5	5.74713	0.00712735	6.48831	1	0.0920375	0.0855254	1.0679	FOXC2, LRP1, FHL2, PARVA, SMAD7	77	200	19984
GOTERM_BP_ALL	GO:0008283~cell proliferation	17	19.5402	0.0071773	2.02295	1	0.0920375	0.0855254	1.0679	WWTR1, FOXC2, CDKN2B, LRP1, BICRAL, SERPINF1, SERPINE1, FNDC3B, LIF, LRRC32, SH3RF1, SMAD7, NCOR2, SFRP1, RPS6KB1, TNS3, TEAD3	77	2181	19984
GOTERM_BP_ALL	GO:0034330~cell junction organization	6	6.89655	0.00717999	4.91229	1	0.0920375	0.0855254	1.0679	LRP1, ACTN1, MYH9, AJUBA, TNS1, SMAD7	77	317	19984
GOTERM_CC_ALL	GO:0099503~secretory vesicle	9	10.3448	0.00857412	3.0543	0.942667	0.094887	0.0874561	1.05821	COL1A1, LRP1, ACTN1, DPYSL3, SERPINE1, MYH9, BMF, SPACA6, LOXL1	82	756	21038
GOTERM_BP_ALL	GO:0007162~negative regulation of cell adhesion	6	6.89655	0.00765577	4.83601	1	0.0973898	0.090499	1.04336	COL1A1, LRP1, SERPINE1, LRRC32, BCAR1, SMAD7	77	322	19984
GOTERM_BP_ALL	GO:0014910~regulation of smooth muscle cell migration	4	4.5977	0.00770355	9.79368	1	0.0973898	0.090499	1.04336	LRP1, RPS6KB1, SERPINE1, MYH9	77	106	19984
GOTERM_BP_ALL	GO:0034446~substrate adhesion-dependent cell spreading	4	4.5977	0.00770355	9.79368	1	0.0973898	0.090499	1.04336	SFRP1, FNDC3B, PARVA, BCAR1	77	106	19984
GOTERM_BP_ALL	GO:0050790~regulation of catalytic activity	16	18.3908	0.00811797	2.06285	1	0.10216	0.0949321	1.02259	GPSM1, WWTR1, CDKN2B, LRP1, SERPINF1, SERPINE1, SH3RF1, SMAD7, NCOR2, SFRP1, MPRIP, MAP2, NMUR1, SMYD3, TNS3, AJUBA	77	2013	19984
GOTERM_BP_ALL	GO:0006796~phosphate-containing compound metabolic process	22	25.2874	0.00820779	1.76008	1	0.102821	0.0955462	1.01979	WWTR1, CDKN2B, LRP1, LIF, CSNK1E, SYNJ2, LDLRAD4, EIF2AK4, SH3RF1, SMAD7, SFRP1, FNDC1, MPRIP, RPS6KB1, PMEPA1, MYH9, SMYD3, MAPK6, TNS3, AJUBA, GIT1, DACT1	77	3244	19984
GOTERM_BP_ALL	GO:0010719~negative regulation of epithelial to mesenchymal transition	3	3.44828	0.0082706	21.6277	1	0.102992	0.0957048	1.01907	SFRP1, DACT3, LDLRAD4	77	36	19984
GOTERM_BP_ALL	GO:0071383~cellular response to steroid hormone stimulus	5	5.74713	0.00829616	6.20891	1	0.102992	0.0957048	1.01907	NCOR2, SFRP1, RPS6KB1, SERPINF1, SMYD3	77	209	19984
GOTERM_BP_ALL	GO:0050794~regulation of cellular process	59	67.8161	0.00834922	1.22109	1	0.103186	0.095885	1.01825	GPSM1, SERPINE1, FHL2, LDLRAD4, LRRC32, SH3RF1, MPRIP, CREB3L1, DPYSL3, GM45785, DACT3, PMEPA1, SYNPO, TNS3, GIT1, DACT1, TEAD3, TNS1, TNFRSF12A, UNC5B, ACTN1, SERPINF1, FNDC3B, FOXL1, CSNK1E, HIC1, ZFP90, NCOR2, SFRP1, FNDC1, ZFP296, MYH9, AJUBA, FOXC2, LRP1, GNA14, FOXS1, MAP2, PCBP1, BMF, SMYD3, MAPK6, PDLIM7, WWTR1, CDKN2B, YTHDF3, BICRAL, LIF, MICAL2, PARVA, EIF2AK4, MEX3C, MED13L, SMAD7, CO…	77	12540	19984
GOTERM_BP_ALL	GO:0007015~actin filament organization	7	8.04598	0.00843911	3.91536	1	0.103652	0.0963182	1.01629	MPRIP, ACTN1, DPYSL3, MICAL2, MYH9, SYNPO, BCAR1	77	464	19984
GOTERM_BP_ALL	GO:0010631~epithelial cell migration	6	6.89655	0.00846216	4.71877	1	0.103652	0.0963182	1.01629	FOXC2, SERPINF1, SERPINE1, MYH9, TNS3, BCAR1	77	330	19984
GOTERM_BP_ALL	GO:0090132~epithelium migration	6	6.89655	0.00877922	4.67626	1	0.10706	0.0994849	1.00224	FOXC2, SERPINF1, SERPINE1, MYH9, TNS3, BCAR1	77	333	19984
GOTERM_BP_ALL	GO:0010558~negative regulation of macromolecule biosynthetic process	15	17.2414	0.00883057	2.11806	1	0.107212	0.099626	1.00163	WWTR1, FOXC2, YTHDF3, FHL2, EIF2AK4, HIC1, ZFP90, SMAD7, NCOR2, SFRP1, FOXS1, CREB3L1, ZFP296, AJUBA, DACT1	77	1838	19984
GOTERM_BP_ALL	GO:0045892~negative regulation of transcription, DNA-templated	13	14.9425	0.00893223	2.30459	1	0.107303	0.0997107	1.00126	WWTR1, FOXC2, FHL2, HIC1, ZFP90, SMAD7, NCOR2, SFRP1, FOXS1, CREB3L1, ZFP296, AJUBA, DACT1	77	1464	19984
GOTERM_BP_ALL	GO:0032989~cellular component morphogenesis	12	13.7931	0.00895439	2.42743	1	0.107303	0.0997107	1.00126	SFRP1, LRP1, TNFRSF12A, UNC5B, MAP2, ACTN1, FNDC3B, MYH9, PARVA, EIF2AK4, BCAR1, DACT1	77	1283	19984
GOTERM_BP_ALL	GO:0090263~positive regulation of canonical Wnt signaling pathway	4	4.5977	0.00895488	9.26902	1	0.107303	0.0997107	1.00126	COL1A1, SFRP1, CSNK1E, DACT1	77	112	19984
GOTERM_BP_ALL	GO:0051247~positive regulation of protein metabolic process	15	17.2414	0.00911826	2.11002	1	0.108165	0.100512	0.997781	LRP1, YTHDF3, LIF, CSNK1E, EIF2AK4, SH3RF1, SMAD7, NCOR2, FNDC1, MPRIP, RPS6KB1, MYH9, SMYD3, AJUBA, DACT1	77	1845	19984
GOTERM_BP_ALL	GO:1903507~negative regulation of nucleic acid-templated transcription	13	14.9425	0.00911866	2.29831	1	0.108165	0.100512	0.997781	WWTR1, FOXC2, FHL2, HIC1, ZFP90, SMAD7, NCOR2, SFRP1, FOXS1, CREB3L1, ZFP296, AJUBA, DACT1	77	1468	19984
GOTERM_BP_ALL	GO:0035329~hippo signaling	3	3.44828	0.00918385	20.4894	1	0.108165	0.100512	0.997781	WWTR1, AJUBA, TEAD3	77	38	19984
GOTERM_BP_ALL	GO:0014912~negative regulation of smooth muscle cell migration	3	3.44828	0.00918385	20.4894	1	0.108165	0.100512	0.997781	LRP1, SERPINE1, MYH9	77	38	19984
GOTERM_BP_ALL	GO:2000241~regulation of reproductive process	5	5.74713	0.00928757	6.0077	1	0.108585	0.100902	0.996101	SFRP1, YTHDF3, SERPINF1, LIF, MYH9	77	216	19984
GOTERM_BP_ALL	GO:0051336~regulation of hydrolase activity	11	12.6437	0.00929826	2.56501	1	0.108585	0.100902	0.996101	NCOR2, GPSM1, MPRIP, LRP1, MAP2, SERPINF1, SERPINE1, NMUR1, TNS3, AJUBA, SH3RF1	77	1113	19984
GOTERM_BP_ALL	GO:0090130~tissue migration	6	6.89655	0.0094379	4.5935	1	0.10975	0.101985	0.991464	FOXC2, SERPINF1, SERPINE1, MYH9, TNS3, BCAR1	77	339	19984
GOTERM_BP_ALL	GO:0045765~regulation of angiogenesis	6	6.89655	0.0095509	4.57998	1	0.110521	0.102701	0.988423	FOXC2, TNFRSF12A, CREB3L1, SERPINF1, SERPINE1, LIF	77	340	19984
GOTERM_BP_ALL	GO:0048771~tissue remodeling	5	5.74713	0.0095844	5.95258	1	0.110521	0.102701	0.988423	FOXC2, SFRP1, LRP1, LIF, TNS3	77	218	19984
GOTERM_BP_ALL	GO:0031175~neuron projection development	11	12.6437	0.00969357	2.54898	1	0.111314	0.103438	0.985318	LRP1, TNFRSF12A, UNC5B, MAP2, SERPINF1, DPYSL3, LIF, EIF2AK4, MAPK6, GIT1, DACT1	77	1120	19984
GOTERM_BP_ALL	GO:1902679~negative regulation of RNA biosynthetic process	13	14.9425	0.0100464	2.26895	1	0.114888	0.106759	0.971596	WWTR1, FOXC2, FHL2, HIC1, ZFP90, SMAD7, NCOR2, SFRP1, FOXS1, CREB3L1, ZFP296, AJUBA, DACT1	77	1487	19984
GOTERM_BP_ALL	GO:1903034~regulation of response to wounding	5	5.74713	0.0101965	5.84533	1	0.116122	0.107906	0.966956	FOXC2, LRP1, TNFRSF12A, SERPINE1, MYH9	77	222	19984
GOTERM_BP_ALL	GO:0061061~muscle structure development	9	10.3448	0.0103095	2.94923	1	0.116926	0.108653	0.963959	FOXC2, RPS6KB1, ACTN1, FHL2, LIF, MYH9, SMYD3, PDLIM7, SMAD7	77	792	19984
GOTERM_CC_ALL	GO:0000139~Golgi membrane	8	9.1954	0.0112724	3.22718	0.976802	0.119276	0.109935	0.958864	GPSM1, GASK1B, RHEB, CREB3L1, GM45785, PMEPA1, LDLRAD4, A3GALT2	82	636	21038
GOTERM_CC_ALL	GO:0030017~sarcomere	5	5.74713	0.0114965	5.65112	0.978484	0.119276	0.109935	0.958864	ACTN1, FHL2, PARVA, SYNPO, PDLIM7	82	227	21038
GOTERM_BP_ALL	GO:0060840~artery development	4	4.5977	0.010557	8.72378	1	0.119242	0.110805	0.955439	FOXC2, LRP1, LOXL1, SMAD7	77	119	19984
GOTERM_BP_ALL	GO:0010033~response to organic substance	25	28.7356	0.010625	1.63146	1	0.11952	0.111064	0.954428	FOXC2, LRP1, SERPINE1, FHL2, LDLRAD4, LRRC32, LOXL1, MAP2, CREB3L1, DPYSL3, PMEPA1, SMYD3, GIT1, CDKN2B, YTHDF3, SERPINF1, EIF2AK4, CSNK1E, SMAD7, COL1A1, NCOR2, SFRP1, RPS6KB1, MYH9, BCAR1	77	3977	19984
GOTERM_BP_ALL	GO:0006793~phosphorus metabolic process	22	25.2874	0.0109294	1.71566	1	0.122444	0.113781	0.943931	WWTR1, CDKN2B, LRP1, LIF, CSNK1E, SYNJ2, LDLRAD4, EIF2AK4, SH3RF1, SMAD7, SFRP1, FNDC1, MPRIP, RPS6KB1, PMEPA1, MYH9, SMYD3, MAPK6, TNS3, AJUBA, GIT1, DACT1	77	3328	19984
GOTERM_BP_ALL	GO:0043542~endothelial cell migration	5	5.74713	0.0109966	5.71657	1	0.122699	0.114017	0.943029	FOXC2, SERPINF1, MYH9, TNS3, BCAR1	77	227	19984
GOTERM_BP_ALL	GO:0045934~negative regulation of nucleobase-containing compound metabolic process	14	16.092	0.0112084	2.13984	1	0.124558	0.115745	0.936497	WWTR1, FOXC2, FHL2, HIC1, ZFP90, SMAD7, NCOR2, SFRP1, FOXS1, CREB3L1, ZFP296, AJUBA, GIT1, DACT1	77	1698	19984
GOTERM_CC_ALL	GO:0044430~cytoskeletal part	15	17.2414	0.0128396	2.0319	0.9863	0.12784	0.117828	0.928751	ACTN1, RMDN2, SYNJ2, SMAD7, MPRIP, MAP2, FLACC1, DPYSL3, MYH9, BMF, SYNPO, TNS3, AJUBA, GIT1, PDLIM7	82	1894	21038
GOTERM_CC_ALL	GO:0031012~extracellular matrix	6	6.89655	0.0133784	4.21744	0.988571	0.12784	0.117828	0.928751	COL1A1, MFAP4, SERPINF1, NAV2, LRRC32, LOXL1	82	365	21038
GOTERM_CC_ALL	GO:0044449~contractile fiber part	5	5.74713	0.0134771	5.38994	0.988944	0.12784	0.117828	0.928751	ACTN1, FHL2, PARVA, SYNPO, PDLIM7	82	238	21038
GOTERM_CC_ALL	GO:0030426~growth cone	5	5.74713	0.0146436	5.2574	0.992536	0.130048	0.119863	0.921313	LRP1, MAP2, DPYSL3, CSNK1E, GIT1	82	244	21038
GOTERM_CC_ALL	GO:0005884~actin filament	4	4.5977	0.0156263	7.54591	0.994641	0.130048	0.119863	0.921313	ACTN1, DPYSL3, MYH9, PDLIM7	82	136	21038
GOTERM_CC_ALL	GO:0030016~myofibril	5	5.74713	0.0156632	5.15183	0.994707	0.130048	0.119863	0.921313	ACTN1, FHL2, PARVA, SYNPO, PDLIM7	82	249	21038
GOTERM_CC_ALL	GO:0005634~nucleus	41	47.1264	0.015692	1.34807	0.994758	0.130048	0.119863	0.921313	GPSM1, FOXC2, PSMD12, LRP1, FHL2, LRRC32, FOXS1, IPO9, MAP2, PCBP1, CREB3L1, SMYD3, MAPK6, SYNPO, PDLIM7, RBM6, DACT1, TEAD3, WWTR1, CDKN2B, BICRAL, ACTN1, MICAL2, PARVA, NAV2, FOXL1, CSNK1E, MEX3C, HIC1, ZFP90, MED13L, SMAD7, NCOR2, ARL4D, FNDC1, RPS6KB1, RHEB, ZFP296, MYH9, NACAD, AJUBA	82	7803	21038
GOTERM_CC_ALL	GO:0030427~site of polarized growth	5	5.74713	0.0160833	5.11078	0.995406	0.130048	0.119863	0.921313	LRP1, MAP2, DPYSL3, CSNK1E, GIT1	82	251	21038
GOTERM_CC_ALL	GO:0042995~cell projection	19	21.8391	0.0161928	1.76618	0.995573	0.130048	0.119863	0.921313	LRP1, TNFRSF12A, ACTN1, SERPINF1, PARVA, CSNK1E, SYNJ2, SH3RF1, RPS6KB1, RHEB, MAP2, FLACC1, DPYSL3, MYH9, SYNPO, AJUBA, GIT1, PDLIM7, BCAR1	82	2760	21038
GOTERM_CC_ALL	GO:0031982~vesicle	17	19.5402	0.0164518	1.85361	0.995944	0.130048	0.119863	0.921313	LRP1, ACTN1, SERPINF1, SERPINE1, LDLRAD4, LOXL1, COL1A1, RUSC2, FLACC1, DPYSL3, SSPN, PMEPA1, MYH9, BMF, SPACA6, A3GALT2, GIT1	82	2353	21038
GOTERM_BP_ALL	GO:0031327~negative regulation of cellular biosynthetic process	15	17.2414	0.0117497	2.04679	1	0.130048	0.120847	0.917764	WWTR1, FOXC2, YTHDF3, FHL2, EIF2AK4, HIC1, ZFP90, SMAD7, NCOR2, SFRP1, FOXS1, CREB3L1, ZFP296, AJUBA, DACT1	77	1902	19984
GOTERM_BP_ALL	GO:0010975~regulation of neuron projection development	8	9.1954	0.0118301	3.18934	1	0.130415	0.121188	0.916542	SFRP1, LRP1, TNFRSF12A, MAP2, SERPINF1, DPYSL3, LIF, MAPK6	77	651	19984
GOTERM_BP_ALL	GO:0007267~cell-cell signaling	14	16.092	0.0119536	2.12234	1	0.131252	0.121965	0.913764	WWTR1, LRP1, LIF, FOXL1, CSNK1E, EIF2AK4, HIC1, COL1A1, SFRP1, DACT3, MYH9, SYNPO, GIT1, DACT1	77	1712	19984
GOTERM_BP_ALL	GO:0007160~cell-matrix adhesion	5	5.74713	0.012009	5.56937	1	0.131337	0.122044	0.913484	LRP1, ACTN1, SERPINE1, MYH9, AJUBA	77	233	19984
GOTERM_BP_ALL	GO:0032879~regulation of localization	21	24.1379	0.0120857	1.73407	1	0.131653	0.122338	0.912438	WWTR1, FOXC2, LRP1, YTHDF3, ACTN1, SERPINF1, SERPINE1, LIF, CSNK1E, LDLRAD4, COL1A1, SFRP1, FNDC1, RPS6KB1, MAP2, DPYSL3, GM45785, MYH9, AJUBA, GIT1, BCAR1	77	3143	19984
GOTERM_BP_ALL	GO:0031670~cellular response to nutrient	3	3.44828	0.0121783	17.6954	1	0.13214	0.12279	0.910836	COL1A1, CDKN2B, SFRP1	77	44	19984
GOTERM_BP_ALL	GO:0051960~regulation of nervous system development	11	12.6437	0.0123441	2.45685	1	0.133056	0.123642	0.907835	CDKN2B, SFRP1, LRP1, TNFRSF12A, RHEB, MAP2, SERPINF1, DPYSL3, LIF, EIF2AK4, MAPK6	77	1162	19984
GOTERM_BP_ALL	GO:0010810~regulation of cell-substrate adhesion	5	5.74713	0.0123593	5.52197	1	0.133056	0.123642	0.907835	COL1A1, LRP1, SERPINE1, MYH9, BCAR1	77	235	19984
GOTERM_CC_ALL	GO:0043292~contractile fiber	5	5.74713	0.0176093	4.97211	0.997256	0.13596	0.125312	0.902006	ACTN1, FHL2, PARVA, SYNPO, PDLIM7	82	258	21038
GOTERM_CC_ALL	GO:0005794~Golgi apparatus	13	14.9425	0.018073	2.10031	0.997654	0.136369	0.12569	0.900701	GPSM1, GASK1B, LRP1, RMDN2, LDLRAD4, SH3RF1, COL1A1, RHEB, CREB3L1, GM45785, PMEPA1, A3GALT2, AJUBA	82	1588	21038
GOTERM_BP_ALL	GO:0071549~cellular response to dexamethasone stimulus	3	3.44828	0.0127137	17.3022	1	0.136172	0.126537	0.897782	RPS6KB1, SERPINF1, SMYD3	77	45	19984
GOTERM_BP_ALL	GO:0006351~transcription, DNA-templated	23	26.4368	0.0127714	1.66089	1	0.136172	0.126537	0.897782	WWTR1, FOXC2, BICRAL, LIF, FHL2, MICAL2, FOXL1, EIF2AK4, HIC1, ZFP90, MED13L, SMAD7, COL1A1, NCOR2, SFRP1, FOXS1, PCBP1, CREB3L1, ZFP296, SMYD3, AJUBA, TEAD3, DACT1	77	3594	19984
GOTERM_BP_ALL	GO:0048145~regulation of fibroblast proliferation	4	4.5977	0.0128464	8.11039	1	0.136172	0.126537	0.897782	SFRP1, SERPINE1, FNDC3B, LIF	77	128	19984
GOTERM_BP_ALL	GO:0016525~negative regulation of angiogenesis	4	4.5977	0.0128464	8.11039	1	0.136172	0.126537	0.897782	CREB3L1, SERPINF1, SERPINE1, LIF	77	128	19984
GOTERM_BP_ALL	GO:0045732~positive regulation of protein catabolic process	5	5.74713	0.0128971	5.45236	1	0.136185	0.126549	0.89774	LRP1, CSNK1E, SH3RF1, SMAD7, DACT1	77	238	19984
GOTERM_BP_ALL	GO:0048545~response to steroid hormone	6	6.89655	0.0129661	4.24304	1	0.136392	0.126741	0.897082	COL1A1, NCOR2, SFRP1, RPS6KB1, SERPINF1, SMYD3	77	367	19984
GOTERM_CC_ALL	GO:0031410~cytoplasmic vesicle	16	18.3908	0.0190551	1.87442	0.998317	0.140584	0.129575	0.88748	LRP1, ACTN1, SERPINF1, SERPINE1, LDLRAD4, LOXL1, COL1A1, RUSC2, FLACC1, DPYSL3, SSPN, PMEPA1, MYH9, BMF, SPACA6, GIT1	82	2190	21038
GOTERM_BP_ALL	GO:0045664~regulation of neuron differentiation	9	10.3448	0.0133952	2.81421	1	0.140369	0.130437	0.884598	SFRP1, LRP1, TNFRSF12A, MAP2, SERPINF1, DPYSL3, LIF, EIF2AK4, MAPK6	77	830	19984
GOTERM_CC_ALL	GO:0097708~intracellular vesicle	16	18.3908	0.0196341	1.8676	0.998617	0.141707	0.130609	0.884026	LRP1, ACTN1, SERPINF1, SERPINE1, LDLRAD4, LOXL1, COL1A1, RUSC2, FLACC1, DPYSL3, SSPN, PMEPA1, MYH9, BMF, SPACA6, GIT1	82	2198	21038
GOTERM_BP_ALL	GO:0050789~regulation of biological process	61	70.1149	0.0135119	1.18766	1	0.141056	0.131075	0.882479	GPSM1, SERPINE1, FHL2, LDLRAD4, LRRC32, PVR, SH3RF1, MPRIP, CREB3L1, DPYSL3, GM45785, DACT3, PMEPA1, SYNPO, TNS3, GIT1, DACT1, TEAD3, TNS1, TNFRSF12A, UNC5B, ACTN1, SERPINF1, FNDC3B, FOXL1, CSNK1E, HIC1, ZFP90, NCOR2, SFRP1, FNDC1, ZFP296, MYH9, AJUBA, FOXC2, LRP1, GNA14, FOXS1, MAP2, PCBP1, BMF, SMYD3, MAPK6, PDLIM7, WWTR1, CDKN2B, YTHDF3, BICRAL, LIF, MICAL2, PARVA, EIF2AK4, MEX3C, MED13L, SMAD…	77	13330	19984
GOTERM_BP_ALL	GO:0001822~kidney development	6	6.89655	0.0138243	4.17479	1	0.143559	0.133402	0.874838	WWTR1, FOXC2, SFRP1, SERPINF1, LIF, SMAD7	77	373	19984
GOTERM_BP_ALL	GO:0051253~negative regulation of RNA metabolic process	13	14.9425	0.0138559	2.17252	1	0.143559	0.133402	0.874838	WWTR1, FOXC2, FHL2, HIC1, ZFP90, SMAD7, NCOR2, SFRP1, FOXS1, CREB3L1, ZFP296, AJUBA, DACT1	77	1553	19984
GOTERM_BP_ALL	GO:2000181~negative regulation of blood vessel morphogenesis	4	4.5977	0.013948	7.86462	1	0.143972	0.133786	0.87359	CREB3L1, SERPINF1, SERPINE1, LIF	77	132	19984
GOTERM_BP_ALL	GO:0009890~negative regulation of biosynthetic process	15	17.2414	0.0142829	1.99845	1	0.146879	0.136487	0.86491	WWTR1, FOXC2, YTHDF3, FHL2, EIF2AK4, HIC1, ZFP90, SMAD7, NCOR2, SFRP1, FOXS1, CREB3L1, ZFP296, AJUBA, DACT1	77	1948	19984
GOTERM_BP_ALL	GO:1901342~regulation of vasculature development	6	6.89655	0.0144173	4.13049	1	0.14771	0.137259	0.86246	FOXC2, TNFRSF12A, CREB3L1, SERPINF1, SERPINE1, LIF	77	377	19984
GOTERM_BP_ALL	GO:1903362~regulation of cellular protein catabolic process	5	5.74713	0.0147968	5.23251	1	0.151037	0.140351	0.852785	LRP1, CSNK1E, SH3RF1, SMAD7, DACT1	77	248	19984
GOTERM_CC_ALL	GO:0005578~proteinaceous extracellular matrix	4	4.5977	0.0220273	6.62093	0.999386	0.155597	0.143411	0.843416	COL1A1, SERPINF1, NAV2, LOXL1	82	155	21038
GOTERM_BP_ALL	GO:0043933~macromolecular complex subunit organization	15	17.2414	0.0153831	1.98016	1	0.156023	0.144983	0.838682	FOXC2, YTHDF3, MICAL2, LDLRAD4, LOXL1, COL1A1, MAP2, PMEPA1, BMF, SMYD3, TNS3, AJUBA, GIT1, CBR4, DACT1	77	1966	19984
GOTERM_BP_ALL	GO:0090090~negative regulation of canonical Wnt signaling pathway	4	4.5977	0.0153984	7.57759	1	0.156023	0.144983	0.838682	WWTR1, SFRP1, DACT3, DACT1	77	137	19984
GOTERM_CC_ALL	GO:0098794~postsynapse	9	10.3448	0.0227642	2.55709	0.999522	0.157452	0.145122	0.838268	RPS6KB1, RHEB, MAP2, ACTN1, PCBP1, SSPN, SYNPO, GIT1, DACT1	82	903	21038
GOTERM_BP_ALL	GO:0033628~regulation of cell adhesion mediated by integrin	3	3.44828	0.0155407	15.5719	1	0.156315	0.145255	0.83787	FOXC2, SERPINE1, LIF	77	50	19984
GOTERM_BP_ALL	GO:0035850~epithelial cell differentiation involved in kidney development	3	3.44828	0.0155407	15.5719	1	0.156315	0.145255	0.83787	WWTR1, FOXC2, LIF	77	50	19984
GOTERM_CC_ALL	GO:0012505~endomembrane system	26	29.8851	0.0239901	1.50918	0.999685	0.16138	0.148742	0.827567	GPSM1, GASK1B, LRP1, SERPINE1, LDLRAD4, SH3RF1, LOXL1, IPO9, MAP2, CREB3L1, DPYSL3, GM45785, PMEPA1, BMF, SYNPO, GIT1, ACTN1, FNDC3B, RMDN2, COL1A1, RHEB, SSPN, MYH9, SPACA6, A3GALT2, AJUBA	82	4420	21038
GOTERM_CC_ALL	GO:0044420~extracellular matrix component	4	4.5977	0.0243042	6.37419	0.999717	0.16138	0.148742	0.827567	COL1A1, MFAP4, SERPINF1, LOXL1	82	161	21038
GOTERM_BP_ALL	GO:0072001~renal system development	6	6.89655	0.0159742	4.02376	1	0.160091	0.148764	0.827503	WWTR1, FOXC2, SFRP1, SERPINF1, LIF, SMAD7	77	387	19984
GOTERM_CC_ALL	GO:0043232~intracellular non-membrane-bounded organelle	28	32.1839	0.0251467	1.46726	0.999787	0.1637	0.15088	0.821368	LRP1, FHL2, MPRIP, MAP2, PCBP1, CREB3L1, DPYSL3, BMF, MAPK6, SYNPO, TNS3, GIT1, PDLIM7, YTHDF3, BICRAL, ACTN1, RMDN2, PARVA, EIF2AK4, SYNJ2, HIC1, SMAD7, NCOR2, ARL4D, FLACC1, MYH9, AJUBA, BCAR1	82	4896	21038
GOTERM_BP_ALL	GO:0010976~positive regulation of neuron projection development	6	6.89655	0.0162986	4.00307	1	0.16275	0.151234	0.820349	LRP1, TNFRSF12A, SERPINF1, DPYSL3, LIF, MAPK6	77	389	19984
GOTERM_BP_ALL	GO:0045444~fat cell differentiation	5	5.74713	0.016438	5.06899	1	0.16355	0.151978	0.81822	NCOR2, WWTR1, SFRP1, FNDC3B, DACT1	77	256	19984
GOTERM_BP_ALL	GO:0031669~cellular response to nutrient levels	5	5.74713	0.0166509	5.04927	1	0.165071	0.153392	0.814198	COL1A1, CDKN2B, SFRP1, BMF, EIF2AK4	77	257	19984
GOTERM_MF_ALL	GO:0019900~kinase binding	11	12.6437	0.00267448	3.06233	0.607275	0.156011	0.15512	0.809332	CDKN2B, RHEB, MAP2, MICAL2, DACT3, MYH9, MAPK6, GIT1, SH3RF1, BCAR1, DACT1	74	900	18541
GOTERM_BP_ALL	GO:0060429~epithelium development	12	13.7931	0.0169878	2.2135	1	0.167808	0.155935	0.807057	NCOR2, WWTR1, FOXC2, SFRP1, RHEB, SERPINE1, FNDC3B, LIF, MICAL2, AJUBA, SMAD7, DACT1	77	1407	19984
GOTERM_CC_ALL	GO:0043228~non-membrane-bounded organelle	28	32.1839	0.0267418	1.45981	0.999876	0.170736	0.157365	0.803092	LRP1, FHL2, MPRIP, MAP2, PCBP1, CREB3L1, DPYSL3, BMF, MAPK6, SYNPO, TNS3, GIT1, PDLIM7, YTHDF3, BICRAL, ACTN1, RMDN2, PARVA, EIF2AK4, SYNJ2, HIC1, SMAD7, NCOR2, ARL4D, FLACC1, MYH9, AJUBA, BCAR1	82	4921	21038
GOTERM_BP_ALL	GO:0044236~multicellular organism metabolic process	4	4.5977	0.0175673	7.20924	1	0.172371	0.160175	0.795407	COL1A1, MFAP4, CREB3L1, SERPINE1	77	144	19984
GOTERM_BP_ALL	GO:0051130~positive regulation of cellular component organization	13	14.9425	0.0175748	2.10213	1	0.172371	0.160175	0.795407	FOXC2, LRP1, TNFRSF12A, SERPINF1, SERPINE1, LIF, DPYSL3, MYH9, BMF, MAPK6, SYNPO, AJUBA, GIT1	77	1605	19984
GOTERM_BP_ALL	GO:1901343~negative regulation of vasculature development	4	4.5977	0.0178903	7.15952	1	0.174843	0.162472	0.789221	CREB3L1, SERPINF1, SERPINE1, LIF	77	145	19984
GOTERM_BP_ALL	GO:0048144~fibroblast proliferation	4	4.5977	0.0182167	7.11048	1	0.177404	0.164851	0.782907	SFRP1, SERPINE1, FNDC3B, LIF	77	146	19984
GOTERM_BP_ALL	GO:0060548~negative regulation of cell death	11	12.6437	0.0183133	2.30975	1	0.177717	0.165142	0.782141	FOXC2, SFRP1, LRP1, RPS6KB1, UNC5B, CREB3L1, SERPINF1, SERPINE1, FHL2, BMF, SH3RF1	77	1236	19984
GOTERM_BP_ALL	GO:0010556~regulation of macromolecule biosynthetic process	26	29.8851	0.0186766	1.5343	1	0.180606	0.167827	0.775138	FOXC2, SERPINE1, FHL2, FOXS1, PCBP1, CREB3L1, SMYD3, DACT1, TEAD3, WWTR1, YTHDF3, BICRAL, LIF, MICAL2, EIF2AK4, FOXL1, HIC1, ZFP90, MED13L, SMAD7, COL1A1, NCOR2, SFRP1, RPS6KB1, ZFP296, AJUBA	77	4398	19984
GOTERM_BP_ALL	GO:0010991~negative regulation of SMAD protein complex assembly	2	2.29885	0.018873	103.813	1	0.180717	0.167931	0.77487	PMEPA1, LDLRAD4	77	5	19984
GOTERM_BP_ALL	GO:0030177~positive regulation of Wnt signaling pathway	4	4.5977	0.0188794	7.01439	1	0.180717	0.167931	0.77487	COL1A1, SFRP1, CSNK1E, DACT1	77	148	19984
GOTERM_BP_ALL	GO:0009894~regulation of catabolic process	9	10.3448	0.0188848	2.6423	1	0.180717	0.167931	0.77487	GPSM1, LRP1, BMF, CSNK1E, EIF2AK4, GIT1, SH3RF1, SMAD7, DACT1	77	884	19984
GOTERM_BP_ALL	GO:0065007~biological regulation	63	72.4138	0.0189998	1.16176	1	0.181188	0.168368	0.773739	GPSM1, SERPINE1, FHL2, LDLRAD4, LRRC32, PVR, SH3RF1, IPO9, MPRIP, CREB3L1, DPYSL3, GM45785, DACT3, PMEPA1, SYNPO, TNS3, GIT1, DACT1, TEAD3, TNS1, TNFRSF12A, UNC5B, ACTN1, SERPINF1, FNDC3B, FOXL1, NAV2, CSNK1E, HIC1, ZFP90, NCOR2, SFRP1, FNDC1, ZFP296, MYH9, AJUBA, FOXC2, LRP1, GNA14, FOXS1, MAP2, PCBP1, BMF, SMYD3, MAPK6, PDLIM7, WWTR1, CDKN2B, YTHDF3, BICRAL, LIF, MICAL2, PARVA, EIF2AK4, MEX3C, …	77	14074	19984
GOTERM_BP_ALL	GO:0010720~positive regulation of cell development	8	9.1954	0.0192773	2.89173	1	0.183201	0.170238	0.768942	LRP1, TNFRSF12A, RHEB, SERPINF1, DPYSL3, LIF, MAPK6, SMAD7	77	718	19984
GOTERM_BP_ALL	GO:0051346~negative regulation of hydrolase activity	6	6.89655	0.0196018	3.81665	1	0.185644	0.172509	0.763188	GPSM1, MPRIP, MAP2, SERPINF1, SERPINE1, SH3RF1	77	408	19984
GOTERM_BP_ALL	GO:0003206~cardiac chamber morphogenesis	4	4.5977	0.0198983	6.87503	1	0.186591	0.173389	0.760979	FOXC2, FHL2, PARVA, SMAD7	77	151	19984
GOTERM_BP_ALL	GO:0001974~blood vessel remodeling	3	3.44828	0.0199049	13.6596	1	0.186591	0.173389	0.760979	FOXC2, LRP1, LIF	77	57	19984
GOTERM_BP_ALL	GO:0061383~trabecula morphogenesis	3	3.44828	0.0199049	13.6596	1	0.186591	0.173389	0.760979	COL1A1, SFRP1, FHL2	77	57	19984
GOTERM_BP_ALL	GO:0048729~tissue morphogenesis	8	9.1954	0.0203465	2.85986	1	0.190085	0.176635	0.752923	FOXC2, SFRP1, LIF, MICAL2, FOXL1, AJUBA, SMAD7, DACT1	77	726	19984
GOTERM_BP_ALL	GO:0006355~regulation of transcription, DNA-templated	23	26.4368	0.020454	1.59137	1	0.190198	0.17674	0.752665	WWTR1, FOXC2, BICRAL, LIF, FHL2, MICAL2, FOXL1, EIF2AK4, HIC1, ZFP90, MED13L, SMAD7, COL1A1, NCOR2, SFRP1, FOXS1, PCBP1, CREB3L1, ZFP296, SMYD3, AJUBA, TEAD3, DACT1	77	3751	19984
GOTERM_BP_ALL	GO:0010721~negative regulation of cell development	6	6.89655	0.0205391	3.77045	1	0.190198	0.17674	0.752665	CDKN2B, LRP1, MAP2, DPYSL3, EIF2AK4, BCAR1	77	413	19984
GOTERM_BP_ALL	GO:0071548~response to dexamethasone	3	3.44828	0.0205656	13.4241	1	0.190198	0.17674	0.752665	RPS6KB1, SERPINF1, SMYD3	77	58	19984
GOTERM_BP_ALL	GO:1903506~regulation of nucleic acid-templated transcription	23	26.4368	0.0206895	1.58968	1	0.190211	0.176753	0.752634	WWTR1, FOXC2, BICRAL, LIF, FHL2, MICAL2, FOXL1, EIF2AK4, HIC1, ZFP90, MED13L, SMAD7, COL1A1, NCOR2, SFRP1, FOXS1, PCBP1, CREB3L1, ZFP296, SMYD3, AJUBA, TEAD3, DACT1	77	3755	19984
GOTERM_BP_ALL	GO:0043066~negative regulation of apoptotic process	10	11.4943	0.0207051	2.40977	1	0.190211	0.176753	0.752634	FOXC2, SFRP1, LRP1, RPS6KB1, UNC5B, CREB3L1, SERPINE1, FHL2, BMF, SH3RF1	77	1077	19984
GOTERM_BP_ALL	GO:0010712~regulation of collagen metabolic process	3	3.44828	0.0212355	13.1966	1	0.193791	0.18008	0.744535	MFAP4, CREB3L1, SERPINE1	77	59	19984
GOTERM_BP_ALL	GO:0044246~regulation of multicellular organismal metabolic process	3	3.44828	0.0212355	13.1966	1	0.193791	0.18008	0.744535	MFAP4, CREB3L1, SERPINE1	77	59	19984
GOTERM_BP_ALL	GO:0060560~developmental growth involved in morphogenesis	5	5.74713	0.0215261	4.66785	1	0.195456	0.181627	0.74082	SFRP1, LRP1, TNFRSF12A, MAP2, EIF2AK4	77	278	19984
GOTERM_BP_ALL	GO:2001141~regulation of RNA biosynthetic process	23	26.4368	0.0215918	1.58335	1	0.195456	0.181627	0.74082	WWTR1, FOXC2, BICRAL, LIF, FHL2, MICAL2, FOXL1, EIF2AK4, HIC1, ZFP90, MED13L, SMAD7, COL1A1, NCOR2, SFRP1, FOXS1, PCBP1, CREB3L1, ZFP296, SMYD3, AJUBA, TEAD3, DACT1	77	3770	19984
GOTERM_BP_ALL	GO:0051348~negative regulation of transferase activity	5	5.74713	0.0217779	4.65112	1	0.195456	0.181627	0.74082	WWTR1, SFRP1, SMYD3, AJUBA, SMAD7	77	279	19984
GOTERM_BP_ALL	GO:0009889~regulation of biosynthetic process	27	31.0345	0.0219043	1.49443	1	0.195456	0.181627	0.74082	FOXC2, SERPINE1, FHL2, FOXS1, PCBP1, CREB3L1, SMYD3, DACT1, TEAD3, WWTR1, YTHDF3, BICRAL, LIF, MICAL2, EIF2AK4, FOXL1, HIC1, ZFP90, MED13L, SMAD7, COL1A1, NCOR2, SFRP1, RPS6KB1, ZFP296, MYH9, AJUBA	77	4689	19984
GOTERM_BP_ALL	GO:0035567~non-canonical Wnt signaling pathway	3	3.44828	0.0219144	12.9766	1	0.195456	0.181627	0.74082	SFRP1, CSNK1E, DACT1	77	60	19984
GOTERM_BP_ALL	GO:0030199~collagen fibril organization	3	3.44828	0.0219144	12.9766	1	0.195456	0.181627	0.74082	COL1A1, FOXC2, LOXL1	77	60	19984
GOTERM_BP_ALL	GO:2001238~positive regulation of extrinsic apoptotic signaling pathway	3	3.44828	0.0219144	12.9766	1	0.195456	0.181627	0.74082	SFRP1, TNFRSF12A, UNC5B	77	60	19984
GOTERM_BP_ALL	GO:0031333~negative regulation of protein complex assembly	4	4.5977	0.0220259	6.61229	1	0.195817	0.181962	0.740019	MAP2, PMEPA1, LDLRAD4, DACT1	77	157	19984
GOTERM_BP_ALL	GO:0061005~cell differentiation involved in kidney development	3	3.44828	0.0226022	12.7639	1	0.199679	0.185551	0.731537	WWTR1, FOXC2, LIF	77	61	19984
GOTERM_BP_ALL	GO:0010990~regulation of SMAD protein complex assembly	2	2.29885	0.0226052	86.5108	1	0.199679	0.185551	0.731537	PMEPA1, LDLRAD4	77	6	19984
GOTERM_BP_ALL	GO:0043069~negative regulation of programmed cell death	10	11.4943	0.0232517	2.36153	1	0.204734	0.190248	0.72068	FOXC2, SFRP1, LRP1, RPS6KB1, UNC5B, CREB3L1, SERPINE1, FHL2, BMF, SH3RF1	77	1099	19984
GOTERM_BP_ALL	GO:0045667~regulation of osteoblast differentiation	4	4.5977	0.0235108	6.44801	1	0.206356	0.191756	0.717252	WWTR1, SFRP1, FNDC3B, PDLIM7	77	161	19984
GOTERM_CC_ALL	GO:0043203~axon hillock	2	2.29885	0.0341291	57.0136	0.99999	0.208406	0.192085	0.716506	MAP2, SERPINF1	82	9	21038
GOTERM_CC_ALL	GO:0044464~cell part	79	90.8046	0.0345251	1.06934	0.999991	0.208406	0.192085	0.716506	GPSM1, GASK1B, SERPINE1, FHL2, PRSS27, LDLRAD4, LRRC32, PVR, SH3RF1, LOXL1, IPO9, MPRIP, RUSC2, CREB3L1, DPYSL3, GM45785, DACT3, PMEPA1, SYNPO, TNS3, GIT1, DACT1, TEAD3, RBM6, TNFRSF12A, UNC5B, ACTN1, SERPINF1, FNDC3B, FOXL1, NAV2, CSNK1E, HIC1, ZFP90, NCOR2, ARL4D, SFRP1, FNDC1, ZFP296, MYH9, SPACA6, A3GALT2, AJUBA, FOXC2, PSMD12, LRP1, GNA14, FOXS1, APOL8, MAP2, PCBP1, BMF, SMYD3, MAPK6, PDLIM7…	82	18954	21038
GOTERM_CC_ALL	GO:0005623~cell	79	90.8046	0.0345251	1.06934	0.999991	0.208406	0.192085	0.716506	GPSM1, GASK1B, SERPINE1, FHL2, PRSS27, LDLRAD4, LRRC32, PVR, SH3RF1, LOXL1, IPO9, MPRIP, RUSC2, CREB3L1, DPYSL3, GM45785, DACT3, PMEPA1, SYNPO, TNS3, GIT1, DACT1, TEAD3, RBM6, TNFRSF12A, UNC5B, ACTN1, SERPINF1, FNDC3B, FOXL1, NAV2, CSNK1E, HIC1, ZFP90, NCOR2, ARL4D, SFRP1, FNDC1, ZFP296, MYH9, SPACA6, A3GALT2, AJUBA, FOXC2, PSMD12, LRP1, GNA14, FOXS1, APOL8, MAP2, PCBP1, BMF, SMYD3, MAPK6, PDLIM7…	82	18954	21038
GOTERM_BP_ALL	GO:0032964~collagen biosynthetic process	3	3.44828	0.0240044	12.3587	1	0.210019	0.195159	0.709611	COL1A1, CREB3L1, SERPINE1	77	63	19984
GOTERM_CC_ALL	GO:0045202~synapse	13	14.9425	0.0363591	1.89613	0.999995	0.211904	0.195309	0.709277	ACTN1, SYNJ2, RPS6KB1, RHEB, MAP2, PCBP1, DPYSL3, SSPN, MYH9, SYNPO, GIT1, BCAR1, DACT1	82	1759	21038
GOTERM_CC_ALL	GO:0099513~polymeric cytoskeletal fiber	8	9.1954	0.0363812	2.53394	0.999995	0.211904	0.195309	0.709277	MAP2, FLACC1, ACTN1, DPYSL3, MYH9, RMDN2, SYNJ2, PDLIM7	82	810	21038
GOTERM_BP_ALL	GO:1902531~regulation of intracellular signal transduction	14	16.092	0.0243465	1.93166	1	0.211859	0.196869	0.705823	LRP1, UNC5B, LIF, FHL2, SH3RF1, HIC1, SFRP1, RHEB, CREB3L1, MYH9, TNS3, AJUBA, GIT1, DACT1	77	1881	19984
GOTERM_BP_ALL	GO:0001655~urogenital system development	6	6.89655	0.0243684	3.60462	1	0.211859	0.196869	0.705823	WWTR1, FOXC2, SFRP1, SERPINF1, LIF, SMAD7	77	432	19984
GOTERM_BP_ALL	GO:0033036~macromolecule localization	20	22.9885	0.0244849	1.64887	1	0.212203	0.197188	0.705119	WWTR1, LRP1, LIF, CSNK1E, SMAD7, COL1A1, ARL4D, SFRP1, IPO9, FNDC1, MPRIP, RPS6KB1, APOL8, MAP2, GM45785, MYH9, NACAD, SMYD3, AJUBA, GIT1	77	3148	19984
GOTERM_BP_ALL	GO:0045216~cell-cell junction organization	5	5.74713	0.0249406	4.45932	1	0.215474	0.200228	0.698475	LRP1, ACTN1, MYH9, AJUBA, SMAD7	77	291	19984
GOTERM_BP_ALL	GO:0008104~protein localization	18	20.6897	0.0254483	1.71309	1	0.219174	0.203666	0.691081	WWTR1, LRP1, LIF, CSNK1E, SMAD7, COL1A1, ARL4D, SFRP1, IPO9, FNDC1, MPRIP, MAP2, GM45785, MYH9, NACAD, SMYD3, AJUBA, GIT1	77	2727	19984
GOTERM_BP_ALL	GO:0031668~cellular response to extracellular stimulus	5	5.74713	0.0257724	4.41382	1	0.220582	0.204975	0.6883	COL1A1, CDKN2B, SFRP1, BMF, EIF2AK4	77	294	19984
GOTERM_BP_ALL	GO:1903508~positive regulation of nucleic acid-templated transcription	13	14.9425	0.0258519	1.98934	1	0.220582	0.204975	0.6883	WWTR1, FOXC2, BICRAL, LIF, MICAL2, ZFP90, COL1A1, SFRP1, PCBP1, CREB3L1, ZFP296, SMYD3, TEAD3	77	1696	19984
GOTERM_BP_ALL	GO:0045893~positive regulation of transcription, DNA-templated	13	14.9425	0.0258519	1.98934	1	0.220582	0.204975	0.6883	WWTR1, FOXC2, BICRAL, LIF, MICAL2, ZFP90, COL1A1, SFRP1, PCBP1, CREB3L1, ZFP296, SMYD3, TEAD3	77	1696	19984
GOTERM_BP_ALL	GO:0003415~chondrocyte hypertrophy	2	2.29885	0.0263234	74.1521	1	0.221857	0.20616	0.685796	MEX3C, SMAD7	77	7	19984
GOTERM_BP_ALL	GO:0001957~intramembranous ossification	2	2.29885	0.0263234	74.1521	1	0.221857	0.20616	0.685796	COL1A1, GIT1	77	7	19984
GOTERM_BP_ALL	GO:0036072~direct ossification	2	2.29885	0.0263234	74.1521	1	0.221857	0.20616	0.685796	COL1A1, GIT1	77	7	19984
GOTERM_BP_ALL	GO:0072307~regulation of metanephric nephron tubule epithelial cell differentiation	2	2.29885	0.0263234	74.1521	1	0.221857	0.20616	0.685796	WWTR1, LIF	77	7	19984
GOTERM_BP_ALL	GO:0009725~response to hormone	9	10.3448	0.026417	2.47961	1	0.221967	0.206262	0.685582	COL1A1, NCOR2, FOXC2, SFRP1, RPS6KB1, SERPINF1, FHL2, SMYD3, BCAR1	77	942	19984
GOTERM_BP_ALL	GO:0014013~regulation of gliogenesis	4	4.5977	0.0266406	6.14278	1	0.222489	0.206747	0.684561	CDKN2B, LRP1, RHEB, LIF	77	169	19984
GOTERM_BP_ALL	GO:0045727~positive regulation of translation	4	4.5977	0.0266406	6.14278	1	0.222489	0.206747	0.684561	NCOR2, YTHDF3, RPS6KB1, EIF2AK4	77	169	19984
GOTERM_BP_ALL	GO:1902680~positive regulation of RNA biosynthetic process	13	14.9425	0.0268052	1.97884	1	0.223187	0.207396	0.6832	WWTR1, FOXC2, BICRAL, LIF, MICAL2, ZFP90, COL1A1, SFRP1, PCBP1, CREB3L1, ZFP296, SMYD3, TEAD3	77	1705	19984
GOTERM_BP_ALL	GO:0007169~transmembrane receptor protein tyrosine kinase signaling pathway	7	8.04598	0.0269692	3.01782	1	0.223877	0.208036	0.681861	COL1A1, FOXC2, LRP1, RPS6KB1, CREB3L1, GIT1, BCAR1	77	602	19984
GOTERM_MF_ALL	GO:0019901~protein kinase binding	10	11.4943	0.00422936	3.11247	0.772175	0.211468	0.21026	0.677244	CDKN2B, RHEB, MAP2, MICAL2, DACT3, MYH9, MAPK6, GIT1, BCAR1, DACT1	74	805	18541
GOTERM_CC_ALL	GO:0098978~glutamatergic synapse	7	8.04598	0.040518	2.74187	0.999999	0.231931	0.213767	0.670059	RPS6KB1, RHEB, MAP2, ACTN1, SYNPO, GIT1, DACT1	82	655	21038
GOTERM_BP_ALL	GO:0051017~actin filament bundle assembly	4	4.5977	0.0282852	6.00075	1	0.233708	0.217172	0.663196	ACTN1, DPYSL3, MYH9, SYNPO	77	173	19984
GOTERM_BP_ALL	GO:0048666~neuron development	11	12.6437	0.0283231	2.15136	1	0.233708	0.217172	0.663196	LRP1, TNFRSF12A, UNC5B, MAP2, SERPINF1, DPYSL3, LIF, EIF2AK4, MAPK6, GIT1, DACT1	77	1327	19984
GOTERM_MF_ALL	GO:0046332~SMAD binding	4	4.5977	0.00505713	11.3888	0.829568	0.221249	0.219985	0.657607	CREB3L1, PMEPA1, LDLRAD4, SMAD7	74	88	18541
GOTERM_BP_ALL	GO:0071396~cellular response to lipid	8	9.1954	0.0290198	2.65506	1	0.238242	0.221385	0.654852	COL1A1, NCOR2, SFRP1, RPS6KB1, SERPINF1, SERPINE1, SMYD3, GIT1	77	782	19984
GOTERM_BP_ALL	GO:0097659~nucleic acid-templated transcription	23	26.4368	0.0290454	1.53926	1	0.238242	0.221385	0.654852	WWTR1, FOXC2, BICRAL, LIF, FHL2, MICAL2, FOXL1, EIF2AK4, HIC1, ZFP90, MED13L, SMAD7, COL1A1, NCOR2, SFRP1, FOXS1, PCBP1, CREB3L1, ZFP296, SMYD3, AJUBA, TEAD3, DACT1	77	3878	19984
GOTERM_CC_ALL	GO:0043231~intracellular membrane-bounded organelle	54	62.069	0.0433241	1.18799	1	0.240347	0.221525	0.654577	GPSM1, GASK1B, FHL2, LDLRAD4, LRRC32, SH3RF1, IPO9, CREB3L1, GM45785, PMEPA1, SYNPO, GIT1, DACT1, TEAD3, RBM6, ACTN1, FNDC3B, FOXL1, NAV2, CSNK1E, HIC1, ZFP90, NCOR2, ARL4D, FNDC1, ZFP296, MYH9, A3GALT2, AJUBA, FOXC2, PSMD12, LRP1, FOXS1, APOL8, MAP2, PCBP1, SMYD3, MAPK6, PDLIM7, CBR4, WWTR1, CDKN2B, BICRAL, MICAL2, RMDN2, PARVA, SYNJ2, MEX3C, MED13L, SMAD7, COL1A1, RPS6KB1, RHEB, NACAD	82	11662	21038
GOTERM_CC_ALL	GO:0043005~neuron projection	12	13.7931	0.0434363	1.91702	1	0.240347	0.221525	0.654577	LRP1, RPS6KB1, RHEB, MAP2, SERPINF1, ACTN1, DPYSL3, CSNK1E, SYNJ2, SYNPO, GIT1, BCAR1	82	1606	21038
GOTERM_BP_ALL	GO:2000112~regulation of cellular macromolecule biosynthetic process	25	28.7356	0.0292566	1.49535	1	0.239262	0.222333	0.652996	FOXC2, FHL2, FOXS1, PCBP1, CREB3L1, SMYD3, DACT1, TEAD3, WWTR1, YTHDF3, BICRAL, LIF, MICAL2, EIF2AK4, FOXL1, HIC1, ZFP90, MED13L, SMAD7, COL1A1, NCOR2, SFRP1, RPS6KB1, ZFP296, AJUBA	77	4339	19984
GOTERM_BP_ALL	GO:0061572~actin filament bundle organization	4	4.5977	0.0295535	5.89847	1	0.240975	0.223925	0.649898	ACTN1, DPYSL3, MYH9, SYNPO	77	176	19984
GOTERM_BP_ALL	GO:0051171~regulation of nitrogen compound metabolic process	27	31.0345	0.0297145	1.45653	1	0.241573	0.22448	0.648822	FOXC2, FHL2, FOXS1, PCBP1, CREB3L1, SMYD3, GIT1, DACT1, TEAD3, WWTR1, YTHDF3, BICRAL, LIF, MICAL2, EIF2AK4, FOXL1, CSNK1E, HIC1, ZFP90, MED13L, SMAD7, COL1A1, NCOR2, SFRP1, RPS6KB1, ZFP296, AJUBA	77	4811	19984
GOTERM_BP_ALL	GO:0032870~cellular response to hormone stimulus	7	8.04598	0.0301332	2.93969	1	0.244256	0.226974	0.644024	NCOR2, FOXC2, SFRP1, RPS6KB1, SERPINF1, SMYD3, BCAR1	77	618	19984
GOTERM_BP_ALL	GO:1901655~cellular response to ketone	4	4.5977	0.0304156	5.83219	1	0.245822	0.228429	0.641249	SFRP1, RPS6KB1, SERPINF1, SMYD3	77	178	19984
GOTERM_BP_ALL	GO:0045600~positive regulation of fat cell differentiation	3	3.44828	0.030737	10.8139	1	0.247694	0.230168	0.637955	SFRP1, FNDC3B, DACT1	77	72	19984
GOTERM_BP_ALL	GO:0030856~regulation of epithelial cell differentiation	4	4.5977	0.0308516	5.79961	1	0.247892	0.230353	0.637607	WWTR1, RHEB, SERPINE1, LIF	77	179	19984
GOTERM_BP_ALL	GO:0032774~RNA biosynthetic process	23	26.4368	0.031272	1.52822	1	0.25054	0.232813	0.632993	WWTR1, FOXC2, BICRAL, LIF, FHL2, MICAL2, FOXL1, EIF2AK4, HIC1, ZFP90, MED13L, SMAD7, COL1A1, NCOR2, SFRP1, FOXS1, PCBP1, CREB3L1, ZFP296, SMYD3, AJUBA, TEAD3, DACT1	77	3906	19984
GOTERM_BP_ALL	GO:0050769~positive regulation of neurogenesis	7	8.04598	0.0315914	2.90676	1	0.252365	0.234509	0.629841	LRP1, TNFRSF12A, RHEB, SERPINF1, DPYSL3, LIF, MAPK6	77	625	19984
GOTERM_BP_ALL	GO:0010467~gene expression	32	36.7816	0.031695	1.37637	1	0.25246	0.234598	0.629676	FOXC2, LRP1, SERPINE1, FHL2, LRRC32, FOXS1, PCBP1, CREB3L1, SMYD3, RBM6, DACT1, TEAD3, WWTR1, YTHDF3, BICRAL, SERPINF1, LIF, MICAL2, EIF2AK4, FOXL1, CSNK1E, HIC1, ZFP90, MED13L, SMAD7, COL1A1, NCOR2, SFRP1, RPS6KB1, ZFP296, MYH9, AJUBA	77	6034	19984
GOTERM_BP_ALL	GO:0031326~regulation of cellular biosynthetic process	26	29.8851	0.03189	1.46501	1	0.253282	0.235361	0.628266	FOXC2, FHL2, FOXS1, PCBP1, CREB3L1, SMYD3, DACT1, TEAD3, WWTR1, YTHDF3, BICRAL, LIF, MICAL2, EIF2AK4, FOXL1, HIC1, ZFP90, MED13L, SMAD7, COL1A1, NCOR2, SFRP1, RPS6KB1, ZFP296, MYH9, AJUBA	77	4606	19984
GOTERM_BP_ALL	GO:0051100~negative regulation of binding	4	4.5977	0.0339959	5.58134	1	0.26846	0.249465	0.60299	MAP2, CSNK1E, ZFP90, DACT1	77	186	19984
GOTERM_BP_ALL	GO:0061041~regulation of wound healing	4	4.5977	0.0339959	5.58134	1	0.26846	0.249465	0.60299	FOXC2, TNFRSF12A, SERPINE1, MYH9	77	186	19984
GOTERM_BP_ALL	GO:0030198~extracellular matrix organization	5	5.74713	0.0343452	4.03001	1	0.270444	0.251308	0.599793	COL1A1, MFAP4, FOXC2, CREB3L1, LOXL1	77	322	19984
GOTERM_BP_ALL	GO:0001558~regulation of cell growth	6	6.89655	0.0346622	3.2783	1	0.272162	0.252906	0.597041	SFRP1, LRP1, TNFRSF12A, MAP2, DACT3, SMAD7	77	475	19984
GOTERM_BP_ALL	GO:0042221~response to chemical	29	33.3333	0.0349217	1.40576	1	0.272594	0.253307	0.596353	FOXC2, LRP1, SERPINE1, FHL2, LDLRAD4, LRRC32, LOXL1, MAP2, CREB3L1, DPYSL3, PMEPA1, SMYD3, GIT1, CDKN2B, YTHDF3, UNC5B, SERPINF1, PARVA, EIF2AK4, CSNK1E, SMAD7, COL1A1, NCOR2, SFRP1, FNDC1, RPS6KB1, MYH9, A3GALT2, BCAR1	77	5354	19984
GOTERM_BP_ALL	GO:0031401~positive regulation of protein modification process	11	12.6437	0.0349615	2.07626	1	0.272594	0.253307	0.596353	NCOR2, MPRIP, LRP1, FNDC1, LIF, MYH9, EIF2AK4, SMYD3, AJUBA, SH3RF1, SMAD7	77	1375	19984
GOTERM_BP_ALL	GO:0043062~extracellular structure organization	5	5.74713	0.0350139	4.00513	1	0.272594	0.253307	0.596353	COL1A1, MFAP4, FOXC2, CREB3L1, LOXL1	77	324	19984
GOTERM_BP_ALL	GO:0071385~cellular response to glucocorticoid stimulus	3	3.44828	0.0355914	9.98202	1	0.27631	0.25676	0.590473	RPS6KB1, SERPINF1, SMYD3	77	78	19984
GOTERM_CC_ALL	GO:0044431~Golgi apparatus part	8	9.1954	0.0514167	2.3457	1	0.279842	0.257926	0.588504	GPSM1, GASK1B, RHEB, CREB3L1, GM45785, PMEPA1, LDLRAD4, A3GALT2	82	875	21038
GOTERM_BP_ALL	GO:2001235~positive regulation of apoptotic signaling pathway	4	4.5977	0.0358648	5.46384	1	0.27765	0.258005	0.588372	SFRP1, TNFRSF12A, UNC5B, BMF	77	190	19984
GOTERM_BP_ALL	GO:0033627~cell adhesion mediated by integrin	3	3.44828	0.0364276	9.85566	1	0.281217	0.26132	0.582827	FOXC2, SERPINE1, LIF	77	79	19984
GOTERM_BP_ALL	GO:0044699~single-organism process	67	77.0115	0.0369018	1.11537	1	0.284082	0.263982	0.578426	GPSM1, SERPINE1, FHL2, LDLRAD4, LRRC32, PVR, SH3RF1, LOXL1, IPO9, MPRIP, CREB3L1, DPYSL3, DACT3, PMEPA1, SYNPO, TNS3, GIT1, DACT1, TEAD3, TNS1, TNFRSF12A, UNC5B, ACTN1, SERPINF1, FNDC3B, FOXL1, NAV2, CSNK1E, HIC1, NCOR2, SFRP1, FNDC1, ZFP296, MYH9, PLEKHO2, SPACA6, A3GALT2, AJUBA, FOXC2, LRP1, GNA14, FOXS1, APOL8, MAP2, BMF, SMYD3, MAPK6, PDLIM7, CBR4, WWTR1, CDKN2B, ACBD4, YTHDF3, BICRAL, LIF, M…	77	15590	19984
GOTERM_BP_ALL	GO:0051254~positive regulation of RNA metabolic process	13	14.9425	0.0372666	1.88382	1	0.286092	0.265849	0.575365	WWTR1, FOXC2, BICRAL, LIF, MICAL2, ZFP90, COL1A1, SFRP1, PCBP1, CREB3L1, ZFP296, SMYD3, TEAD3	77	1791	19984
GOTERM_BP_ALL	GO:0061043~regulation of vascular wound healing	2	2.29885	0.0373944	51.9065	1	0.286275	0.26602	0.575086	FOXC2, SERPINE1	77	10	19984
GOTERM_BP_ALL	GO:0048146~positive regulation of fibroblast proliferation	3	3.44828	0.0381227	9.61231	1	0.291042	0.27045	0.567914	SERPINE1, FNDC3B, LIF	77	81	19984
GOTERM_BP_ALL	GO:0007584~response to nutrient	4	4.5977	0.038766	5.29658	1	0.294122	0.273311	0.563343	COL1A1, CDKN2B, SFRP1, RPS6KB1	77	196	19984
GOTERM_BP_ALL	GO:0045666~positive regulation of neuron differentiation	6	6.89655	0.0388042	3.17795	1	0.294122	0.273311	0.563343	LRP1, TNFRSF12A, SERPINF1, DPYSL3, LIF, MAPK6	77	490	19984
GOTERM_BP_ALL	GO:0051272~positive regulation of cellular component movement	7	8.04598	0.0388463	2.76519	1	0.294122	0.273311	0.563343	COL1A1, FOXC2, LRP1, RPS6KB1, MAP2, SERPINE1, BCAR1	77	657	19984
GOTERM_BP_ALL	GO:0048844~artery morphogenesis	3	3.44828	0.0389815	9.49509	1	0.294337	0.273511	0.563025	FOXC2, LRP1, SMAD7	77	82	19984
GOTERM_BP_ALL	GO:2000242~negative regulation of reproductive process	3	3.44828	0.0398475	9.38069	1	0.29985	0.278634	0.554966	SERPINF1, LIF, MYH9	77	83	19984
GOTERM_BP_ALL	GO:0044089~positive regulation of cellular component biogenesis	7	8.04598	0.0400687	2.7443	1	0.29985	0.278634	0.554966	FOXC2, DPYSL3, MYH9, BMF, SYNPO, AJUBA, GIT1	77	662	19984
GOTERM_BP_ALL	GO:0051252~regulation of RNA metabolic process	23	26.4368	0.040118	1.49082	1	0.29985	0.278634	0.554966	WWTR1, FOXC2, BICRAL, LIF, FHL2, MICAL2, FOXL1, EIF2AK4, HIC1, ZFP90, MED13L, SMAD7, COL1A1, NCOR2, SFRP1, FOXS1, PCBP1, CREB3L1, ZFP296, SMYD3, AJUBA, TEAD3, DACT1	77	4004	19984
GOTERM_BP_ALL	GO:0044257~cellular protein catabolic process	8	9.1954	0.0401468	2.47468	1	0.29985	0.278634	0.554966	WWTR1, PSMD12, LRP1, LNX1, CSNK1E, SH3RF1, SMAD7, DACT1	77	839	19984
GOTERM_BP_ALL	GO:1990138~neuron projection extension	4	4.5977	0.0407649	5.19065	1	0.302761	0.281339	0.55077	LRP1, TNFRSF12A, MAP2, EIF2AK4	77	200	19984
GOTERM_BP_ALL	GO:0070271~protein complex biogenesis	10	11.4943	0.0408661	2.13256	1	0.302761	0.281339	0.55077	FOXC2, MAP2, PMEPA1, BMF, LDLRAD4, TNS3, AJUBA, GIT1, CBR4, DACT1	77	1217	19984
GOTERM_BP_ALL	GO:0006461~protein complex assembly	10	11.4943	0.0408661	2.13256	1	0.302761	0.281339	0.55077	FOXC2, MAP2, PMEPA1, BMF, LDLRAD4, TNS3, AJUBA, GIT1, CBR4, DACT1	77	1217	19984
GOTERM_BP_ALL	GO:0019827~stem cell population maintenance	4	4.5977	0.0412726	5.16483	1	0.304953	0.283376	0.547637	SFRP1, BICRAL, LIF, TEAD3	77	201	19984
GOTERM_BP_ALL	GO:0071384~cellular response to corticosteroid stimulus	3	3.44828	0.0416016	9.15997	1	0.306561	0.284871	0.545352	RPS6KB1, SERPINF1, SMYD3	77	85	19984
GOTERM_BP_ALL	GO:0071478~cellular response to radiation	4	4.5977	0.0417836	5.13926	1	0.307082	0.285354	0.544615	MFAP4, SFRP1, BMF, EIF2AK4	77	202	19984
GOTERM_BP_ALL	GO:0007611~learning or memory	5	5.74713	0.0421193	3.77227	1	0.308725	0.286882	0.542297	RPS6KB1, SERPINF1, EIF2AK4, SYNPO, GIT1	77	344	19984
GOTERM_BP_ALL	GO:0006996~organelle organization	24	27.5862	0.0423718	1.46284	1	0.309376	0.287487	0.541383	GPSM1, WWTR1, LRP1, YTHDF3, BICRAL, ACTN1, LIF, MICAL2, PARVA, SYNJ2, NCOR2, SFRP1, MPRIP, MAP2, DPYSL3, MYH9, BMF, SMYD3, SYNPO, TNS3, AJUBA, GIT1, PDLIM7, BCAR1	77	4258	19984
GOTERM_BP_ALL	GO:0018105~peptidyl-serine phosphorylation	5	5.74713	0.0424945	3.76134	1	0.309376	0.287487	0.541383	RPS6KB1, LIF, CSNK1E, SMYD3, SMAD7	77	345	19984
GOTERM_BP_ALL	GO:0006915~apoptotic process	14	16.092	0.0425449	1.7846	1	0.309376	0.287487	0.541383	FOXC2, LRP1, TNFRSF12A, UNC5B, SERPINE1, FHL2, SH3RF1, HIC1, SFRP1, FNDC1, RPS6KB1, CREB3L1, BMF, PLEKHO2	77	2036	19984
GOTERM_BP_ALL	GO:0031346~positive regulation of cell projection organization	6	6.89655	0.0435447	3.07746	1	0.315814	0.293468	0.532439	LRP1, TNFRSF12A, SERPINF1, DPYSL3, LIF, MAPK6	77	506	19984
GOTERM_BP_ALL	GO:0031344~regulation of cell projection organization	8	9.1954	0.043714	2.42837	1	0.31621	0.293836	0.531894	SFRP1, LRP1, TNFRSF12A, MAP2, SERPINF1, DPYSL3, LIF, MAPK6	77	855	19984
GOTERM_BP_ALL	GO:0098727~maintenance of cell number	4	4.5977	0.0438596	5.03947	1	0.316432	0.294043	0.531589	SFRP1, BICRAL, LIF, TEAD3	77	206	19984
GOTERM_BP_ALL	GO:0030182~neuron differentiation	12	13.7931	0.0442922	1.90599	1	0.318566	0.296026	0.52867	SFRP1, LRP1, TNFRSF12A, UNC5B, MAP2, SERPINF1, DPYSL3, LIF, EIF2AK4, MAPK6, GIT1, DACT1	77	1634	19984
GOTERM_BP_ALL	GO:0031960~response to corticosteroid	4	4.5977	0.0443865	5.01512	1	0.318566	0.296026	0.52867	COL1A1, RPS6KB1, SERPINF1, SMYD3	77	207	19984
GOTERM_BP_ALL	GO:0007183~SMAD protein complex assembly	2	2.29885	0.044706	43.2554	1	0.320025	0.297382	0.526685	PMEPA1, LDLRAD4	77	12	19984
GOTERM_BP_ALL	GO:0050768~negative regulation of neurogenesis	5	5.74713	0.0471459	3.63491	1	0.336617	0.3128	0.504734	CDKN2B, LRP1, MAP2, DPYSL3, EIF2AK4	77	357	19984
GOTERM_BP_ALL	GO:1905097~regulation of guanyl-nucleotide exchange factor activity	2	2.29885	0.0483412	39.9281	1	0.342489	0.318257	0.497223	GPSM1, TNS3	77	13	19984
GOTERM_BP_ALL	GO:0072182~regulation of nephron tubule epithelial cell differentiation	2	2.29885	0.0483412	39.9281	1	0.342489	0.318257	0.497223	WWTR1, LIF	77	13	19984
GOTERM_BP_ALL	GO:0072160~nephron tubule epithelial cell differentiation	2	2.29885	0.0483412	39.9281	1	0.342489	0.318257	0.497223	WWTR1, LIF	77	13	19984
GOTERM_BP_ALL	GO:0034504~protein localization to nucleus	5	5.74713	0.0487572	3.59463	1	0.344551	0.320172	0.494616	COL1A1, WWTR1, IPO9, LRP1, LIF	77	361	19984
GOTERM_BP_ALL	GO:0030307~positive regulation of cell growth	4	4.5977	0.0492714	4.80616	1	0.347294	0.322722	0.491172	SFRP1, LRP1, TNFRSF12A, SMAD7	77	216	19984
GOTERM_BP_ALL	GO:0032436~positive regulation of proteasomal ubiquitin-dependent protein catabolic process	3	3.44828	0.0498421	8.28295	1	0.349529	0.324798	0.488386	CSNK1E, SH3RF1, SMAD7	77	94	19984
GOTERM_BP_ALL	GO:0048644~muscle organ morphogenesis	3	3.44828	0.0498421	8.28295	1	0.349529	0.324798	0.488386	FOXC2, LIF, SMAD7	77	94	19984
GOTERM_BP_ALL	GO:0051962~positive regulation of nervous system development	7	8.04598	0.0504497	2.59162	1	0.352892	0.327923	0.484228	LRP1, TNFRSF12A, RHEB, SERPINF1, DPYSL3, LIF, MAPK6	77	701	19984
GOTERM_CC_ALL	GO:0043234~protein complex	20	22.9885	0.0668032	1.47703	1	0.35772	0.329706	0.481873	WWTR1, PSMD12, BICRAL, SERPINE1, MED13L, SMAD7, COL1A1, GNA14, MAP2, DPYSL3, SSPN, GM45785, MYH9, NACAD, BMF, TNS3, AJUBA, PDLIM7, TEAD3, DACT1	82	3474	21038
GOTERM_BP_ALL	GO:0042127~regulation of cell proliferation	13	14.9425	0.0514084	1.79178	1	0.358687	0.333309	0.477153	WWTR1, CDKN2B, BICRAL, SERPINF1, SERPINE1, FNDC3B, LIF, LRRC32, SH3RF1, SMAD7, SFRP1, RPS6KB1, TNS3	77	1883	19984
GOTERM_BP_ALL	GO:0060346~bone trabecula formation	2	2.29885	0.0519628	37.0761	1	0.36164	0.336052	0.473593	COL1A1, SFRP1	77	14	19984
GOTERM_BP_ALL	GO:0051129~negative regulation of cellular component organization	8	9.1954	0.0529976	2.32504	1	0.367913	0.341881	0.466125	LRP1, MAP2, DPYSL3, LIF, PMEPA1, LDLRAD4, BCAR1, DACT1	77	893	19984
GOTERM_BP_ALL	GO:2000027~regulation of organ morphogenesis	4	4.5977	0.0532457	4.65529	1	0.368467	0.342396	0.465471	FOXC2, SFRP1, LIF, DACT1	77	223	19984
GOTERM_BP_ALL	GO:0018209~peptidyl-serine modification	5	5.74713	0.0533448	3.48834	1	0.368467	0.342396	0.465471	RPS6KB1, LIF, CSNK1E, SMYD3, SMAD7	77	372	19984
GOTERM_BP_ALL	GO:0031532~actin cytoskeleton reorganization	3	3.44828	0.0536788	7.94487	1	0.369847	0.343678	0.463848	MYH9, PARVA, BCAR1	77	98	19984
GOTERM_BP_ALL	GO:0001934~positive regulation of protein phosphorylation	9	10.3448	0.0544117	2.1449	1	0.373962	0.347502	0.459042	MPRIP, LRP1, FNDC1, LIF, MYH9, EIF2AK4, SMYD3, AJUBA, SH3RF1	77	1089	19984
GOTERM_BP_ALL	GO:1901701~cellular response to oxygen-containing compound	11	12.6437	0.0545747	1.91988	1	0.374149	0.347676	0.458825	COL1A1, FOXC2, SFRP1, LRP1, RPS6KB1, SERPINF1, SERPINE1, MYH9, SMYD3, GIT1, BCAR1	77	1487	19984
GOTERM_BP_ALL	GO:0001656~metanephros development	3	3.44828	0.0556354	7.78597	1	0.380474	0.353554	0.451544	WWTR1, FOXC2, LIF	77	100	19984
GOTERM_BP_ALL	GO:0019219~regulation of nucleobase-containing compound metabolic process	24	27.5862	0.0564561	1.42112	1	0.385131	0.357881	0.446261	WWTR1, FOXC2, BICRAL, LIF, FHL2, MICAL2, FOXL1, EIF2AK4, HIC1, ZFP90, MED13L, SMAD7, COL1A1, NCOR2, SFRP1, FOXS1, PCBP1, CREB3L1, ZFP296, SMYD3, AJUBA, GIT1, TEAD3, DACT1	77	4383	19984
GOTERM_CC_ALL	GO:0044456~synapse part	10	11.4943	0.0740542	1.90327	1	0.390254	0.359692	0.444069	RPS6KB1, RHEB, MAP2, ACTN1, PCBP1, SSPN, SYNJ2, SYNPO, GIT1, DACT1	82	1348	21038
GOTERM_CC_ALL	GO:0032991~macromolecular complex	32	36.7816	0.0759177	1.28885	1	0.393823	0.362982	0.440115	GPSM1, PSMD12, LRP1, SERPINE1, GNA14, APOL8, MAP2, PCBP1, DPYSL3, GM45785, BMF, MAPK6, TNS3, PDLIM7, CBR4, DACT1, TEAD3, WWTR1, YTHDF3, BICRAL, PARVA, EIF2AK4, CSNK1E, MED13L, SMAD7, COL1A1, NCOR2, RHEB, SSPN, MYH9, NACAD, AJUBA	82	6370	21038
GOTERM_BP_ALL	GO:0014015~positive regulation of gliogenesis	3	3.44828	0.0576169	7.63331	1	0.39208	0.364338	0.438495	LRP1, RHEB, LIF	77	102	19984
GOTERM_BP_ALL	GO:0050896~response to stimulus	50	57.4713	0.0580248	1.1826	1	0.393836	0.365971	0.436554	GPSM1, SERPINE1, FHL2, LDLRAD4, LRRC32, PVR, SH3RF1, LOXL1, CREB3L1, DPYSL3, DACT3, PMEPA1, SYNPO, TNS3, GIT1, DACT1, TEAD3, TNS1, TNFRSF12A, UNC5B, SERPINF1, FOXL1, CSNK1E, HIC1, NCOR2, SFRP1, FNDC1, MYH9, A3GALT2, AJUBA, FOXC2, LRP1, GNA14, MAP2, BMF, SMYD3, MAPK6, WWTR1, CDKN2B, YTHDF3, LIF, PARVA, EIF2AK4, SMAD7, COL1A1, MFAP4, RPS6KB1, RHEB, NMUR1, BCAR1	77	10973	19984
GOTERM_BP_ALL	GO:0050890~cognition	5	5.74713	0.0581609	3.38815	1	0.393836	0.365971	0.436554	RPS6KB1, SERPINF1, EIF2AK4, SYNPO, GIT1	77	383	19984
GOTERM_BP_ALL	GO:0008219~cell death	15	17.2414	0.0584827	1.65518	1	0.394983	0.367036	0.435291	FOXC2, LRP1, TNFRSF12A, UNC5B, SERPINF1, SERPINE1, FHL2, SH3RF1, HIC1, SFRP1, FNDC1, RPS6KB1, CREB3L1, BMF, PLEKHO2	77	2352	19984
GOTERM_BP_ALL	GO:0034644~cellular response to UV	3	3.44828	0.0586169	7.5592	1	0.394983	0.367036	0.435291	MFAP4, BMF, EIF2AK4	77	103	19984
GOTERM_BP_ALL	GO:2000052~positive regulation of non-canonical Wnt signaling pathway	2	2.29885	0.0591651	32.4416	1	0.397705	0.369565	0.432309	SFRP1, CSNK1E	77	16	19984
GOTERM_BP_ALL	GO:0044344~cellular response to fibroblast growth factor stimulus	3	3.44828	0.0596229	7.48651	1	0.399807	0.371519	0.430019	COL1A1, SFRP1, CREB3L1	77	104	19984
GOTERM_BP_ALL	GO:0022604~regulation of cell morphogenesis	6	6.89655	0.0601639	2.80576	1	0.402456	0.37398	0.427152	LRP1, TNFRSF12A, MAP2, MYH9, PARVA, BCAR1	77	555	19984
GOTERM_BP_ALL	GO:0051961~negative regulation of nervous system development	5	5.74713	0.0604251	3.34449	1	0.402674	0.374183	0.426916	CDKN2B, LRP1, MAP2, DPYSL3, EIF2AK4	77	388	19984
GOTERM_BP_ALL	GO:0032091~negative regulation of protein binding	3	3.44828	0.0606349	7.41521	1	0.402674	0.374183	0.426916	MAP2, CSNK1E, DACT1	77	105	19984
[truncated: 109 more rows]

## Sheet: Table 3. Gene lists
ACLYi sensitive genes from Fig. 5f		ACLYi sensitive genes from Extended Data Fig. 6b
[truncated: 253 more rows]

[truncated: 1 more sheets: Table 4. Alignment Rates]
