# Supplementary material for: Nuclear ATP-citrate lyase regulates chromatin-dependent activation and maintenance of the myofibroblast gene program
Source: Nat Cardiovasc Res. 2024 Jul 5;3(7):869–82. doi: 10.1038/s44161-024-00502-3 (PMC11358007; doi:10.1038/s44161-024-00502-3)
Supplement: Supplementary file 10 — Statistical source data. [file 44161_2024_502_MOESM10_ESM.xlsx]

## Sheet: Fig 1b
	Control	TGFβ
Rep 1	0.357814	0.694586
Rep 2	0.169729	0.511839
Rep 3	0.246001	0.44924

## Sheet: Fig 1d
time (h)	pACLY/tACLY			POSTN
0	1	1	1	1	1	1
2	4.0483	4.98222	1.46725	1.16925	1.20989	1.35214
4	6.98897	7.37075	1.91294	1.46255	1.49233	2.44332
8	3.97711	6.19891	1.61234	1.28989	1.5242	1.78028
24	6.38117	4.56131	1.34444	1.2163	2.05316	2.22761

## Sheet: Fig 1f
	COL1A1						POSTN
	Ad-βgal		Ad-Cre				Ad-βgal		Ad-Cre
	Control	TGFβ	Control	TGFβ			Control	TGFβ	Control	TGFβ
Rep 1	0.339166	2.03343	1.32596	1.70577		Rep 1	0.956792	1.97086	0.773385	1.57915
Rep 2	0.974718	2.77006	1.25691	1.28114		Rep 2	0.890869	2.1602	0.823085	1.04254
Rep 3	1.68612	2.97316	0.52976	0.662085		Rep 3	1.15234	2.31713	1.07919	0.810234

## Sheet: Fig 1h
	Ad-βgal		Ad-Cre
	Control	TGFβ	Control	TGFβ
Rep 1	28.5714	13.2353	59.7015	26.9841
Rep 2	24.5902	29.5082	53.3333	24.5902
Rep 3	29.4118	24.1935	44.9275	29.8508

## Sheet: Fig 1i
	Acta2						Col1a1
	Ad-βgal		Ad-Cre				Ad-βgal		Ad-Cre
	Control	TGFβ	Control	TGFβ			Control	TGFβ	Control	TGFβ
Rep 1	0.975471	2.66087	1.15045	1.496		Rep 1	0.926482	1.49147	0.904691	1.04003
Rep 2	1.03232	2.12204	1.43716	1.30711		Rep 2	0.910853	1.39608	1.0269	0.961507
Rep 3	0.993047	2.16398	1.23374	1.23284		Rep 3	1.18499	1.24059	1.13949	1.1382

## Sheet: Fig 1k
	COL1A1
	Control		TGFβ
	Vehicle	ACLYi	Vehicle	ACLYi
Rep 1	0.835439	3.37055	7.59939	6.68044
Rep 2	1.42595	1.22286	17.4745	2.74389
Rep 3	0.738609	2.5034	9.52382	3.46298

## Sheet: Fig 1m
	Control		TGFβ
	Vehicle	ACLYi	Vehicle	ACLYi
Rep 1	44.1558	36.9863	69.3333	63.0137
Rep 2	57.1429	42.8571	75	55.5556
Rep 3	40.2597	41.0256	73.6111	62.1622

## Sheet: Fig 1n
	Acta2						Postn
	Control		TGFβ				Control		TGFβ
	Vehicle	ACLYi	Vehicle	ACLYi			Vehicle	ACLYi	Vehicle	ACLYi
Rep 1	0.884634	0.32606	3.01313	0.813476		Rep 1	1.13662	0.52177	6.68965	2.2338
Rep 2	1.03903	0.451364	2.83297	0.792352		Rep 2	0.961294	0.466334	5.21026	1.8619
Rep 3	1.08795	0.407726	3.53888	1.39067		Rep 3	0.915225	0.432166	6.39279	2.89849

## Sheet: Fig 2c
	ctrl DMSO	TGFβ 96h + Vehicle	TGFβ 96h + ACLYi last 48h
Rep 1	29.4872	58.9404	52.4324
Rep 2	31.4917	68.6047	51.5306
Rep 3	21.2766	63	55.2381

## Sheet: Fig 2d
	Acta2					Postn					Col1a1					Col3a1
	Con	TGFβ 96h + Vehicle	TGFβ 96h + ACLYi last 48h			Con	TGFβ 96h + Vehicle	TGFβ 96h + ACLYi last 48h			Con	TGFβ 96h + Vehicle	TGFβ 96h + ACLYi last 48h			Con	TGFβ 96h + Vehicle	TGFβ 96h + ACLYi last 48h
Rep 1	1.12367	3.07987	0.770366		Rep 1	1.12469	8.52478	5.33865		Rep 1	0.815526	1.82666	0.907053		Rep 1	1.27099	0.548618	0.478743
Rep 2	0.655206	3.51093	1.33425		Rep 2	0.865803	8.34389	6.13197		Rep 2	0.985617	2.97499	1.03372		Rep 2	0.965547	0.517943	0.420422
Rep 3	1.35827	2.42008	0.750944		Rep 3	1.02695	6.56678	5.81966		Rep 3	1.2441	2.08664	1.7694		Rep 3	0.81486	0.632838	0.695934

[truncated: 13 more sheets: Fig 2f, Fig 3d, Fig 3e, Fig 3f, Fig 3h , Fig 3i , Fig 4b, Fig 4d, Fig 5a, Fig 6c, Fig 6d, Fig 6e, Fig 6f]
